# Supplementary material for: A dual gene-specific mutator system installs all transition mutations at similar frequencies in vivo
Source: Nucleic Acids Res. 2023 Apr 18;51(10):e59. doi: 10.1093/nar/gkad266 (PMC10250238; doi:10.1093/nar/gkad266)
Supplement: gkad266_Supplemental_Files [file gkad266_supplemental_files.zip]

Archive with 2 entries (2 files):
- Supplementary Data 1.pdf
- Supplementary Data 2_NGS.xlsx
