# Supplementary material for: A dual gene-specific mutator system installs all transition mutations at similar frequencies in vivo
Source: Nucleic Acids Res. 2023 Apr 18;51(10):e59. doi: 10.1093/nar/gkad266 (PMC10250238; doi:10.1093/nar/gkad266)
Supplement: gkad266_Supplemental_Files [file gkad266_supplemental_files.zip › Supplementary Data 2_NGS.xlsx]

## Sheet: Base count of reference seq.
				region
		Total		upstream	target	downstream
	A	808		220	300	288
	T	704		200	293	211
	G	874		275	335	264
	C	902		304	341	257
	total	3288		999	1269	1020	3288

## Sheet: eMutaT7(transition)_cycle_0
eMutaT7[transition]_cycle_0
Chr	Position	Ref	Alt	A	T	G	C	AtoA	AtoT	AtoG	AtoC	TtoA	TtoT	TtoG	TtoC	GtoA	GtoT	GtoG	GtoC	CtoA	CtoT	CtoG	CtoC
Reference	1	G	.	0	0	612136	0	0	0	0	0	0	0	0	0	0	0	100	0	0	0	0	0
Reference	2	A	T,G,C	624974	6	4	3	99.9979	0.00096	0.00064	0.00048	0	0	0	0	0	0	0	0	0	0	0	0
Reference	3	T	C,A,G	17	623096	12	20	0	0	0	0	0.002728	99.9921	0.001926	0.00321	0	0	0	0	0	0	0	0
Reference	4	A	G,C,T	627401	8	32	9	99.9922	0.001275	0.0051	0.001434	0	0	0	0	0	0	0	0	0	0	0	0
Reference	5	T	A,C,G	39	618766	5	14	0	0	0	0	0.006302	99.9906	0.000808	0.002262	0	0	0	0	0	0	0	0
Reference	6	T	C,A,G	24	620192	5	26	0	0	0	0	0.003869	99.9911	0.000806	0.004192	0	0	0	0	0	0	0	0
Reference	7	T	C,A	28	623791	0	28	0	0	0	0	0.004488	99.991	0	0.004488	0	0	0	0	0	0	0	0
Reference	8	A	T,G,C	630604	73	27	4	99.9835	0.011574	0.004281	0.000634	0	0	0	0	0	0	0	0	0	0	0	0
Reference	9	T	A,C,G	34	625826	1	27	0	0	0	0	0.005432	99.9901	0.00016	0.004314	0	0	0	0	0	0	0	0
Reference	10	G	A,T,C	57	56	624558	8	0	0	0	0	0	0	0	0	0.009125	0.008965	99.9806	0.001281	0	0	0	0
Reference	11	C	T,A,G	14	145	6	626642	0	0	0	0	0	0	0	0	0	0	0	0	0.002234	0.023133	0.000957	99.9737
Reference	12	C	T,A	9	56	0	627192	0	0	0	0	0	0	0	0	0	0	0	0	0.001435	0.008928	0	99.9896
Reference	13	A	G,T,C	626640	10	42	10	99.9901	0.001596	0.006702	0.001596	0	0	0	0	0	0	0	0	0	0	0	0
Reference	14	G	A,T,C	75	42	625911	5	0	0	0	0	0	0	0	0	0.01198	0.006709	99.9805	0.000799	0	0	0	0
Reference	15	C	T,A,G	13	77	1	627685	0	0	0	0	0	0	0	0	0	0	0	0	0.002071	0.012266	0.000159	99.9855
Reference	16	C	T,A,G	9	37	4	628057	0	0	0	0	0	0	0	0	0	0	0	0	0.001433	0.005891	0.000637	99.992
Reference	17	A	G,T,C	626121	4	32	4	99.9936	0.000639	0.005111	0.000639	0	0	0	0	0	0	0	0	0	0	0	0
Reference	18	G	T,A,C	74	88	626834	20	0	0	0	0	0	0	0	0	0.011802	0.014035	99.971	0.00319	0	0	0	0
Reference	19	C	A,T,G	261	234	18	627451	0	0	0	0	0	0	0	0	0	0	0	0	0.041563	0.037263	0.002866	99.9183
Reference	20	C	T,A,G	8	77	4	627980	0	0	0	0	0	0	0	0	0	0	0	0	0.001274	0.01226	0.000637	99.9858
Reference	21	A	G,T,C	624916	12	359	11	99.9389	0.001919	0.057413	0.001759	0	0	0	0	0	0	0	0	0	0	0	0
Reference	22	G	A,T,C	34	10	626486	5	0	0	0	0	0	0	0	0	0.005427	0.001596	99.9922	0.000798	0	0	0	0
Reference	23	A	G,T,C	629855	12	48	5	99.9897	0.001905	0.00762	0.000794	0	0	0	0	0	0	0	0	0	0	0	0
Reference	24	C	T,A,G	8	54	3	630872	0	0	0	0	0	0	0	0	0	0	0	0	0.001268	0.008559	0.000475	99.9897
Reference	25	G	A,C,T	190	7	628031	11	0	0	0	0	0	0	0	0	0.030243	0.001114	99.9669	0.001751	0	0	0	0
Reference	26	C	T,A,G	12	31	2	630733	0	0	0	0	0	0	0	0	0	0	0	0	0.001902	0.004915	0.000317	99.9929
Reference	27	A	G,T,C	629091	34	294	27	99.9436	0.005402	0.046708	0.004289	0	0	0	0	0	0	0	0	0	0	0	0
Reference	28	G	A,T,C	14	9	625920	6	0	0	0	0	0	0	0	0	0.002237	0.001438	99.9954	0.000959	0	0	0	0
Reference	29	A	G,T,C	630129	13	88	2	99.9837	0.002063	0.013963	0.000317	0	0	0	0	0	0	0	0	0	0	0	0
Reference	30	C	T,A,G	3	89	1	631088	0	0	0	0	0	0	0	0	0	0	0	0	0.000475	0.014101	0.000158	99.9853
Reference	31	G	A,T,C	70	8	628157	3	0	0	0	0	0	0	0	0	0.011142	0.001273	99.9871	0.000478	0	0	0	0
Reference	32	C	T,A,G	3	46	2	630820	0	0	0	0	0	0	0	0	0	0	0	0	0.000476	0.007292	0.000317	99.9919
Reference	33	G	A,T,C	151	10	628971	3	0	0	0	0	0	0	0	0	0.024001	0.001589	99.9739	0.000477	0	0	0	0
Reference	34	C	T,A,G	7	52	2	630683	0	0	0	0	0	0	0	0	0	0	0	0	0.00111	0.008244	0.000317	99.9903
Reference	35	C	T,A,G	10	96	4	630455	0	0	0	0	0	0	0	0	0	0	0	0	0.001586	0.015224	0.000634	99.9826
Reference	36	G	A,T,C	42	8	629617	4	0	0	0	0	0	0	0	0	0.00667	0.001271	99.9914	0.000635	0	0	0	0
Reference	37	A	G,T,C	631513	10	14	8	99.9949	0.001583	0.002217	0.001267	0	0	0	0	0	0	0	0	0	0	0	0
Reference	38	G	A,C,T	12	7	629564	10	0	0	0	0	0	0	0	0	0.001906	0.001112	99.9954	0.001588	0	0	0	0
Reference	39	A	G,T,C	630692	9	51	6	99.9895	0.001427	0.008086	0.000951	0	0	0	0	0	0	0	0	0	0	0	0
Reference	40	C	T,A,G	14	16	1	631422	0	0	0	0	0	0	0	0	0	0	0	0	0.002217	0.002534	0.000158	99.9951
Reference	41	A	G,C,T	620672	10	74	22	99.9829	0.001611	0.011921	0.003544	0	0	0	0	0	0	0	0	0	0	0	0
Reference	42	G	A,T,C	41	13	628331	3	0	0	0	0	0	0	0	0	0.006525	0.002069	99.9909	0.000477	0	0	0	0
Reference	43	A	G,T,C	627055	6	27	3	99.9943	0.000957	0.004306	0.000478	0	0	0	0	0	0	0	0	0	0	0	0
Reference	44	A	G,C,T	625490	4	29	8	99.9934	0.000639	0.004636	0.001279	0	0	0	0	0	0	0	0	0	0	0	0
Reference	45	C	A,T,G	26	14	2	629820	0	0	0	0	0	0	0	0	0	0	0	0	0.004128	0.002223	0.000318	99.9933
Reference	46	T	C,A,G	6	628150	3	28	0	0	0	0	0.000955	99.9941	0.000478	0.004457	0	0	0	0	0	0	0	0
Reference	47	T	C,A,G	23	625665	4	30	0	0	0	0	0.003676	99.9909	0.000639	0.004794	0	0	0	0	0	0	0	0
Reference	48	A	G,T,C	626203	8	29	7	99.993	0.001277	0.004631	0.001118	0	0	0	0	0	0	0	0	0	0	0	0
Reference	49	A	G,C,T	627110	3	45	7	99.9912	0.000478	0.007175	0.001116	0	0	0	0	0	0	0	0	0	0	0	0
Reference	50	T	C,G,A	9	623472	11	31	0	0	0	0	0.001443	99.9918	0.001764	0.004972	0	0	0	0	0	0	0	0
Reference	51	G	A,T,C	24	22	627048	5	0	0	0	0	0	0	0	0	0.003827	0.003508	99.9919	0.000797	0	0	0	0
Reference	52	G	A,T,C	34	33	625475	2	0	0	0	0	0	0	0	0	0.005435	0.005275	99.989	0.00032	0	0	0	0
Reference	53	G	A,C,T	110	5	626415	8	0	0	0	0	0	0	0	0	0.017557	0.000798	99.9804	0.001277	0	0	0	0
Reference	54	C	T,A,G	12	133	5	628783	0	0	0	0	0	0	0	0	0	0	0	0	0.001908	0.021147	0.000795	99.9762
Reference	55	C	T,A	10	37	0	627742	0	0	0	0	0	0	0	0	0	0	0	0	0.001593	0.005894	0	99.9925
Reference	56	C	T,A	15	45	0	628560	0	0	0	0	0	0	0	0	0	0	0	0	0.002386	0.007159	0	99.9905
Reference	57	G	A,C,T	308	9	627152	15	0	0	0	0	0	0	0	0	0.049085	0.001434	99.9471	0.00239	0	0	0	0
Reference	58	C	T,A,G	19	19	1	629239	0	0	0	0	0	0	0	0	0	0	0	0	0.003019	0.003019	0.000159	99.9938
Reference	59	T	C,A	13	626536	0	57	0	0	0	0	0.002075	99.9888	0	0.009097	0	0	0	0	0	0	0	0
Reference	60	A	G,C,T	612930	2	28	20	99.9918	0.000326	0.004568	0.003263	0	0	0	0	0	0	0	0	0	0	0	0
Reference	61	A	G,C,T	624173	2	15	9	99.9958	0.00032	0.002403	0.001442	0	0	0	0	0	0	0	0	0	0	0	0
Reference	62	C	T,A,G	9	38	6	629204	0	0	0	0	0	0	0	0	0	0	0	0	0.00143	0.006039	0.000954	99.9916
Reference	63	A	G,C,T	610151	1	42	20	99.9897	0.000164	0.006883	0.003278	0	0	0	0	0	0	0	0	0	0	0	0
Reference	64	G	A,T,C	20	10	627129	4	0	0	0	0	0	0	0	0	0.003189	0.001594	99.9946	0.000638	0	0	0	0
Reference	65	C	T,G,A	7	84	10	627542	0	0	0	0	0	0	0	0	0	0	0	0	0.001115	0.013383	0.001593	99.9839
Reference	66	G	A,T,C	52	9	626573	5	0	0	0	0	0	0	0	0	0.008298	0.001436	99.9895	0.000798	0	0	0	0
Reference	67	C	T,A,G	10	31	4	628207	0	0	0	0	0	0	0	0	0	0	0	0	0.001592	0.004934	0.000637	99.9928
Reference	68	G	A,T,C	30	7	627440	4	0	0	0	0	0	0	0	0	0.004781	0.001116	99.9935	0.000637	0	0	0	0
Reference	69	A	G,T,C	627582	6	18	3	99.9957	0.000956	0.002868	0.000478	0	0	0	0	0	0	0	0	0	0	0	0
Reference	70	T	G,C,A	9	608315	38	19	0	0	0	0	0.001479	99.9892	0.006246	0.003123	0	0	0	0	0	0	0	0
Reference	71	T	C,A,G	18	618078	9	28	0	0	0	0	0.002912	99.9911	0.001456	0.00453	0	0	0	0	0	0	0	0
Reference	72	T	C,A	22	623550	0	24	0	0	0	0	0.003528	99.9926	0	0.003849	0	0	0	0	0	0	0	0
Reference	73	G	A,T,C	41	12	626841	4	0	0	0	0	0	0	0	0	0.00654	0.001914	99.9909	0.000638	0	0	0	0
Reference	74	C	T,A,G	8	192	7	626736	0	0	0	0	0	0	0	0	0	0	0	0	0.001276	0.030625	0.001117	99.967
Reference	75	T	C,A,G	12	627194	2	33	0	0	0	0	0.001913	99.9925	0.000319	0.005261	0	0	0	0	0	0	0	0
Reference	76	G	A,T,C	42	13	626641	8	0	0	0	0	0	0	0	0	0.006702	0.002074	99.9899	0.001277	0	0	0	0
Reference	77	G	A,C,T	35	5	625332	8	0	0	0	0	0	0	0	0	0.005597	0.0008	99.9923	0.001279	0	0	0	0
Reference	78	T	C,A,G	20	623388	5	42	0	0	0	0	0.003208	99.9893	0.000802	0.006737	0	0	0	0	0	0	0	0
Reference	79	G	A,T,C	44	7	627174	8	0	0	0	0	0	0	0	0	0.007015	0.001116	99.9906	0.001275	0	0	0	0
Reference	80	A	G,T,C	627877	10	37	1	99.9924	0.001593	0.005892	0.000159	0	0	0	0	0	0	0	0	0	0	0	0
Reference	81	C	T,A,G	7	63	2	628111	0	0	0	0	0	0	0	0	0	0	0	0	0.001114	0.010029	0.000318	99.9885
Reference	82	C	T,A,G	23	45	8	625785	0	0	0	0	0	0	0	0	0	0	0	0	0.003675	0.00719	0.001278	99.9879
Reference	83	C	A,T,G	28	17	7	625332	0	0	0	0	0	0	0	0	0	0	0	0	0.004477	0.002718	0.001119	99.9917
Reference	84	A	G,T	626529	7	36	0	99.9931	0.001117	0.005746	0	0	0	0	0	0	0	0	0	0	0	0	0
Reference	85	A	G,C,T	626212	3	39	3	99.9928	0.000479	0.006227	0.000479	0	0	0	0	0	0	0	0	0	0	0	0
Reference	86	T	A,C,G	27	620077	1	20	0	0	0	0	0.004354	99.9923	0.000161	0.003225	0	0	0	0	0	0	0	0
Reference	87	G	T,A,C	13	14	624862	3	0	0	0	0	0	0	0	0	0.00208	0.00224	99.9952	0.00048	0	0	0	0
Reference	88	C	T,A,G	7	165	4	624700	0	0	0	0	0	0	0	0	0	0	0	0	0.00112	0.026405	0.00064	99.9718
Reference	89	G	A,T,C	56	12	625731	7	0	0	0	0	0	0	0	0	0.008948	0.001918	99.988	0.001119	0	0	0	0
Reference	90	A	G,T	627827	3	21	0	99.9962	0.000478	0.003345	0	0	0	0	0	0	0	0	0	0	0	0	0
Reference	91	C	T,A	8	26	0	628388	0	0	0	0	0	0	0	0	0	0	0	0	0.001273	0.004137	0	99.9946
Reference	92	C	T,A,G	10	34	5	626491	0	0	0	0	0	0	0	0	0	0	0	0	0.001596	0.005427	0.000798	99.9922
Reference	93	A	G,T,C	623469	12	52	13	99.9877	0.001924	0.008339	0.002085	0	0	0	0	0	0	0	0	0	0	0	0
Reference	94	G	T,A,C	8	12	627326	7	0	0	0	0	0	0	0	0	0.001275	0.001913	99.9957	0.001116	0	0	0	0
Reference	95	A	G,T,C	627525	8	37	3	99.9924	0.001275	0.005896	0.000478	0	0	0	0	0	0	0	0	0	0	0	0
Reference	96	T	A,C,G	22	624895	2	18	0	0	0	0	0.00352	99.9933	0.00032	0.00288	0	0	0	0	0	0	0	0
Reference	97	G	A,T,C	45	16	626264	3	0	0	0	0	0	0	0	0	0.007185	0.002555	99.9898	0.000479	0	0	0	0
Reference	98	C	T,A,G	9	72	4	626620	0	0	0	0	0	0	0	0	0	0	0	0	0.001436	0.011489	0.000638	99.9864
Reference	99	T	C,A,G	17	626886	5	88	0	0	0	0	0.002711	99.9825	0.000797	0.014035	0	0	0	0	0	0	0	0
Reference	100	C	A,T,G	13	9	1	628575	0	0	0	0	0	0	0	0	0	0	0	0	0.002068	0.001432	0.000159	99.9963
Reference	101	C	T,A,G	15	40	2	626492	0	0	0	0	0	0	0	0	0	0	0	0	0.002394	0.006384	0.000319	99.9909
Reference	102	A	G,T,C	627332	3	23	3	99.9954	0.000478	0.003666	0.000478	0	0	0	0	0	0	0	0	0	0	0	0
Reference	103	C	T,A	6	131	0	628901	0	0	0	0	0	0	0	0	0	0	0	0	0.000954	0.020825	0	99.9782
Reference	104	G	A,T,C	103	13	624956	7	0	0	0	0	0	0	0	0	0.016478	0.00208	99.9803	0.00112	0	0	0	0
Reference	105	C	T,A,G	5	36	3	627970	0	0	0	0	0	0	0	0	0	0	0	0	0.000796	0.005732	0.000478	99.993
Reference	106	C	A,T,G	20	16	2	627963	0	0	0	0	0	0	0	0	0	0	0	0	0.003185	0.002548	0.000318	99.9939
Reference	107	C	T,A,G	22	37	6	628593	0	0	0	0	0	0	0	0	0	0	0	0	0.0035	0.005886	0.000954	99.9897
Reference	108	A	G,C,T	619451	3	52	29	99.9864	0.000484	0.008393	0.004681	0	0	0	0	0	0	0	0	0	0	0	0
Reference	109	G	A,C,T	19	2	627536	4	0	0	0	0	0	0	0	0	0.003028	0.000319	99.996	0.000637	0	0	0	0
Reference	110	T	A,C,G	26	619092	9	21	0	0	0	0	0.004199	99.991	0.001454	0.003392	0	0	0	0	0	0	0	0
Reference	111	C	T,A,G	8	27	2	629579	0	0	0	0	0	0	0	0	0	0	0	0	0.001271	0.004288	0.000318	99.9941
Reference	112	G	A,C,T	61	10	626154	16	0	0	0	0	0	0	0	0	0.009741	0.001597	99.9861	0.002555	0	0	0	0
Reference	113	C	T,A,G	10	33	1	628321	0	0	0	0	0	0	0	0	0	0	0	0	0.001591	0.005252	0.000159	99.993
Reference	114	G	A,T,C	148	17	628321	8	0	0	0	0	0	0	0	0	0.023548	0.002705	99.9725	0.001273	0	0	0	0
Reference	115	T	C,A,G	28	615750	13	48	0	0	0	0	0.004547	99.9855	0.002111	0.007794	0	0	0	0	0	0	0	0
Reference	116	A	G,C,T	618250	9	30	32	99.9885	0.001456	0.004852	0.005175	0	0	0	0	0	0	0	0	0	0	0	0
Reference	117	C	T,A,G	16	59	1	625504	0	0	0	0	0	0	0	0	0	0	0	0	0.002558	0.009431	0.00016	99.9879
Reference	118	C	T,A,G	13	51	1	627413	0	0	0	0	0	0	0	0	0	0	0	0	0.002072	0.008128	0.000159	99.9896
Reference	119	G	A,T,C	90	8	624707	4	0	0	0	0	0	0	0	0	0.014404	0.00128	99.9837	0.00064	0	0	0	0
Reference	120	T	C,A,G	32	619948	4	43	0	0	0	0	0.005161	99.9873	0.000645	0.006935	0	0	0	0	0	0	0	0
Reference	121	C	T,A,G	6	22	1	628468	0	0	0	0	0	0	0	0	0	0	0	0	0.000955	0.0035	0.000159	99.9954
Reference	122	T	C,A,G	34	615537	11	55	0	0	0	0	0.005523	99.9838	0.001787	0.008934	0	0	0	0	0	0	0	0
Reference	123	T	C,A,G	28	618288	10	46	0	0	0	0	0.004528	99.9864	0.001617	0.007439	0	0	0	0	0	0	0	0
Reference	124	C	T,A	8	35	0	623749	0	0	0	0	0	0	0	0	0	0	0	0	0.001282	0.005611	0	99.9931
Reference	125	A	C,G,T	607294	15	27	78	99.9802	0.002469	0.004445	0.012841	0	0	0	0	0	0	0	0	0	0	0	0
Reference	126	T	G,C,A	11	546036	448	21	0	0	0	0	0.002013	99.9122	0.081974	0.003843	0	0	0	0	0	0	0	0
Reference	127	G	T,A,C	19	24	622067	8	0	0	0	0	0	0	0	0	0.003054	0.003858	99.9918	0.001286	0	0	0	0
Reference	128	G	A,T,C	23	16	624261	8	0	0	0	0	0	0	0	0	0.003684	0.002563	99.9925	0.001281	0	0	0	0
Reference	129	G	A,T,C	9	7	626477	6	0	0	0	0	0	0	0	0	0.001437	0.001117	99.9965	0.000958	0	0	0	0
Reference	130	A	C,G,T	585526	8	63	136	99.9647	0.001366	0.010756	0.023219	0	0	0	0	0	0	0	0	0	0	0	0
Reference	131	G	A,T,C	47	5	625743	3	0	0	0	0	0	0	0	0	0.00751	0.000799	99.9912	0.000479	0	0	0	0
Reference	132	A	G,T,C	613216	17	42	8	99.9891	0.002772	0.006848	0.001304	0	0	0	0	0	0	0	0	0	0	0	0
Reference	133	A	C,G,T	580732	10	29	257	99.9491	0.001721	0.004991	0.044232	0	0	0	0	0	0	0	0	0	0	0	0
Reference	134	A	C,G,T	586033	10	42	205	99.9562	0.001706	0.007164	0.034966	0	0	0	0	0	0	0	0	0	0	0	0
Reference	135	A	C,G,T	602877	6	16	88	99.9818	0.000995	0.002653	0.014594	0	0	0	0	0	0	0	0	0	0	0	0
Reference	136	T	G,A,C	27	603523	37	19	0	0	0	0	0.004473	99.9862	0.00613	0.003148	0	0	0	0	0	0	0	0
Reference	137	A	C,G,T	608318	2	27	74	99.9831	0.000329	0.004438	0.012163	0	0	0	0	0	0	0	0	0	0	0	0
Reference	138	A	C,G,T	610420	8	23	46	99.9874	0.00131	0.003767	0.007535	0	0	0	0	0	0	0	0	0	0	0	0
Reference	139	T	A,C,G	68	603258	13	27	0	0	0	0	0.01127	99.9821	0.002155	0.004475	0	0	0	0	0	0	0	0
Reference	140	A	G,C,T	616223	4	47	21	99.9883	0.000649	0.007626	0.003407	0	0	0	0	0	0	0	0	0	0	0	0
Reference	141	C	T,A,G	26	24	5	615111	0	0	0	0	0	0	0	0	0	0	0	0	0.004227	0.003901	0.000813	99.9911
Reference	142	T	A,C,G	46	598566	34	35	0	0	0	0	0.007684	99.9808	0.005679	0.005846	0	0	0	0	0	0	0	0
Reference	143	G	A,T,C	32	15	617260	8	0	0	0	0	0	0	0	0	0.005184	0.00243	99.9911	0.001296	0	0	0	0
Reference	144	T	A,C,G	23	612227	13	15	0	0	0	0	0.003756	99.9917	0.002123	0.00245	0	0	0	0	0	0	0	0
Reference	145	T	A,C,G	43	618521	5	23	0	0	0	0	0.006951	99.9885	0.000808	0.003718	0	0	0	0	0	0	0	0
Reference	146	G	T,A,C	10	16	614686	6	0	0	0	0	0	0	0	0	0.001627	0.002603	99.9948	0.000976	0	0	0	0
Reference	147	A	G,T,C	609759	16	25	8	99.992	0.002624	0.0041	0.001312	0	0	0	0	0	0	0	0	0	0	0	0
Reference	148	T	G,C,A	16	600958	65	18	0	0	0	0	0.002662	99.9835	0.010814	0.002995	0	0	0	0	0	0	0	0
Reference	149	G	T	0	5	612159	0	0	0	0	0	0	0	0	0	0	0.000817	99.9992	0	0	0	0	0
Reference	150	G	T,A,C	2	3	616894	1	0	0	0	0	0	0	0	0	0.000324	0.000486	99.999	0.000162	0	0	0	0
Reference	151	G	A,C	3	0	617289	2	0	0	0	0	0	0	0	0	0.000486	0	99.9992	0.000324	0	0	0	0
Reference	152	T	A	1	50059	0	0	0	0	0	0	0.001998	99.998	0	0	0	0	0	0	0	0	0	0
Reference	153	G	A,T,C	4	2	44358	1	0	0	0	0	0	0	0	0	0.009016	0.004508	99.9842	0.002254	0	0	0	0
Reference	154	T	C,A	1	44892	0	4	0	0	0	0	0.002227	99.9889	0	0.008909	0	0	0	0	0	0	0	0
Reference	155	C	T,A	1	5	0	45618	0	0	0	0	0	0	0	0	0	0	0	0	0.002192	0.010959	0	99.9868
Reference	156	T	C	0	43369	0	4	0	0	0	0	0	99.9908	0	0.009222	0	0	0	0	0	0	0	0
Reference	157	G	A,T	1	1	45067	0	0	0	0	0	0	0	0	0	0.002219	0.002219	99.9956	0	0	0	0	0
Reference	158	G	A	2	0	45833	0	0	0	0	0	0	0	0	0	0.004363	0	99.9956	0	0	0	0	0
Reference	159	T	C	0	46327	0	3	0	0	0	0	0	99.9935	0	0.006475	0	0	0	0	0	0	0	0
Reference	160	C	T,G,A	1	2	2	46577	0	0	0	0	0	0	0	0	0	0	0	0	0.002147	0.004294	0.004294	99.9893
Reference	161	A	G,T,C	47535	1	4	1	99.9874	0.002103	0.008414	0.002103	0	0	0	0	0	0	0	0	0	0	0	0
Reference	162	G	T	0	1	49469	0	0	0	0	0	0	0	0	0	0	0.002021	99.998	0	0	0	0	0
Reference	163	A	T,C	50267	1	0	1	99.996	0.001989	0	0.001989	0	0	0	0	0	0	0	0	0	0	0	0
Reference	164	G	A,T	3	2	51050	0	0	0	0	0	0	0	0	0	0.005876	0.003917	99.9902	0	0	0	0	0
Reference	165	A	G,T	52055	1	4	0	99.9904	0.001921	0.007683	0	0	0	0	0	0	0	0	0	0	0	0	0
Reference	166	C	T	0	5	0	52617	0	0	0	0	0	0	0	0	0	0	0	0	0	0.009502	0	99.9905
Reference	167	A	G,C,T	53645	1	3	2	99.9888	0.001864	0.005592	0.003728	0	0	0	0	0	0	0	0	0	0	0	0
Reference	168	T	C,G	0	54617	1	6	0	0	0	0	0	99.9872	0.001831	0.010984	0	0	0	0	0	0	0	0
Reference	169	C	A,T,G	5	3	2	55227	0	0	0	0	0	0	0	0	0	0	0	0	0.009052	0.005431	0.003621	99.9819
Reference	170	A	G,T,C	55980	4	8	2	99.975	0.007144	0.014287	0.003572	0	0	0	0	0	0	0	0	0	0	0	0
Reference	171	A	G,T	57343	3	5	0	99.9861	0.005231	0.008718	0	0	0	0	0	0	0	0	0	0	0	0	0
Reference	172	G	A	3	0	58211	0	0	0	0	0	0	0	0	0	0.005153	0	99.9948	0	0	0	0	0
Reference	173	A	T,G,C	60143	6	5	1	99.9801	0.009974	0.008312	0.001662	0	0	0	0	0	0	0	0	0	0	0	0
Reference	174	A	T,G	61367	1	1	0	99.9967	0.001629	0.001629	0	0	0	0	0	0	0	0	0	0	0	0	0
Reference	175	A	G	62071	0	3	0	99.9952	0	0.004833	0	0	0	0	0	0	0	0	0	0	0	0	0
Reference	176	T	A,C	2	62068	0	1	0	0	0	0	0.003222	99.9952	0	0.001611	0	0	0	0	0	0	0	0
Reference	177	A	G,T,C	64657	3	12	1	99.9753	0.004639	0.018555	0.001546	0	0	0	0	0	0	0	0	0	0	0	0
Reference	178	A	G,T	65193	2	2	0	99.9939	0.003068	0.003068	0	0	0	0	0	0	0	0	0	0	0	0	0
Reference	179	C	T,A,G	1	11	1	66557	0	0	0	0	0	0	0	0	0	0	0	0	0.001502	0.016524	0.001502	99.9805
Reference	180	G	A,T,C	5	2	67799	1	0	0	0	0	0	0	0	0	0.007374	0.00295	99.9882	0.001475	0	0	0	0
Reference	181	C	T,A	1	3	0	68910	0	0	0	0	0	0	0	0	0	0	0	0	0.001451	0.004353	0	99.9942
Reference	182	C	T,A	2	9	0	70542	0	0	0	0	0	0	0	0	0	0	0	0	0.002835	0.012756	0	99.9844
Reference	183	G	A,T	16	5	71895	0	0	0	0	0	0	0	0	0	0.022248	0.006953	99.9708	0	0	0	0	0
Reference	184	G	A,T	4	3	74327	0	0	0	0	0	0	0	0	0	0.005381	0.004036	99.9906	0	0	0	0	0
Reference	185	A	G,T	75783	3	8	0	99.9855	0.003958	0.010555	0	0	0	0	0	0	0	0	0	0	0	0	0
Reference	186	A	G,C	75648	0	2	1	99.996	0	0.002644	0.001322	0	0	0	0	0	0	0	0	0	0	0	0
Reference	187	C	T,A	1	3	0	78694	0	0	0	0	0	0	0	0	0	0	0	0	0.001271	0.003812	0	99.9949
Reference	188	A	C,T,G	80476	2	2	3	99.9913	0.002485	0.002485	0.003727	0	0	0	0	0	0	0	0	0	0	0	0
Reference	189	T	C,G	0	80966	1	3	0	0	0	0	0	99.9951	0.001235	0.003705	0	0	0	0	0	0	0	0
Reference	190	T	C,G	0	81468	1	3	0	0	0	0	0	99.9951	0.001227	0.003682	0	0	0	0	0	0	0	0
Reference	191	A	G,T	84383	2	7	0	99.9893	0.00237	0.008295	0	0	0	0	0	0	0	0	0	0	0	0	0
Reference	192	G	A	6	0	85776	0	0	0	0	0	0	0	0	0	0.006994	0	99.993	0	0	0	0	0
Reference	193	T	C,A	1	86726	0	2	0	0	0	0	0.001153	99.9965	0	0.002306	0	0	0	0	0	0	0	0
Reference	194	G	A,T,C	13	2	87791	1	0	0	0	0	0	0	0	0	0.014805	0.002278	99.9818	0.001139	0	0	0	0
Reference	195	C	T,A,G	2	20	1	90421	0	0	0	0	0	0	0	0	0	0	0	0	0.002211	0.022113	0.001106	99.9746
Reference	196	A	G,T,C	91756	2	21	2	99.9728	0.002179	0.022881	0.002179	0	0	0	0	0	0	0	0	0	0	0	0
Reference	197	G	A	3	0	93554	0	0	0	0	0	0	0	0	0	0.003207	0	99.9968	0	0	0	0	0
Reference	198	G	A,T	19	1	96101	0	0	0	0	0	0	0	0	0	0.019767	0.00104	99.9792	0	0	0	0	0
Reference	199	C	T	0	25	0	98462	0	0	0	0	0	0	0	0	0	0	0	0	0	0.025384	0	99.9746
Reference	200	A	G,T	99981	5	6	0	99.989	0.005	0.006	0	0	0	0	0	0	0	0	0	0	0	0	0
Reference	201	G	A,T,C	9	3	102077	1	0	0	0	0	0	0	0	0	0.008816	0.002939	99.9873	0.00098	0	0	0	0
Reference	202	C	T,A,G	2	9	1	105597	0	0	0	0	0	0	0	0	0	0	0	0	0.001894	0.008522	0.000947	99.9886
Reference	203	T	C,A,G	6	106442	1	17	0	0	0	0	0.005636	99.9775	0.000939	0.015968	0	0	0	0	0	0	0	0
Reference	204	T	C,A	2	111084	0	3	0	0	0	0	0.0018	99.9955	0	0.002701	0	0	0	0	0	0	0	0
Reference	205	C	T,A,G	1	4	1	113623	0	0	0	0	0	0	0	0	0	0	0	0	0.00088	0.00352	0.00088	99.9947
Reference	206	C	T,A,G	3	6	2	115995	0	0	0	0	0	0	0	0	0	0	0	0	0.002586	0.005172	0.001724	99.9905
Reference	207	A	G,T	117075	4	6	0	99.9915	0.003416	0.005124	0	0	0	0	0	0	0	0	0	0	0	0	0
Reference	208	C	T,G,A	2	12	2	119474	0	0	0	0	0	0	0	0	0	0	0	0	0.001674	0.010043	0.001674	99.9866
Reference	209	A	G,T,C	119378	4	18	2	99.9799	0.00335	0.015075	0.001675	0	0	0	0	0	0	0	0	0	0	0	0
Reference	210	G	A,T	15	1	122242	0	0	0	0	0	0	0	0	0	0.012269	0.000818	99.9869	0	0	0	0	0
Reference	211	C	T,G	0	11	3	124043	0	0	0	0	0	0	0	0	0	0	0	0	0	0.008867	0.002418	99.9887
Reference	212	A	T,G,C	124320	9	4	4	99.9863	0.007238	0.003217	0.003217	0	0	0	0	0	0	0	0	0	0	0	0
Reference	213	A	T,G,C	125799	4	2	2	99.9936	0.003179	0.00159	0.00159	0	0	0	0	0	0	0	0	0	0	0	0
Reference	214	T	A,G,C	3	128145	1	1	0	0	0	0	0.002341	99.9961	0.00078	0.00078	0	0	0	0	0	0	0	0
Reference	215	G	T,A	2	7	131913	0	0	0	0	0	0	0	0	0	0.001516	0.005306	99.9932	0	0	0	0	0
Reference	216	G	A,T,C	49	4	132962	2	0	0	0	0	0	0	0	0	0.036837	0.003007	99.9587	0.001504	0	0	0	0
Reference	217	C	T,A,G	4	15	3	135159	0	0	0	0	0	0	0	0	0	0	0	0	0.002959	0.011096	0.002219	99.9837
Reference	218	A	G,T	139153	3	6	0	99.9935	0.002156	0.004312	0	0	0	0	0	0	0	0	0	0	0	0	0
Reference	219	T	C,A,G	5	141128	2	11	0	0	0	0	0.003542	99.9872	0.001417	0.007793	0	0	0	0	0	0	0	0
Reference	220	C	T,G	0	8	2	142310	0	0	0	0	0	0	0	0	0	0	0	0	0	0.005621	0.001405	99.993
Reference	221	C	T,A,G	3	14	1	145039	0	0	0	0	0	0	0	0	0	0	0	0	0.002068	0.009651	0.000689	99.9876
Reference	222	T	C,G,A	1	147153	3	21	0	0	0	0	0.000679	99.983	0.002038	0.014268	0	0	0	0	0	0	0	0
Reference	223	G	A,T	15	4	148930	0	0	0	0	0	0	0	0	0	0.010071	0.002685	99.9872	0	0	0	0	0
Reference	224	G	A,T	8	2	151310	0	0	0	0	0	0	0	0	0	0.005287	0.001322	99.9934	0	0	0	0	0
Reference	225	T	C,A	3	152292	0	9	0	0	0	0	0.00197	99.9921	0	0.005909	0	0	0	0	0	0	0	0
Reference	226	C	T,A,G	5	11	1	154070	0	0	0	0	0	0	0	0	0	0	0	0	0.003245	0.007139	0.000649	99.989
Reference	227	A	G,T	156718	2	6	0	99.9949	0.001276	0.003828	0	0	0	0	0	0	0	0	0	0	0	0	0
Reference	228	T	C,A	2	158033	0	11	0	0	0	0	0.001265	99.9918	0	0.00696	0	0	0	0	0	0	0	0
Reference	229	C	T,A,G	5	9	4	160056	0	0	0	0	0	0	0	0	0	0	0	0	0.003124	0.005622	0.002499	99.9888
Reference	230	C	T,A	1	14	0	162809	0	0	0	0	0	0	0	0	0	0	0	0	0.000614	0.008598	0	99.9908
Reference	231	A	G,T,C	165351	5	11	4	99.9879	0.003024	0.006652	0.002419	0	0	0	0	0	0	0	0	0	0	0	0
Reference	232	G	A,T	8	1	170125	0	0	0	0	0	0	0	0	0	0.004702	0.000588	99.9947	0	0	0	0	0
Reference	233	C	T,A,G	4	26	1	173279	0	0	0	0	0	0	0	0	0	0	0	0	0.002308	0.015002	0.000577	99.9821
Reference	234	G	A,T	14	7	176120	0	0	0	0	0	0	0	0	0	0.007948	0.003974	99.9881	0	0	0	0	0
Reference	235	G	A,T	8	3	178384	0	0	0	0	0	0	0	0	0	0.004484	0.001682	99.9938	0	0	0	0	0
Reference	236	A	G,T	181575	3	9	0	99.9934	0.001652	0.004956	0	0	0	0	0	0	0	0	0	0	0	0	0
Reference	237	T	G,C	0	181814	5	4	0	0	0	0	0	99.9951	0.00275	0.0022	0	0	0	0	0	0	0	0
Reference	238	A	G,T,C	187560	6	10	1	99.9909	0.003199	0.005331	0.000533	0	0	0	0	0	0	0	0	0	0	0	0
Reference	239	G	A,T,C	5	5	193025	2	0	0	0	0	0	0	0	0	0.00259	0.00259	99.9938	0.001036	0	0	0	0
Reference	240	T	C,A	1	193884	0	10	0	0	0	0	0.000516	99.9943	0	0.005157	0	0	0	0	0	0	0	0
Reference	241	T	C,A,G	4	196216	1	16	0	0	0	0	0.002038	99.9893	0.00051	0.008153	0	0	0	0	0	0	0	0
Reference	242	A	G,T,C	198079	6	6	2	99.9929	0.003029	0.003029	0.00101	0	0	0	0	0	0	0	0	0	0	0	0
Reference	243	A	G,C,T	198095	3	9	5	99.9914	0.001514	0.004543	0.002524	0	0	0	0	0	0	0	0	0	0	0	0
Reference	244	T	C,A,G	3	202841	3	9	0	0	0	0	0.001479	99.9926	0.001479	0.004437	0	0	0	0	0	0	0	0
Reference	245	G	A,T,C	8	4	206592	2	0	0	0	0	0	0	0	0	0.003872	0.001936	99.9932	0.000968	0	0	0	0
Reference	246	A	G,C	207152	0	12	3	99.9928	0	0.005792	0.001448	0	0	0	0	0	0	0	0	0	0	0	0
Reference	247	T	C,G,A	1	211123	1	10	0	0	0	0	0.000474	99.9943	0.000474	0.004736	0	0	0	0	0	0	0	0
Reference	248	C	T,A,G	8	19	3	215048	0	0	0	0	0	0	0	0	0	0	0	0	0.00372	0.008834	0.001395	99.9861
Reference	249	A	G,T,C	217086	3	13	1	99.9922	0.001382	0.005988	0.000461	0	0	0	0	0	0	0	0	0	0	0	0
Reference	250	G	A,T	23	4	218683	0	0	0	0	0	0	0	0	0	0.010516	0.001829	99.9877	0	0	0	0	0
Reference	251	C	T,A,G	3	15	2	220925	0	0	0	0	0	0	0	0	0	0	0	0	0.001358	0.006789	0.000905	99.9909
Reference	252	C	A,T,G	6	4	1	224979	0	0	0	0	0	0	0	0	0	0	0	0	0.002667	0.001778	0.000444	99.9951
Reference	253	C	T,A,G	7	16	3	227920	0	0	0	0	0	0	0	0	0	0	0	0	0.003071	0.007019	0.001316	99.9886
Reference	254	A	G,T	228764	9	8	0	99.9926	0.003934	0.003497	0	0	0	0	0	0	0	0	0	0	0	0	0
Reference	255	C	T,G	0	24	1	232288	0	0	0	0	0	0	0	0	0	0	0	0	0	0.010331	0.00043	99.9892
Reference	256	T	C,A,G	4	235809	3	18	0	0	0	0	0.001696	99.9894	0.001272	0.007632	0	0	0	0	0	0	0	0
Reference	257	G	A,T,C	12	4	239958	1	0	0	0	0	0	0	0	0	0.005001	0.001667	99.9929	0.000417	0	0	0	0
Reference	258	A	G,T,C	240026	6	26	2	99.9858	0.002499	0.010831	0.000833	0	0	0	0	0	0	0	0	0	0	0	0
Reference	259	C	T,A,G	4	9	1	244627	0	0	0	0	0	0	0	0	0	0	0	0	0.001635	0.003679	0.000409	99.9943
Reference	260	G	A,T,C	13	8	247583	2	0	0	0	0	0	0	0	0	0.00525	0.003231	99.9907	0.000808	0	0	0	0
Reference	261	C	T,A,G	3	11	2	248907	0	0	0	0	0	0	0	0	0	0	0	0	0.001205	0.004419	0.000803	99.9936
Reference	262	G	A,T,C	32	3	253288	1	0	0	0	0	0	0	0	0	0.012632	0.001184	99.9858	0.000395	0	0	0	0
Reference	263	T	G,C,A	3	249082	10	8	0	0	0	0	0.001204	99.9916	0.004014	0.003212	0	0	0	0	0	0	0	0
Reference	264	T	C,G,A	2	255432	5	13	0	0	0	0	0.000783	99.9922	0.001957	0.005089	0	0	0	0	0	0	0	0
Reference	265	G	A,T	11	7	260408	0	0	0	0	0	0	0	0	0	0.004224	0.002688	99.9931	0	0	0	0	0
Reference	266	C	T,A,G	9	55	4	262721	0	0	0	0	0	0	0	0	0	0	0	0	0.003425	0.020929	0.001522	99.9741
Reference	267	G	A,T	21	3	264880	0	0	0	0	0	0	0	0	0	0.007927	0.001132	99.9909	0	0	0	0	0
Reference	268	C	T,G,A	4	5	5	268499	0	0	0	0	0	0	0	0	0	0	0	0	0.00149	0.001862	0.001862	99.9948
Reference	269	G	A,T,C	9	2	272455	1	0	0	0	0	0	0	0	0	0.003303	0.000734	99.9956	0.000367	0	0	0	0
Reference	270	A	T,G	273248	12	10	0	99.9919	0.004391	0.003659	0	0	0	0	0	0	0	0	0	0	0	0	0
Reference	271	G	A,T	6	1	276313	0	0	0	0	0	0	0	0	0	0.002171	0.000362	99.9975	0	0	0	0	0
Reference	272	A	G,T	277407	7	15	0	99.9921	0.002523	0.005407	0	0	0	0	0	0	0	0	0	0	0	0	0
Reference	273	A	G,T,C	275507	8	20	9	99.9866	0.002903	0.007258	0.003266	0	0	0	0	0	0	0	0	0	0	0	0
Reference	274	G	A,T,C	8	3	282828	1	0	0	0	0	0	0	0	0	0.002828	0.001061	99.9958	0.000354	0	0	0	0
Reference	275	A	G,T,C	282363	10	18	2	99.9894	0.003541	0.006374	0.000708	0	0	0	0	0	0	0	0	0	0	0	0
Reference	276	T	G,C,A	4	279473	13	8	0	0	0	0	0.001431	99.9911	0.004651	0.002862	0	0	0	0	0	0	0	0
Reference	277	T	C,G,A	3	290033	3	11	0	0	0	0	0.001034	99.9941	0.001034	0.003792	0	0	0	0	0	0	0	0
Reference	278	G	A,C,T	15	3	293331	4	0	0	0	0	0	0	0	0	0.005113	0.001023	99.9925	0.001364	0	0	0	0
Reference	279	T	C,A	6	295465	0	10	0	0	0	0	0.002031	99.9946	0	0.003384	0	0	0	0	0	0	0	0
Reference	280	G	A,T,C	49	4	297826	2	0	0	0	0	0	0	0	0	0.01645	0.001343	99.9815	0.000671	0	0	0	0
Reference	281	C	T,A,G	5	199	4	301351	0	0	0	0	0	0	0	0	0	0	0	0	0.001658	0.06599	0.001326	99.931
Reference	282	A	G,T,C	303440	4	14	3	99.9931	0.001318	0.004613	0.000989	0	0	0	0	0	0	0	0	0	0	0	0
Reference	283	C	T,A,G	3	29	1	305390	0	0	0	0	0	0	0	0	0	0	0	0	0.000982	0.009495	0.000327	99.9892
Reference	284	C	T,A,G	8	32	2	306953	0	0	0	0	0	0	0	0	0	0	0	0	0.002606	0.010424	0.000651	99.9863
Reference	285	G	A,T,C	89	6	310759	4	0	0	0	0	0	0	0	0	0.02863	0.00193	99.9682	0.001287	0	0	0	0
Reference	286	C	T,A,G	4	11	3	312721	0	0	0	0	0	0	0	0	0	0	0	0	0.001279	0.003517	0.000959	99.9942
Reference	287	C	T,G,A	3	19	6	313565	0	0	0	0	0	0	0	0	0	0	0	0	0.000957	0.006059	0.001913	99.9911
Reference	288	G	A,T,C	46	5	316590	3	0	0	0	0	0	0	0	0	0.014527	0.001579	99.9829	0.000947	0	0	0	0
Reference	289	C	T,A,G	11	19	1	317046	0	0	0	0	0	0	0	0	0	0	0	0	0.003469	0.005992	0.000315	99.9902
Reference	290	T	C,G,A	2	322738	5	10	0	0	0	0	0.00062	99.9947	0.001549	0.003098	0	0	0	0	0	0	0	0
Reference	291	T	C,A,G	4	321633	4	16	0	0	0	0	0.001244	99.9925	0.001244	0.004974	0	0	0	0	0	0	0	0
Reference	292	T	C,G,A	4	324307	8	41	0	0	0	0	0.001233	99.9837	0.002466	0.01264	0	0	0	0	0	0	0	0
Reference	293	A	G,T,C	328523	15	20	4	99.9881	0.004565	0.006087	0.001217	0	0	0	0	0	0	0	0	0	0	0	0
Reference	294	C	T,A,G	5	48	4	333331	0	0	0	0	0	0	0	0	0	0	0	0	0.0015	0.014398	0.0012	99.9829
Reference	295	A	G,T,C	324413	26	86	12	99.9618	0.008011	0.026499	0.003698	0	0	0	0	0	0	0	0	0	0	0	0
Reference	296	G	T,A,C	10	21	336074	4	0	0	0	0	0	0	0	0	0.002975	0.006248	99.9896	0.00119	0	0	0	0
Reference	297	G	A,T,C	18	7	337971	4	0	0	0	0	0	0	0	0	0.005325	0.002071	99.9914	0.001183	0	0	0	0
Reference	298	C	T,A,G	16	19	1	329709	0	0	0	0	0	0	0	0	0	0	0	0	0.004852	0.005762	0.000303	99.9891
Reference	299	T	C,A,G	5	339888	2	30	0	0	0	0	0.001471	99.9891	0.000588	0.008825	0	0	0	0	0	0	0	0
Reference	300	T	C,A,G	6	344372	3	10	0	0	0	0	0.001742	99.9945	0.000871	0.002904	0	0	0	0	0	0	0	0
Reference	301	C	T,G,A	3	61	4	346600	0	0	0	0	0	0	0	0	0	0	0	0	0.000865	0.017596	0.001154	99.9804
Reference	302	G	A,T,C	35	6	349405	1	0	0	0	0	0	0	0	0	0.010016	0.001717	99.988	0.000286	0	0	0	0
Reference	303	A	G,C,T	350989	2	14	7	99.9934	0.00057	0.003988	0.001994	0	0	0	0	0	0	0	0	0	0	0	0
Reference	304	C	T,A,G	5	23	4	354853	0	0	0	0	0	0	0	0	0	0	0	0	0.001409	0.006481	0.001127	99.991
Reference	305	G	A,T,C	103	5	358262	3	0	0	0	0	0	0	0	0	0.028741	0.001395	99.969	0.000837	0	0	0	0
Reference	306	C	T,A,G	3	31	1	359713	0	0	0	0	0	0	0	0	0	0	0	0	0.000834	0.008617	0.000278	99.9903
Reference	307	C	T,A,G	8	39	6	360738	0	0	0	0	0	0	0	0	0	0	0	0	0.002217	0.01081	0.001663	99.9853
Reference	308	G	A,T,C	133	7	362629	4	0	0	0	0	0	0	0	0	0.036662	0.00193	99.9603	0.001103	0	0	0	0
Reference	309	C	T,A,G	23	20	3	351267	0	0	0	0	0	0	0	0	0	0	0	0	0.006547	0.005693	0.000854	99.9869
Reference	310	T	C,A,G	6	366442	8	42	0	0	0	0	0.001637	99.9847	0.002183	0.01146	0	0	0	0	0	0	0	0
Reference	311	T	C,A,G	7	370407	4	12	0	0	0	0	0.00189	99.9938	0.00108	0.003239	0	0	0	0	0	0	0	0
Reference	312	C	T,A,G	4	19	3	373403	0	0	0	0	0	0	0	0	0	0	0	0	0.001071	0.005088	0.000803	99.993
Reference	313	G	A,T,C	11	5	375888	1	0	0	0	0	0	0	0	0	0.002926	0.00133	99.9955	0.000266	0	0	0	0
Reference	314	T	C,G,A	3	376160	7	21	0	0	0	0	0.000797	99.9918	0.001861	0.005582	0	0	0	0	0	0	0	0
Reference	315	T	C,A,G	6	381375	1	13	0	0	0	0	0.001573	99.9948	0.000262	0.003409	0	0	0	0	0	0	0	0
Reference	316	C	T,A,G	13	33	1	378712	0	0	0	0	0	0	0	0	0	0	0	0	0.003432	0.008713	0.000264	99.9876
Reference	317	T	C,G,A	2	384552	7	50	0	0	0	0	0.00052	99.9847	0.00182	0.013	0	0	0	0	0	0	0	0
Reference	318	A	G,C,T	384507	1	27	5	99.9914	0.00026	0.007021	0.0013	0	0	0	0	0	0	0	0	0	0	0	0
Reference	319	C	T,A,G	6	16	3	391164	0	0	0	0	0	0	0	0	0	0	0	0	0.001534	0.00409	0.000767	99.9936
Reference	320	C	T,A,G	8	19	2	391291	0	0	0	0	0	0	0	0	0	0	0	0	0.002044	0.004855	0.000511	99.9926
Reference	321	A	C,G,T	376925	4	18	34	99.9851	0.001061	0.004775	0.009019	0	0	0	0	0	0	0	0	0	0	0	0
Reference	322	T	C,A,G	8	388762	7	14	0	0	0	0	0.002058	99.9925	0.0018	0.003601	0	0	0	0	0	0	0	0
Reference	323	C	T,A,G	6	23	4	397416	0	0	0	0	0	0	0	0	0	0	0	0	0.00151	0.005787	0.001006	99.9917
Reference	324	G	A,T,C	72	4	398143	3	0	0	0	0	0	0	0	0	0.01808	0.001004	99.9802	0.000753	0	0	0	0
Reference	325	A	G,C,T	398174	6	16	10	99.992	0.001507	0.004018	0.002511	0	0	0	0	0	0	0	0	0	0	0	0
Reference	326	C	T,G,A	2	29	2	402464	0	0	0	0	0	0	0	0	0	0	0	0	0.000497	0.007205	0.000497	99.9918
Reference	327	A	G,C,T	400341	2	26	3	99.9923	0.0005	0.006494	0.000749	0	0	0	0	0	0	0	0	0	0	0	0
Reference	328	C	T,A,G	4	35	1	405917	0	0	0	0	0	0	0	0	0	0	0	0	0.000985	0.008622	0.000246	99.9901
Reference	329	C	T,A,G	9	17	4	408535	0	0	0	0	0	0	0	0	0	0	0	0	0.002203	0.004161	0.000979	99.9927
Reference	330	A	C,G,T	390398	5	17	40	99.9841	0.001281	0.004354	0.010244	0	0	0	0	0	0	0	0	0	0	0	0
Reference	331	C	T,A,G	6	16	5	415025	0	0	0	0	0	0	0	0	0	0	0	0	0.001446	0.003855	0.001205	99.9935
Reference	332	C	T,A,G	11	25	3	416616	0	0	0	0	0	0	0	0	0	0	0	0	0.00264	0.006	0.00072	99.9906
Reference	333	A	C,G,T	355701	6	16	387	99.8851	0.001685	0.004493	0.108674	0	0	0	0	0	0	0	0	0	0	0	0
Reference	334	C	T,A,G	5	13	1	420257	0	0	0	0	0	0	0	0	0	0	0	0	0.00119	0.003093	0.000238	99.9955
Reference	335	G	A,T,C	62	7	423608	1	0	0	0	0	0	0	0	0	0.014634	0.001652	99.9835	0.000236	0	0	0	0
Reference	336	C	T,A,G	8	27	2	425969	0	0	0	0	0	0	0	0	0	0	0	0	0.001878	0.006338	0.000469	99.9913
Reference	337	T	G,C,A	6	401746	107	31	0	0	0	0	0.001493	99.9642	0.026624	0.007714	0	0	0	0	0	0	0	0
Reference	338	G	A,T,C	26	6	430620	3	0	0	0	0	0	0	0	0	0.006037	0.001393	99.9919	0.000697	0	0	0	0
Reference	339	G	A,T,C	138	6	430614	6	0	0	0	0	0	0	0	0	0.032036	0.001393	99.9652	0.001393	0	0	0	0
Reference	340	C	T,A,G	12	89	2	433005	0	0	0	0	0	0	0	0	0	0	0	0	0.002771	0.020549	0.000462	99.9762
Reference	341	A	G,T,C	437683	14	20	5	99.9911	0.003198	0.004569	0.001142	0	0	0	0	0	0	0	0	0	0	0	0
Reference	342	C	T,A,G	19	33	2	443051	0	0	0	0	0	0	0	0	0	0	0	0	0.004288	0.007447	0.000451	99.9878
Reference	343	C	T,A,G	12	16	6	443824	0	0	0	0	0	0	0	0	0	0	0	0	0.002704	0.003605	0.001352	99.9923
Reference	344	C	T,A,G	10	22	2	448274	0	0	0	0	0	0	0	0	0	0	0	0	0.002231	0.004907	0.000446	99.9924
Reference	345	A	C,G,T	411317	16	20	41	99.9813	0.003889	0.004862	0.009966	0	0	0	0	0	0	0	0	0	0	0	0
Reference	346	G	A,T,C	18	8	449302	3	0	0	0	0	0	0	0	0	0.004006	0.00178	99.9935	0.000668	0	0	0	0
Reference	347	T	C,G,A	7	446491	11	20	0	0	0	0	0.001568	99.9915	0.002463	0.004479	0	0	0	0	0	0	0	0
Reference	348	T	C,G,A	9	443601	14	18	0	0	0	0	0.002029	99.9908	0.003156	0.004057	0	0	0	0	0	0	0	0
Reference	349	G	A,T,C	20	8	453897	2	0	0	0	0	0	0	0	0	0.004406	0.001762	99.9934	0.000441	0	0	0	0
Reference	350	A	G,T,C	450346	6	16	3	99.9944	0.001332	0.003553	0.000666	0	0	0	0	0	0	0	0	0	0	0	0
Reference	351	T	G,C,A	8	446568	12	9	0	0	0	0	0.001791	99.9935	0.002687	0.002015	0	0	0	0	0	0	0	0
Reference	352	C	T,A,G	10	67	3	456340	0	0	0	0	0	0	0	0	0	0	0	0	0.002191	0.014679	0.000657	99.9825
Reference	353	G	A,T,C	46	7	458013	3	0	0	0	0	0	0	0	0	0.010042	0.001528	99.9878	0.000655	0	0	0	0
Reference	354	G	A,T,C	21	5	457487	3	0	0	0	0	0	0	0	0	0.00459	0.001093	99.9937	0.000656	0	0	0	0
Reference	355	C	T,A,G	10	32	5	457621	0	0	0	0	0	0	0	0	0	0	0	0	0.002185	0.006992	0.001092	99.9897
Reference	356	G	A,T,C	46	11	459985	2	0	0	0	0	0	0	0	0	0.009999	0.002391	99.9872	0.000435	0	0	0	0
Reference	357	C	T,A,G	11	29	1	458877	0	0	0	0	0	0	0	0	0	0	0	0	0.002397	0.006319	0.000218	99.9911
Reference	358	G	A,T,C	20	10	460584	3	0	0	0	0	0	0	0	0	0.004342	0.002171	99.9928	0.000651	0	0	0	0
Reference	359	A	G,T	457096	9	21	0	99.9934	0.001969	0.004594	0	0	0	0	0	0	0	0	0	0	0	0	0
Reference	360	G	A,T,C	11	9	460262	3	0	0	0	0	0	0	0	0	0.00239	0.001955	99.995	0.000652	0	0	0	0
Reference	361	A	G,T,C	461699	14	13	3	99.9935	0.003032	0.002816	0.00065	0	0	0	0	0	0	0	0	0	0	0	0
Reference	362	T	G,C,A	3	462140	14	8	0	0	0	0	0.000649	99.9946	0.003029	0.001731	0	0	0	0	0	0	0	0
Reference	363	T	C,G,A	4	464477	5	24	0	0	0	0	0.000861	99.9929	0.001076	0.005167	0	0	0	0	0	0	0	0
Reference	364	T	C,A,G	15	464976	7	26	0	0	0	0	0.003226	99.9897	0.001505	0.005591	0	0	0	0	0	0	0	0
Reference	365	A	G,T,C	462001	18	64	16	99.9788	0.003895	0.01385	0.003462	0	0	0	0	0	0	0	0	0	0	0	0
Reference	366	A	C,G,T	442098	7	23	70	99.9774	0.001583	0.005201	0.01583	0	0	0	0	0	0	0	0	0	0	0	0
Reference	367	T	A,C,G	12	461377	14	11	0	0	0	0	0.002601	99.992	0.003034	0.002384	0	0	0	0	0	0	0	0
Reference	368	C	T,A,G	11	35	5	476237	0	0	0	0	0	0	0	0	0	0	0	0	0.00231	0.007348	0.00105	99.9893
Reference	369	G	A,C,T	73	4	475639	4	0	0	0	0	0	0	0	0	0.015345	0.000841	99.983	0.000841	0	0	0	0
Reference	370	C	T,A,G	8	30	3	476636	0	0	0	0	0	0	0	0	0	0	0	0	0.001678	0.006294	0.000629	99.9914
Reference	371	C	T,A,G	8	35	3	477853	0	0	0	0	0	0	0	0	0	0	0	0	0.001674	0.007324	0.000628	99.9904
Reference	372	G	A,T,C	40	4	479274	1	0	0	0	0	0	0	0	0	0.008345	0.000835	99.9906	0.000209	0	0	0	0
Reference	373	C	T,A,G	5	25	3	477983	0	0	0	0	0	0	0	0	0	0	0	0	0.001046	0.00523	0.000628	99.9931
Reference	374	G	A,T,C	67	4	480063	1	0	0	0	0	0	0	0	0	0.013954	0.000833	99.985	0.000208	0	0	0	0
Reference	375	A	G,T,C	478049	11	15	3	99.9939	0.002301	0.003138	0.000628	0	0	0	0	0	0	0	0	0	0	0	0
Reference	376	C	T,A,G	16	20	1	478529	0	0	0	0	0	0	0	0	0	0	0	0	0.003343	0.004179	0.000209	99.9923
Reference	377	A	G,T,C	480806	13	27	3	99.9911	0.002704	0.005615	0.000624	0	0	0	0	0	0	0	0	0	0	0	0
Reference	378	A	T,C,G	469316	37	10	31	99.9834	0.007883	0.00213	0.006604	0	0	0	0	0	0	0	0	0	0	0	0
Reference	379	T	G,C,A	8	483545	13	10	0	0	0	0	0.001654	99.9936	0.002688	0.002068	0	0	0	0	0	0	0	0
Reference	380	T	G,C,A	7	468758	49	15	0	0	0	0	0.001493	99.9849	0.010452	0.003199	0	0	0	0	0	0	0	0
Reference	381	T	C,G,A	5	484637	7	28	0	0	0	0	0.001032	99.9917	0.001444	0.005777	0	0	0	0	0	0	0	0
Reference	382	G	A,T,C	12	6	488214	1	0	0	0	0	0	0	0	0	0.002458	0.001229	99.9961	0.000205	0	0	0	0
Reference	383	C	T,G,A	9	308	12	487073	0	0	0	0	0	0	0	0	0	0	0	0	0.001847	0.063192	0.002462	99.9325
Reference	384	G	A,C,T	24	3	487654	5	0	0	0	0	0	0	0	0	0.004921	0.000615	99.9934	0.001025	0	0	0	0
Reference	385	A	G,T,C	480689	12	33	4	99.9898	0.002496	0.006864	0.000832	0	0	0	0	0	0	0	0	0	0	0	0
Reference	386	C	T,A,G	4	125	2	484883	0	0	0	0	0	0	0	0	0	0	0	0	0.000825	0.025772	0.000412	99.973
Reference	387	G	A,T,C	47	14	487542	5	0	0	0	0	0	0	0	0	0.009639	0.002871	99.9865	0.001025	0	0	0	0
Reference	388	G	A,T,C	51	9	485907	3	0	0	0	0	0	0	0	0	0.010494	0.001852	99.987	0.000617	0	0	0	0
Reference	389	C	T,G,A	4	166	4	483510	0	0	0	0	0	0	0	0	0	0	0	0	0.000827	0.03432	0.000827	99.964
Reference	390	G	A,C,T	38	4	484022	4	0	0	0	0	0	0	0	0	0.00785	0.000826	99.9905	0.000826	0	0	0	0
Reference	391	C	T,G,A	6	78	7	481094	0	0	0	0	0	0	0	0	0	0	0	0	0.001247	0.01621	0.001455	99.9811
Reference	392	G	A,T,C	66	15	484829	2	0	0	0	0	0	0	0	0	0.013611	0.003093	99.9829	0.000412	0	0	0	0
Reference	393	T	C,A,G	8	481329	4	34	0	0	0	0	0.001662	99.9904	0.000831	0.007063	0	0	0	0	0	0	0	0
Reference	394	G	A,C,T	203	3	484793	4	0	0	0	0	0	0	0	0	0.041855	0.000619	99.9567	0.000825	0	0	0	0
Reference	395	C	T,A,G	12	211	6	482062	0	0	0	0	0	0	0	0	0	0	0	0	0.002488	0.04375	0.001244	99.9525
Reference	396	A	G,T,C	470481	49	87	15	99.9679	0.010412	0.018486	0.003187	0	0	0	0	0	0	0	0	0	0	0	0
Reference	397	G	T,A,C	14	22	487314	6	0	0	0	0	0	0	0	0	0.002873	0.004514	99.9914	0.001231	0	0	0	0
Reference	398	G	A,T,C	44	7	486738	4	0	0	0	0	0	0	0	0	0.009039	0.001438	99.9887	0.000822	0	0	0	0
Reference	399	G	A,T,C	49	12	485506	7	0	0	0	0	0	0	0	0	0.010091	0.002471	99.986	0.001442	0	0	0	0
Reference	400	C	T,A,G	11	39	1	484863	0	0	0	0	0	0	0	0	0	0	0	0	0.002268	0.008043	0.000206	99.9895
Reference	401	C	T,A,G	6	28	2	483673	0	0	0	0	0	0	0	0	0	0	0	0	0.00124	0.005789	0.000413	99.9926
Reference	402	A	G,T,C	478803	18	93	5	99.9758	0.003758	0.019419	0.001044	0	0	0	0	0	0	0	0	0	0	0	0
Reference	403	G	A,T,C	10	10	483633	1	0	0	0	0	0	0	0	0	0.002068	0.002068	99.9957	0.000207	0	0	0	0
Reference	404	A	G,T,C	474721	12	33	6	99.9893	0.002528	0.006951	0.001264	0	0	0	0	0	0	0	0	0	0	0	0
Reference	405	C	T,A,G	8	8	3	479565	0	0	0	0	0	0	0	0	0	0	0	0	0.001668	0.001668	0.000626	99.996
Reference	406	T	C,G,A	3	464808	29	32	0	0	0	0	0.000645	99.9862	0.006238	0.006884	0	0	0	0	0	0	0	0
Reference	407	G	A,T,C	54	8	484511	5	0	0	0	0	0	0	0	0	0.011144	0.001651	99.9862	0.001032	0	0	0	0
Reference	408	G	T,A,C	6	14	480836	5	0	0	0	0	0	0	0	0	0.001248	0.002911	99.9948	0.00104	0	0	0	0
Reference	409	A	G,T,C	467607	84	93	8	99.9605	0.017957	0.019881	0.00171	0	0	0	0	0	0	0	0	0	0	0	0
Reference	410	G	A,T,C	44	26	481970	1	0	0	0	0	0	0	0	0	0.009128	0.005394	99.9853	0.000207	0	0	0	0
Reference	411	G	A,T,C	30	7	479404	1	0	0	0	0	0	0	0	0	0.006257	0.00146	99.9921	0.000209	0	0	0	0
Reference	412	T	C,G,A	5	469689	12	18	0	0	0	0	0.001064	99.9925	0.002555	0.003832	0	0	0	0	0	0	0	0
Reference	413	G	A,T,C	30	6	479482	1	0	0	0	0	0	0	0	0	0.006256	0.001251	99.9923	0.000209	0	0	0	0
Reference	414	G	A,T,C	159	9	474800	6	0	0	0	0	0	0	0	0	0.033476	0.001895	99.9634	0.001263	0	0	0	0
Reference	415	C	T,A,G	16	208	9	469866	0	0	0	0	0	0	0	0	0	0	0	0	0.003404	0.044246	0.001914	99.9504
Reference	416	A	G,T,C	476800	6	28	6	99.9916	0.001258	0.005872	0.001258	0	0	0	0	0	0	0	0	0	0	0	0
Reference	417	A	G,C,T	461247	6	16	20	99.9909	0.001301	0.003469	0.004336	0	0	0	0	0	0	0	0	0	0	0	0
Reference	418	C	T,A,G	9	128	4	476612	0	0	0	0	0	0	0	0	0	0	0	0	0.001888	0.026848	0.000839	99.9704
Reference	419	G	A,T,C	123	9	474858	8	0	0	0	0	0	0	0	0	0.025895	0.001895	99.9705	0.001684	0	0	0	0
Reference	420	C	T,A,G	8	17	4	473506	0	0	0	0	0	0	0	0	0	0	0	0	0.001689	0.00359	0.000845	99.9939
Reference	421	C	A,T,G	28	13	3	467968	0	0	0	0	0	0	0	0	0	0	0	0	0.005983	0.002778	0.000641	99.9906
Reference	422	A	G,T,C	472766	8	20	5	99.993	0.001692	0.00423	0.001058	0	0	0	0	0	0	0	0	0	0	0	0
Reference	423	A	C,G,T	454296	3	17	38	99.9872	0.00066	0.003742	0.008364	0	0	0	0	0	0	0	0	0	0	0	0
Reference	424	T	C,A,G	10	458364	4	14	0	0	0	0	0.002182	99.9939	0.000873	0.003054	0	0	0	0	0	0	0	0
Reference	425	C	T,A,G	8	31	6	474447	0	0	0	0	0	0	0	0	0	0	0	0	0.001686	0.006533	0.001265	99.9905
Reference	426	A	G,T,C	462177	15	35	7	99.9877	0.003245	0.007572	0.001514	0	0	0	0	0	0	0	0	0	0	0	0
Reference	427	G	A,T,C	79	9	471133	4	0	0	0	0	0	0	0	0	0.016765	0.00191	99.9805	0.000849	0	0	0	0
Reference	428	C	T,A,G	15	37	3	470250	0	0	0	0	0	0	0	0	0	0	0	0	0.003189	0.007867	0.000638	99.9883
Reference	429	A	G,C,T	463991	2	26	13	99.9912	0.000431	0.005603	0.002802	0	0	0	0	0	0	0	0	0	0	0	0
Reference	430	A	G,C,T	464745	10	19	17	99.9901	0.002152	0.004088	0.003658	0	0	0	0	0	0	0	0	0	0	0	0
Reference	431	C	T,A,G	7	42	5	474844	0	0	0	0	0	0	0	0	0	0	0	0	0.001474	0.008844	0.001053	99.9886
Reference	432	G	T,A,C	9	14	473059	5	0	0	0	0	0	0	0	0	0.001902	0.002959	99.9941	0.001057	0	0	0	0
Reference	433	A	G,T,C	466729	5	10	3	99.9961	0.001071	0.002142	0.000643	0	0	0	0	0	0	0	0	0	0	0	0
Reference	434	C	T,A,G	7	21	3	473674	0	0	0	0	0	0	0	0	0	0	0	0	0.001478	0.004433	0.000633	99.9935
Reference	435	T	C,G,A	2	470844	2	31	0	0	0	0	0.000425	99.9926	0.000425	0.006583	0	0	0	0	0	0	0	0
Reference	436	G	A,C,T	30	4	473365	4	0	0	0	0	0	0	0	0	0.006337	0.000845	99.992	0.000845	0	0	0	0
Reference	437	T	A,C,G	18	469375	6	12	0	0	0	0	0.003835	99.9923	0.001278	0.002556	0	0	0	0	0	0	0	0
Reference	438	T	G,C,A	12	458876	58	22	0	0	0	0	0.002615	99.98	0.012637	0.004793	0	0	0	0	0	0	0	0
Reference	439	T	C,A,G	14	466348	8	20	0	0	0	0	0.003002	99.991	0.001715	0.004288	0	0	0	0	0	0	0	0
Reference	440	G	A,T,C	56	12	467099	8	0	0	0	0	0	0	0	0	0.011987	0.002569	99.9837	0.001712	0	0	0	0
Reference	441	C	T,A,G	4	124	2	464643	0	0	0	0	0	0	0	0	0	0	0	0	0.000861	0.02668	0.00043	99.972
Reference	442	C	T,A,G	5	50	3	465561	0	0	0	0	0	0	0	0	0	0	0	0	0.001074	0.010738	0.000644	99.9875
Reference	443	C	A,T,G	724	32	5	465491	0	0	0	0	0	0	0	0	0	0	0	0	0.155281	0.006863	0.001072	99.8368
Reference	444	G	A,T,C	172	11	465449	5	0	0	0	0	0	0	0	0	0.036939	0.002362	99.9596	0.001074	0	0	0	0
Reference	445	C	T,A,G	7	14	2	463490	0	0	0	0	0	0	0	0	0	0	0	0	0.00151	0.00302	0.000431	99.995
Reference	446	C	T,A,G	7	15	2	465023	0	0	0	0	0	0	0	0	0	0	0	0	0.001505	0.003225	0.00043	99.9948
Reference	447	A	G,T,C	459716	24	35	15	99.9839	0.00522	0.007612	0.003262	0	0	0	0	0	0	0	0	0	0	0	0
Reference	448	G	A,T,C	27	9	465930	4	0	0	0	0	0	0	0	0	0.005794	0.001931	99.9914	0.000858	0	0	0	0
Reference	449	T	G,C,A	3	455921	22	13	0	0	0	0	0.000658	99.9917	0.004825	0.002851	0	0	0	0	0	0	0	0
Reference	450	T	C,A,G	6	464492	4	16	0	0	0	0	0.001292	99.9944	0.000861	0.003444	0	0	0	0	0	0	0	0
Reference	451	G	T,A,C	7	9	463835	1	0	0	0	0	0	0	0	0	0.001509	0.00194	99.9963	0.000216	0	0	0	0
Reference	452	T	C,G,A	5	457683	15	20	0	0	0	0	0.001092	99.9913	0.003277	0.004369	0	0	0	0	0	0	0	0
Reference	453	T	C,A,G	9	459897	4	19	0	0	0	0	0.001957	99.993	0.00087	0.004131	0	0	0	0	0	0	0	0
Reference	454	G	A,T,C	17	7	458726	3	0	0	0	0	0	0	0	0	0.003706	0.001526	99.9941	0.000654	0	0	0	0
Reference	455	T	C,A,G	6	455615	4	24	0	0	0	0	0.001317	99.9925	0.000878	0.005267	0	0	0	0	0	0	0	0
Reference	456	G	A,T,C	58	7	454645	1	0	0	0	0	0	0	0	0	0.012755	0.001539	99.9855	0.00022	0	0	0	0
Reference	457	C	T,A,G	13	105	9	452327	0	0	0	0	0	0	0	0	0	0	0	0	0.002873	0.023207	0.001989	99.9719
Reference	458	C	T,A,G	9	12	8	452927	0	0	0	0	0	0	0	0	0	0	0	0	0.001987	0.002649	0.001766	99.9936
Reference	459	A	G,T,C	446238	16	23	1	99.991	0.003585	0.005154	0.000224	0	0	0	0	0	0	0	0	0	0	0	0
Reference	460	C	T,A,G	7	27	3	450701	0	0	0	0	0	0	0	0	0	0	0	0	0.001553	0.00599	0.000666	99.9918
Reference	461	G	A,T,C	16	6	446803	1	0	0	0	0	0	0	0	0	0.003581	0.001343	99.9949	0.000224	0	0	0	0
Reference	462	C	T,A,G	11	78	2	444991	0	0	0	0	0	0	0	0	0	0	0	0	0.002471	0.017525	0.000449	99.9796
Reference	463	G	A,T,C	30	3	445052	3	0	0	0	0	0	0	0	0	0.00674	0.000674	99.9919	0.000674	0	0	0	0
Reference	464	G	A,T,C	40	7	442984	3	0	0	0	0	0	0	0	0	0.009029	0.00158	99.9887	0.000677	0	0	0	0
Reference	465	T	C,G,A	8	437078	15	23	0	0	0	0	0.00183	99.9895	0.003432	0.005262	0	0	0	0	0	0	0	0
Reference	466	T	C,A,G	5	440639	5	17	0	0	0	0	0.001135	99.9939	0.001135	0.003858	0	0	0	0	0	0	0	0
Reference	467	G	T,A,C	16	19	439235	1	0	0	0	0	0	0	0	0	0.003642	0.004325	99.9918	0.000228	0	0	0	0
Reference	468	G	T,A,C	11	12	436885	2	0	0	0	0	0	0	0	0	0.002518	0.002747	99.9943	0.000458	0	0	0	0
Reference	469	G	A,T,C	30	9	436638	3	0	0	0	0	0	0	0	0	0.00687	0.002061	99.9904	0.000687	0	0	0	0
Reference	470	A	G,T,C	433442	12	35	4	99.9882	0.002768	0.008074	0.000923	0	0	0	0	0	0	0	0	0	0	0	0
Reference	471	A	C,G,T	402538	15	32	124	99.9575	0.003725	0.007946	0.030791	0	0	0	0	0	0	0	0	0	0	0	0
Reference	472	T	C,A,G	7	432031	6	22	0	0	0	0	0.00162	99.9919	0.001389	0.005092	0	0	0	0	0	0	0	0
Reference	473	G	A,T,C	45	7	433927	2	0	0	0	0	0	0	0	0	0.010369	0.001613	99.9876	0.000461	0	0	0	0
Reference	474	T	C,A,G	9	432393	2	37	0	0	0	0	0.002081	99.9889	0.000462	0.008556	0	0	0	0	0	0	0	0
Reference	475	A	G,T,C	428406	11	27	7	99.9895	0.002567	0.006302	0.001634	0	0	0	0	0	0	0	0	0	0	0	0
Reference	476	A	G,C,T	424223	7	19	17	99.9899	0.00165	0.004478	0.004007	0	0	0	0	0	0	0	0	0	0	0	0
Reference	477	T	G,C,A	11	419072	59	18	0	0	0	0	0.002624	99.979	0.014076	0.004294	0	0	0	0	0	0	0	0
Reference	478	T	A,C,G	20	427116	2	17	0	0	0	0	0.004682	99.9909	0.000468	0.00398	0	0	0	0	0	0	0	0
Reference	479	C	T,A,G	8	22	2	428273	0	0	0	0	0	0	0	0	0	0	0	0	0.001868	0.005137	0.000467	99.9925
Reference	480	A	G,T,C	426262	13	85	8	99.9751	0.003049	0.019936	0.001876	0	0	0	0	0	0	0	0	0	0	0	0
Reference	481	G	A,T,C	32	9	423438	1	0	0	0	0	0	0	0	0	0.007556	0.002125	99.9901	0.000236	0	0	0	0
Reference	482	C	T,A,G	13	28	4	421984	0	0	0	0	0	0	0	0	0	0	0	0	0.00308	0.006635	0.000948	99.9893
Reference	483	T	C,A,G	4	421347	1	35	0	0	0	0	0.000949	99.9905	0.000237	0.008306	0	0	0	0	0	0	0	0
Reference	484	C	T,G,A	5	15	5	419448	0	0	0	0	0	0	0	0	0	0	0	0	0.001192	0.003576	0.001192	99.994
Reference	485	C	T,A,G	12	75	3	417431	0	0	0	0	0	0	0	0	0	0	0	0	0.002874	0.017963	0.000719	99.9784
Reference	486	G	A,T,C	146	10	413656	1	0	0	0	0	0	0	0	0	0.035282	0.002417	99.9621	0.000242	0	0	0	0
Reference	487	C	T,A,G	11	25	6	410627	0	0	0	0	0	0	0	0	0	0	0	0	0.002679	0.006088	0.001461	99.9898
Reference	488	C	T,A,G	15	22	6	410978	0	0	0	0	0	0	0	0	0	0	0	0	0.003649	0.005353	0.00146	99.9895
Reference	489	A	G,C,T	407464	9	13	10	99.9921	0.002209	0.00319	0.002454	0	0	0	0	0	0	0	0	0	0	0	0
Reference	490	T	C,G,A	2	406944	4	13	0	0	0	0	0.000491	99.9953	0.000983	0.003194	0	0	0	0	0	0	0	0
Reference	491	C	T,A,G	6	28	4	408925	0	0	0	0	0	0	0	0	0	0	0	0	0.001467	0.006847	0.000978	99.9907
Reference	492	G	A,T,C	238	9	402958	2	0	0	0	0	0	0	0	0	0.059027	0.002232	99.9382	0.000496	0	0	0	0
Reference	493	C	T,A,G	7	17	3	402140	0	0	0	0	0	0	0	0	0	0	0	0	0.001741	0.004227	0.000746	99.9933
Reference	494	C	T,A,G	2	32	2	402625	0	0	0	0	0	0	0	0	0	0	0	0	0.000497	0.007947	0.000497	99.9911
Reference	495	G	A,T	128	9	399761	0	0	0	0	0	0	0	0	0	0.032008	0.002251	99.9657	0	0	0	0	0
Reference	496	C	T,A,G	8	43	2	397394	0	0	0	0	0	0	0	0	0	0	0	0	0.002013	0.010819	0.000503	99.9867
Reference	497	T	G,C,A	6	378621	93	36	0	0	0	0	0.001584	99.9644	0.024554	0.009505	0	0	0	0	0	0	0	0
Reference	498	T	C,A,G	18	395973	3	36	0	0	0	0	0.004545	99.9856	0.000758	0.00909	0	0	0	0	0	0	0	0
Reference	499	C	A,T,G	22	7	4	393310	0	0	0	0	0	0	0	0	0	0	0	0	0.005593	0.00178	0.001017	99.9916
Reference	500	C	T,A,G	18	27	2	394821	0	0	0	0	0	0	0	0	0	0	0	0	0.004558	0.006838	0.000506	99.9881
Reference	501	A	T,G,C	390023	14	9	4	99.9931	0.003589	0.002307	0.001026	0	0	0	0	0	0	0	0	0	0	0	0
Reference	502	C	T,A,G	14	21	3	392116	0	0	0	0	0	0	0	0	0	0	0	0	0.00357	0.005355	0.000765	99.9903
Reference	503	T	C,A,G	19	372202	15	93	0	0	0	0	0.005103	99.9659	0.004029	0.024978	0	0	0	0	0	0	0	0
Reference	504	T	A,C,G	30	371801	7	17	0	0	0	0	0.008068	99.9855	0.001882	0.004572	0	0	0	0	0	0	0	0
Reference	505	T	G,C,A	9	382952	54	19	0	0	0	0	0.00235	99.9786	0.014098	0.00496	0	0	0	0	0	0	0	0
Reference	506	T	G,C,A	5	368207	207	17	0	0	0	0	0.001357	99.9378	0.056183	0.004614	0	0	0	0	0	0	0	0
Reference	507	T	C,A,G	5	385988	4	18	0	0	0	0	0.001295	99.993	0.001036	0.004663	0	0	0	0	0	0	0	0
Reference	508	C	T,A,G	11	38	3	384090	0	0	0	0	0	0	0	0	0	0	0	0	0.002864	0.009892	0.000781	99.9865
Reference	509	C	T,A,G	7	30	2	385823	0	0	0	0	0	0	0	0	0	0	0	0	0.001814	0.007775	0.000518	99.9899
Reference	510	C	T,A,G	18	32	2	385968	0	0	0	0	0	0	0	0	0	0	0	0	0.004663	0.00829	0.000518	99.9865
Reference	511	G	A,T,C	40	8	384033	2	0	0	0	0	0	0	0	0	0.010414	0.002083	99.987	0.000521	0	0	0	0
Reference	512	C	T,A,G	12	14	3	383898	0	0	0	0	0	0	0	0	0	0	0	0	0.003126	0.003647	0.000781	99.9924
Reference	513	G	A,T,C	32	4	383755	2	0	0	0	0	0	0	0	0	0.008338	0.001042	99.9901	0.000521	0	0	0	0
Reference	514	T	A,C,G	26	365981	13	15	0	0	0	0	0.007103	99.9852	0.003552	0.004098	0	0	0	0	0	0	0	0
Reference	515	T	G,C,A	3	372663	68	17	0	0	0	0	0.000805	99.9764	0.018243	0.004561	0	0	0	0	0	0	0	0
Reference	516	T	G,C,A	4	376022	34	22	0	0	0	0	0.001064	99.984	0.009041	0.00585	0	0	0	0	0	0	0	0
Reference	517	T	C,G,A	3	378769	6	10	0	0	0	0	0.000792	99.995	0.001584	0.00264	0	0	0	0	0	0	0	0
Reference	518	C	T,A,G	18	33	3	375085	0	0	0	0	0	0	0	0	0	0	0	0	0.004798	0.008797	0.0008	99.9856
Reference	519	G	A,C,T	137	6	374814	8	0	0	0	0	0	0	0	0	0.036537	0.0016	99.9597	0.002134	0	0	0	0
Reference	520	C	T,A,G	8	46	7	375341	0	0	0	0	0	0	0	0	0	0	0	0	0.002131	0.012254	0.001865	99.9838
Reference	521	A	G,T,C	371484	11	76	10	99.9739	0.00296	0.020453	0.002691	0	0	0	0	0	0	0	0	0	0	0	0
Reference	522	G	A,T,C	20	10	371868	2	0	0	0	0	0	0	0	0	0.005378	0.002689	99.9914	0.000538	0	0	0	0
Reference	523	A	G,T,C	372728	7	12	3	99.9941	0.001878	0.003219	0.000805	0	0	0	0	0	0	0	0	0	0	0	0
Reference	524	A	C,G,T	362723	3	14	35	99.9857	0.000827	0.003859	0.009648	0	0	0	0	0	0	0	0	0	0	0	0
Reference	525	A	G,T,C	368054	12	14	8	99.9908	0.00326	0.003803	0.002173	0	0	0	0	0	0	0	0	0	0	0	0
Reference	526	C	T,A,G	13	32	3	370828	0	0	0	0	0	0	0	0	0	0	0	0	0.003505	0.008628	0.000809	99.9871
Reference	527	G	A,T,C	20	10	369911	4	0	0	0	0	0	0	0	0	0.005406	0.002703	99.9908	0.001081	0	0	0	0
Reference	528	T	G,C,A	7	362783	15	10	0	0	0	0	0.001929	99.9912	0.004134	0.002756	0	0	0	0	0	0	0	0
Reference	529	G	A,T,C	11	9	368048	1	0	0	0	0	0	0	0	0	0.002989	0.002445	99.9943	0.000272	0	0	0	0
Reference	530	G	A,T,C	55	12	365840	3	0	0	0	0	0	0	0	0	0.015031	0.003279	99.9809	0.00082	0	0	0	0
Reference	531	C	T,A,G	9	39	3	366083	0	0	0	0	0	0	0	0	0	0	0	0	0.002458	0.010652	0.000819	99.9861
Reference	532	T	C,G,A	4	361932	13	18	0	0	0	0	0.001105	99.9903	0.003591	0.004973	0	0	0	0	0	0	0	0
Reference	533	G	A,T,C	60	7	366834	3	0	0	0	0	0	0	0	0	0.016353	0.001908	99.9809	0.000818	0	0	0	0
Reference	534	G	A,T,C	86	10	365077	3	0	0	0	0	0	0	0	0	0.02355	0.002738	99.9729	0.000822	0	0	0	0
Reference	535	C	T,A,G	15	64	7	361863	0	0	0	0	0	0	0	0	0	0	0	0	0.004144	0.017682	0.001934	99.9762
Reference	536	C	T,A,G	10	17	3	363488	0	0	0	0	0	0	0	0	0	0	0	0	0.002751	0.004677	0.000825	99.9917
Reference	537	T	C,A,G	15	355613	10	58	0	0	0	0	0.004217	99.9767	0.002811	0.016306	0	0	0	0	0	0	0	0
Reference	538	G	A,T,C	22	6	362109	3	0	0	0	0	0	0	0	0	0.006075	0.001657	99.9914	0.000828	0	0	0	0
Reference	539	G	A,T,C	23	9	361326	5	0	0	0	0	0	0	0	0	0.006365	0.002491	99.9898	0.001384	0	0	0	0
Reference	540	T	G,C,A	6	334036	152	26	0	0	0	0	0.001795	99.9449	0.045479	0.007779	0	0	0	0	0	0	0	0
Reference	541	T	C,A,G	9	359464	7	19	0	0	0	0	0.002503	99.9903	0.001947	0.005285	0	0	0	0	0	0	0	0
Reference	542	C	T,A	10	29	0	359649	0	0	0	0	0	0	0	0	0	0	0	0	0.00278	0.008063	0	99.9892
Reference	543	A	G,C,T	355417	6	29	7	99.9882	0.001688	0.008158	0.001969	0	0	0	0	0	0	0	0	0	0	0	0
Reference	544	C	T,A,G	7	34	1	357796	0	0	0	0	0	0	0	0	0	0	0	0	0.001956	0.009502	0.000279	99.9883
Reference	545	C	T,A	3	16	0	358538	0	0	0	0	0	0	0	0	0	0	0	0	0.000837	0.004462	0	99.9947
Reference	546	A	G,T,C	354348	13	10	8	99.9913	0.003668	0.002822	0.002257	0	0	0	0	0	0	0	0	0	0	0	0
Reference	547	C	T,A,G	5	18	1	356115	0	0	0	0	0	0	0	0	0	0	0	0	0.001404	0.005054	0.000281	99.9933
Reference	548	G	A,T,C	24	8	352898	2	0	0	0	0	0	0	0	0	0.0068	0.002267	99.9904	0.000567	0	0	0	0
Reference	549	C	T,A,G	10	28	2	353813	0	0	0	0	0	0	0	0	0	0	0	0	0.002826	0.007913	0.000565	99.9887
Reference	550	G	A,T,C	28	12	355487	4	0	0	0	0	0	0	0	0	0.007876	0.003375	99.9876	0.001125	0	0	0	0
Reference	551	G	A,T,C	31	8	354834	7	0	0	0	0	0	0	0	0	0.008735	0.002254	99.987	0.001972	0	0	0	0
Reference	552	G	A,T,C	34	3	354590	3	0	0	0	0	0	0	0	0	0.009587	0.000846	99.9887	0.000846	0	0	0	0
Reference	553	A	G,T,C	351372	8	9	5	99.9937	0.002277	0.002561	0.001423	0	0	0	0	0	0	0	0	0	0	0	0
Reference	554	A	C,G,T	337624	6	16	100	99.9639	0.001776	0.004737	0.029608	0	0	0	0	0	0	0	0	0	0	0	0
Reference	555	A	C,G,T	344105	7	19	41	99.9805	0.002034	0.00552	0.011913	0	0	0	0	0	0	0	0	0	0	0	0
Reference	556	C	T,A,G	10	103	3	353179	0	0	0	0	0	0	0	0	0	0	0	0	0.00283	0.029154	0.000849	99.9672
Reference	557	G	A,T,C	20	18	350448	4	0	0	0	0	0	0	0	0	0.005706	0.005136	99.988	0.001141	0	0	0	0
Reference	558	G	A,T,C	17	7	351580	2	0	0	0	0	0	0	0	0	0.004835	0.001991	99.9926	0.000569	0	0	0	0
Reference	559	T	C,A,G	8	345316	8	13	0	0	0	0	0.002317	99.9916	0.002317	0.003764	0	0	0	0	0	0	0	0
Reference	560	C	A,T,G	11	6	3	348029	0	0	0	0	0	0	0	0	0	0	0	0	0.00316	0.001724	0.000862	99.9943
Reference	561	T	C,G,A	4	343523	19	30	0	0	0	0	0.001164	99.9846	0.00553	0.008732	0	0	0	0	0	0	0	0
Reference	562	G	A,T,C	19	7	349627	3	0	0	0	0	0	0	0	0	0.005434	0.002002	99.9917	0.000858	0	0	0	0
Reference	563	A	G,T,C	345197	7	15	7	99.9916	0.002028	0.004345	0.002028	0	0	0	0	0	0	0	0	0	0	0	0
Reference	564	T	G,C,A	3	346482	18	11	0	0	0	0	0.000866	99.9908	0.005195	0.003174	0	0	0	0	0	0	0	0
Reference	565	A	G,C,T	346416	3	39	17	99.983	0.000866	0.011256	0.004907	0	0	0	0	0	0	0	0	0	0	0	0
Reference	566	A	G,C,T	342325	5	35	23	99.9816	0.00146	0.010222	0.006718	0	0	0	0	0	0	0	0	0	0	0	0
Reference	567	G	A,T,C	10	9	346421	3	0	0	0	0	0	0	0	0	0.002886	0.002598	99.9937	0.000866	0	0	0	0
Reference	568	A	G,T,C	348326	7	24	2	99.9905	0.002009	0.006889	0.000574	0	0	0	0	0	0	0	0	0	0	0	0
Reference	569	G	A,T,C	15	4	346757	4	0	0	0	0	0	0	0	0	0.004326	0.001153	99.9934	0.001153	0	0	0	0
Reference	570	A	G,T,C	346912	6	20	3	99.9916	0.001729	0.005765	0.000865	0	0	0	0	0	0	0	0	0	0	0	0
Reference	571	C	T,G,A	4	15	6	346767	0	0	0	0	0	0	0	0	0	0	0	0	0.001153	0.004325	0.00173	99.9928
Reference	572	A	G,T,C	343033	11	14	9	99.9901	0.003206	0.004081	0.002623	0	0	0	0	0	0	0	0	0	0	0	0
Reference	573	C	T,A,G	5	30	5	344678	0	0	0	0	0	0	0	0	0	0	0	0	0.00145	0.008703	0.00145	99.9884
Reference	574	C	T,A,G	9	97	4	345733	0	0	0	0	0	0	0	0	0	0	0	0	0.002602	0.028047	0.001157	99.9682
Reference	575	G	A,T,C	22	14	344323	1	0	0	0	0	0	0	0	0	0.006389	0.004066	99.9893	0.00029	0	0	0	0
Reference	576	G	A,T,C	151	10	343745	3	0	0	0	0	0	0	0	0	0.043907	0.002908	99.9523	0.000872	0	0	0	0
Reference	577	C	T,A,G	13	37	4	343596	0	0	0	0	0	0	0	0	0	0	0	0	0.003783	0.010767	0.001164	99.9843
Reference	578	A	G,T,C	341060	11	12	6	99.9915	0.003225	0.003518	0.001759	0	0	0	0	0	0	0	0	0	0	0	0
Reference	579	T	G,C,A	12	340924	16	12	0	0	0	0	0.003519	99.9883	0.004693	0.003519	0	0	0	0	0	0	0	0
Reference	580	A	G,T,C	342773	7	10	6	99.9933	0.002042	0.002917	0.00175	0	0	0	0	0	0	0	0	0	0	0	0
Reference	581	C	T,A,G	6	19	1	344205	0	0	0	0	0	0	0	0	0	0	0	0	0.001743	0.00552	0.000291	99.9924
Reference	582	T	C,A,G	10	340048	2	20	0	0	0	0	0.00294	99.9906	0.000588	0.005881	0	0	0	0	0	0	0	0
Reference	583	C	T,A	5	11	0	342747	0	0	0	0	0	0	0	0	0	0	0	0	0.001459	0.003209	0	99.9953
Reference	584	T	C,A,G	14	339076	5	47	0	0	0	0	0.004128	99.9805	0.001474	0.013859	0	0	0	0	0	0	0	0
Reference	585	G	A,T,C	8	9	341607	2	0	0	0	0	0	0	0	0	0.002342	0.002634	99.9944	0.000585	0	0	0	0
Reference	586	C	T,A,G	7	195	6	340172	0	0	0	0	0	0	0	0	0	0	0	0	0.002057	0.057289	0.001763	99.9389
Reference	587	G	A,T,C	16	4	341587	3	0	0	0	0	0	0	0	0	0.004684	0.001171	99.9933	0.000878	0	0	0	0
Reference	588	A	G,T,C	339518	5	17	2	99.9929	0.001473	0.005007	0.000589	0	0	0	0	0	0	0	0	0	0	0	0
Reference	589	C	T,A,G	7	19	1	341741	0	0	0	0	0	0	0	0	0	0	0	0	0.002048	0.005559	0.000293	99.9921
Reference	590	A	C,G,T	334824	2	10	24	99.9892	0.000597	0.002986	0.007167	0	0	0	0	0	0	0	0	0	0	0	0
Reference	591	T	C,A,G	6	335168	6	19	0	0	0	0	0.00179	99.9908	0.00179	0.005668	0	0	0	0	0	0	0	0
Reference	592	C	T,A,G	7	31	4	341018	0	0	0	0	0	0	0	0	0	0	0	0	0.002052	0.009089	0.001173	99.9877
Reference	593	G	A,C,T	125	3	339616	5	0	0	0	0	0	0	0	0	0.036792	0.000883	99.9609	0.001472	0	0	0	0
Reference	594	T	C,G,A	7	329216	28	46	0	0	0	0	0.002126	99.9754	0.008503	0.013969	0	0	0	0	0	0	0	0
Reference	595	A	C,G,T	333444	7	13	21	99.9877	0.002099	0.003898	0.006297	0	0	0	0	0	0	0	0	0	0	0	0
Reference	596	T	G,C,A	7	336285	15	9	0	0	0	0	0.002081	99.9908	0.00446	0.002676	0	0	0	0	0	0	0	0
Reference	597	A	G,T,C	335782	8	19	7	99.9899	0.002382	0.005658	0.002084	0	0	0	0	0	0	0	0	0	0	0	0
Reference	598	A	C,G,T	327628	3	9	38	99.9847	0.000916	0.002747	0.011597	0	0	0	0	0	0	0	0	0	0	0	0
Reference	599	C	T,A	21	20	0	337409	0	0	0	0	0	0	0	0	0	0	0	0	0.006223	0.005927	0	99.9878
Reference	600	G	A,C,T	18	3	337167	4	0	0	0	0	0	0	0	0	0.005338	0.00089	99.9926	0.001186	0	0	0	0
Reference	601	T	G,C,A	5	329923	23	13	0	0	0	0	0.001515	99.9876	0.00697	0.00394	0	0	0	0	0	0	0	0
Reference	602	T	G,C,A	8	335725	13	11	0	0	0	0	0.002383	99.9905	0.003872	0.003276	0	0	0	0	0	0	0	0
Reference	603	A	T,C,G	334080	17	10	12	99.9883	0.005088	0.002993	0.003592	0	0	0	0	0	0	0	0	0	0	0	0
Reference	604	C	T,G,A	4	16	5	336964	0	0	0	0	0	0	0	0	0	0	0	0	0.001187	0.004748	0.001484	99.9926
Reference	605	T	C,A,G	14	333993	10	17	0	0	0	0	0.004191	99.9877	0.002994	0.005089	0	0	0	0	0	0	0	0
Reference	606	G	A,C,T	19	4	337517	5	0	0	0	0	0	0	0	0	0.005629	0.001185	99.9917	0.001481	0	0	0	0
Reference	607	G	T,A	8	12	336473	0	0	0	0	0	0	0	0	0	0.002377	0.003566	99.9941	0	0	0	0	0
Reference	608	T	G,C,A	4	329547	31	17	0	0	0	0	0.001214	99.9842	0.009405	0.005158	0	0	0	0	0	0	0	0
Reference	609	T	C,G,A	5	332053	20	22	0	0	0	0	0.001506	99.9858	0.006022	0.006625	0	0	0	0	0	0	0	0
Reference	610	T	C,A,G	4	336207	3	15	0	0	0	0	0.00119	99.9935	0.000892	0.004461	0	0	0	0	0	0	0	0
Reference	611	C	T,A,G	10	21	4	336863	0	0	0	0	0	0	0	0	0	0	0	0	0.002968	0.006233	0.001187	99.9896
Reference	612	A	G,T,C	335494	10	24	1	99.9896	0.00298	0.007153	0.000298	0	0	0	0	0	0	0	0	0	0	0	0
Reference	613	C	T,A,G	9	20	3	336760	0	0	0	0	0	0	0	0	0	0	0	0	0.002672	0.005938	0.000891	99.9905
Reference	614	A	G,T,C	334141	7	10	5	99.9934	0.002095	0.002993	0.001496	0	0	0	0	0	0	0	0	0	0	0	0
Reference	615	T	G,C,A	7	317494	102	17	0	0	0	0	0.002204	99.9603	0.032114	0.005352	0	0	0	0	0	0	0	0
Reference	616	T	C,A,G	13	333106	5	19	0	0	0	0	0.003902	99.9889	0.001501	0.005703	0	0	0	0	0	0	0	0
Reference	617	C	T,A,G	4	24	1	335291	0	0	0	0	0	0	0	0	0	0	0	0	0.001193	0.007157	0.000298	99.9914
Reference	618	A	G,C,T	330095	5	17	7	99.9912	0.001515	0.00515	0.00212	0	0	0	0	0	0	0	0	0	0	0	0
Reference	619	C	T,A,G	5	12	1	335224	0	0	0	0	0	0	0	0	0	0	0	0	0.001491	0.00358	0.000298	99.9946
Reference	620	C	T,A,G	9	26	3	334885	0	0	0	0	0	0	0	0	0	0	0	0	0.002687	0.007763	0.000896	99.9887
Reference	621	A	C,G,T	331166	1	7	18	99.9921	0.000302	0.002114	0.005435	0	0	0	0	0	0	0	0	0	0	0	0
Reference	622	C	T,A,G	4	12	3	336728	0	0	0	0	0	0	0	0	0	0	0	0	0.001188	0.003564	0.000891	99.9944
Reference	623	C	T,A	10	10	0	335797	0	0	0	0	0	0	0	0	0	0	0	0	0.002978	0.002978	0	99.994
Reference	624	C	A,T,G	23	6	2	337830	0	0	0	0	0	0	0	0	0	0	0	0	0.006808	0.001776	0.000592	99.9908
Reference	625	T	C,G,A	9	329988	29	94	0	0	0	0	0.002726	99.96	0.008785	0.028474	0	0	0	0	0	0	0	0
Reference	626	G	A,T,C	14	7	338640	2	0	0	0	0	0	0	0	0	0.004134	0.002067	99.9932	0.000591	0	0	0	0
Reference	627	A	T,G	335540	15	10	0	99.9925	0.00447	0.00298	0	0	0	0	0	0	0	0	0	0	0	0	0
Reference	628	A	C,T,G	325516	13	7	70	99.9724	0.003993	0.00215	0.021498	0	0	0	0	0	0	0	0	0	0	0	0
Reference	629	T	G,C,A	7	326078	48	16	0	0	0	0	0.002146	99.9782	0.014717	0.004906	0	0	0	0	0	0	0	0
Reference	630	T	C,A,G	7	336867	3	18	0	0	0	0	0.002078	99.9917	0.00089	0.005343	0	0	0	0	0	0	0	0
Reference	631	G	T,A,C	5	6	337894	3	0	0	0	0	0	0	0	0	0.00148	0.001776	99.9959	0.000888	0	0	0	0
Reference	632	A	G,T,C	336343	10	26	2	99.9887	0.002973	0.007729	0.000595	0	0	0	0	0	0	0	0	0	0	0	0
Reference	633	C	T,A,G	6	14	2	337847	0	0	0	0	0	0	0	0	0	0	0	0	0.001776	0.004144	0.000592	99.9935
Reference	634	T	C,A,G	8	337483	3	18	0	0	0	0	0.00237	99.9914	0.000889	0.005333	0	0	0	0	0	0	0	0
Reference	635	C	T,A,G	6	6	2	338250	0	0	0	0	0	0	0	0	0	0	0	0	0.001774	0.001774	0.000591	99.9959
Reference	636	T	C,A	12	336332	0	17	0	0	0	0	0.003568	99.9914	0	0.005054	0	0	0	0	0	0	0	0
Reference	637	C	A,T,G	9	6	2	337699	0	0	0	0	0	0	0	0	0	0	0	0	0.002665	0.001777	0.000592	99.995
Reference	638	T	G,C,A	8	324519	56	20	0	0	0	0	0.002465	99.9741	0.017252	0.006161	0	0	0	0	0	0	0	0
Reference	639	T	C,A,G	7	332929	7	25	0	0	0	0	0.002102	99.9883	0.002102	0.007508	0	0	0	0	0	0	0	0
Reference	640	C	T,A,G	5	11	1	335636	0	0	0	0	0	0	0	0	0	0	0	0	0.00149	0.003277	0.000298	99.9949
Reference	641	C	T,A,G	8	37	2	335961	0	0	0	0	0	0	0	0	0	0	0	0	0.002381	0.011012	0.000595	99.986
Reference	642	G	A,C,T	31	2	335315	4	0	0	0	0	0	0	0	0	0.009244	0.000596	99.989	0.001193	0	0	0	0
Reference	643	G	A,C,T	10	2	333222	3	0	0	0	0	0	0	0	0	0.003001	0.0006	99.9955	0.0009	0	0	0	0
Reference	644	G	A,C,T	7	2	332320	4	0	0	0	0	0	0	0	0	0.002106	0.000602	99.9961	0.001204	0	0	0	0
Reference	645	C	T,A,G	13	59	2	331652	0	0	0	0	0	0	0	0	0	0	0	0	0.003919	0.017786	0.000603	99.9777
Reference	646	G	A,T,C	95	5	330792	5	0	0	0	0	0	0	0	0	0.02871	0.001511	99.9683	0.001511	0	0	0	0
Reference	647	C	T,A,G	14	27	1	330900	0	0	0	0	0	0	0	0	0	0	0	0	0.00423	0.008159	0.000302	99.9873
Reference	648	T	C,G,A	4	325302	12	45	0	0	0	0	0.001229	99.9813	0.003688	0.013831	0	0	0	0	0	0	0	0
Reference	649	A	C,G,T	326365	2	17	23	99.9871	0.000613	0.005208	0.007046	0	0	0	0	0	0	0	0	0	0	0	0
Reference	650	T	C,A,G	7	330560	2	39	0	0	0	0	0.002117	99.9855	0.000605	0.011796	0	0	0	0	0	0	0	0
Reference	651	C	T,A,G	11	14	1	332930	0	0	0	0	0	0	0	0	0	0	0	0	0.003304	0.004205	0.0003	99.9922
Reference	652	A	G,T,C	328904	6	14	3	99.993	0.001824	0.004256	0.000912	0	0	0	0	0	0	0	0	0	0	0	0
Reference	653	T	C,A,G	12	331093	8	26	0	0	0	0	0.003624	99.9861	0.002416	0.007852	0	0	0	0	0	0	0	0
Reference	654	G	A,T,C	44	9	331704	4	0	0	0	0	0	0	0	0	0.013263	0.002713	99.9828	0.001206	0	0	0	0
Reference	655	C	T,A,G	12	88	2	331139	0	0	0	0	0	0	0	0	0	0	0	0	0.003623	0.026567	0.000604	99.9692
Reference	656	C	A,T,G	12	10	3	332770	0	0	0	0	0	0	0	0	0	0	0	0	0.003606	0.003005	0.000901	99.9925
Reference	657	A	G,C,T	330214	2	11	10	99.993	0.000606	0.003331	0.003028	0	0	0	0	0	0	0	0	0	0	0	0
Reference	658	T	C,G,A	7	327587	19	15	0	0	0	0	0.002137	99.9875	0.005799	0.004578	0	0	0	0	0	0	0	0
Reference	659	A	G,C,T	327879	4	25	10	99.9881	0.00122	0.007624	0.00305	0	0	0	0	0	0	0	0	0	0	0	0
Reference	660	C	T,A,G	3	36	1	332258	0	0	0	0	0	0	0	0	0	0	0	0	0.000903	0.010834	0.000301	99.988
Reference	661	C	T,A	16	26	0	331911	0	0	0	0	0	0	0	0	0	0	0	0	0.00482	0.007832	0	99.9873
Reference	662	G	A,T	42	11	331839	0	0	0	0	0	0	0	0	0	0.012655	0.003314	99.984	0	0	0	0	0
Reference	663	C	T,A,G	9	12	2	332080	0	0	0	0	0	0	0	0	0	0	0	0	0.00271	0.003613	0.000602	99.9931
Reference	664	G	A,T,C	25	9	333105	3	0	0	0	0	0	0	0	0	0.007504	0.002702	99.9889	0.000901	0	0	0	0
Reference	665	A	T,G,C	331505	10	9	4	99.9931	0.003016	0.002715	0.001207	0	0	0	0	0	0	0	0	0	0	0	0
Reference	666	A	C,G,T	322803	5	14	37	99.9827	0.001549	0.004336	0.01146	0	0	0	0	0	0	0	0	0	0	0	0
Reference	667	A	G,T,C	325954	19	51	12	99.9748	0.005828	0.015642	0.003681	0	0	0	0	0	0	0	0	0	0	0	0
Reference	668	G	T,A,C	11	14	335141	1	0	0	0	0	0	0	0	0	0.003282	0.004177	99.9922	0.000298	0	0	0	0
Reference	669	G	T,A,C	6	6	335158	3	0	0	0	0	0	0	0	0	0.00179	0.00179	99.9955	0.000895	0	0	0	0
Reference	670	T	C,G,A	7	327066	18	16	0	0	0	0	0.00214	99.9875	0.005503	0.004891	0	0	0	0	0	0	0	0
Reference	671	T	G,C,A	5	326296	24	9	0	0	0	0	0.001532	99.9884	0.007354	0.002758	0	0	0	0	0	0	0	0
Reference	672	T	C,G,A	4	328033	11	10	0	0	0	0	0.001219	99.9924	0.003353	0.003048	0	0	0	0	0	0	0	0
Reference	673	T	C,A	4	330932	0	15	0	0	0	0	0.001209	99.9943	0	0.004532	0	0	0	0	0	0	0	0
Reference	674	G	A,T,C	11	8	330134	3	0	0	0	0	0	0	0	0	0.003332	0.002423	99.9933	0.000909	0	0	0	0
Reference	675	C	T,A,G	5	138	1	329745	0	0	0	0	0	0	0	0	0	0	0	0	0.001516	0.041832	0.000303	99.9563
Reference	676	G	A,T,C	37	7	330234	3	0	0	0	0	0	0	0	0	0.011203	0.002119	99.9858	0.000908	0	0	0	0
Reference	677	C	T,A,G	10	26	3	330716	0	0	0	0	0	0	0	0	0	0	0	0	0.003023	0.007861	0.000907	99.9882
Reference	678	C	T,A,G	11	13	1	330731	0	0	0	0	0	0	0	0	0	0	0	0	0.003326	0.00393	0.000302	99.9924
Reference	679	A	C,G,T	325239	5	10	22	99.9886	0.001537	0.003074	0.006763	0	0	0	0	0	0	0	0	0	0	0	0
Reference	680	T	G,C,A	2	315505	61	15	0	0	0	0	0.000634	99.9753	0.019329	0.004753	0	0	0	0	0	0	0	0
Reference	681	T	C,A,G	11	328580	10	16	0	0	0	0	0.003347	99.9887	0.003043	0.004869	0	0	0	0	0	0	0	0
Reference	682	C	T,A,G	7	33	3	332306	0	0	0	0	0	0	0	0	0	0	0	0	0.002106	0.009929	0.000903	99.9871
Reference	683	G	A,T,C	18	11	332197	4	0	0	0	0	0	0	0	0	0.005418	0.003311	99.9901	0.001204	0	0	0	0
Reference	684	A	G,C,T	328439	7	16	8	99.9906	0.002131	0.004871	0.002436	0	0	0	0	0	0	0	0	0	0	0	0
Reference	685	T	G,C,A	4	325621	17	10	0	0	0	0	0.001228	99.9905	0.00522	0.003071	0	0	0	0	0	0	0	0
Reference	686	G	A,T,C	19	12	331655	1	0	0	0	0	0	0	0	0	0.005728	0.003618	99.9904	0.000301	0	0	0	0
Reference	687	G	A,T,C	27	8	330762	3	0	0	0	0	0	0	0	0	0.008162	0.002418	99.9885	0.000907	0	0	0	0
Reference	688	T	G,C,A	8	324756	13	10	0	0	0	0	0.002463	99.9905	0.004003	0.003079	0	0	0	0	0	0	0	0
Reference	689	G	A,T,C	45	4	331131	1	0	0	0	0	0	0	0	0	0.013588	0.001208	99.9849	0.000302	0	0	0	0
Reference	690	T	C,A,G	3	329494	1	35	0	0	0	0	0.00091	99.9882	0.000303	0.010621	0	0	0	0	0	0	0	0
Reference	691	C	T,A,G	1	11	1	330436	0	0	0	0	0	0	0	0	0	0	0	0	0.000303	0.003329	0.000303	99.9961
Reference	692	C	T,A,G	15	28	5	330346	0	0	0	0	0	0	0	0	0	0	0	0	0.00454	0.008475	0.001513	99.9855
Reference	693	G	A,C,T	61	6	331760	11	0	0	0	0	0	0	0	0	0.018382	0.001808	99.9765	0.003315	0	0	0	0
Reference	694	G	A,T,C	13	6	331230	3	0	0	0	0	0	0	0	0	0.003925	0.001811	99.9934	0.000906	0	0	0	0
Reference	695	G	A,T,C	21	7	332109	1	0	0	0	0	0	0	0	0	0.006323	0.002108	99.9913	0.000301	0	0	0	0
Reference	696	A	G,C,T	330540	7	11	10	99.9915	0.002118	0.003328	0.003025	0	0	0	0	0	0	0	0	0	0	0	0
Reference	697	T	C,A,G	4	330562	3	14	0	0	0	0	0.00121	99.9936	0.000907	0.004235	0	0	0	0	0	0	0	0
Reference	698	C	T,A	4	15	0	333557	0	0	0	0	0	0	0	0	0	0	0	0	0.001199	0.004497	0	99.9943
Reference	699	T	C,A,G	7	332449	4	15	0	0	0	0	0.002105	99.9922	0.001203	0.004512	0	0	0	0	0	0	0	0
Reference	700	C	T,A,G	9	12	6	333102	0	0	0	0	0	0	0	0	0	0	0	0	0.002702	0.003602	0.001801	99.9919
Reference	701	G	A,T,C	19	6	331526	2	0	0	0	0	0	0	0	0	0.005731	0.00181	99.9919	0.000603	0	0	0	0
Reference	702	A	G,T,C	330179	7	14	2	99.993	0.00212	0.00424	0.000606	0	0	0	0	0	0	0	0	0	0	0	0
Reference	703	C	T,A,G	5	61	2	332359	0	0	0	0	0	0	0	0	0	0	0	0	0.001504	0.01835	0.000602	99.9795
Reference	704	G	A,T,C	39	4	330830	3	0	0	0	0	0	0	0	0	0.011787	0.001209	99.9861	0.000907	0	0	0	0
Reference	705	C	T,A,G	7	14	2	332032	0	0	0	0	0	0	0	0	0	0	0	0	0.002108	0.004216	0.000602	99.9931
Reference	706	T	C,A,G	5	331815	3	48	0	0	0	0	0.001507	99.9831	0.000904	0.014463	0	0	0	0	0	0	0	0
Reference	707	C	T,A,G	10	14	1	333907	0	0	0	0	0	0	0	0	0	0	0	0	0.002995	0.004192	0.000299	99.9925
Reference	708	T	C,A,G	13	331624	6	30	0	0	0	0	0.00392	99.9852	0.001809	0.009045	0	0	0	0	0	0	0	0
Reference	709	C	T,A,G	5	13	2	333207	0	0	0	0	0	0	0	0	0	0	0	0	0.0015	0.003901	0.0006	99.994
Reference	710	C	T,A,G	8	8	2	332432	0	0	0	0	0	0	0	0	0	0	0	0	0.002406	0.002406	0.000602	99.9946
Reference	711	C	A,T,G	19	11	2	333539	0	0	0	0	0	0	0	0	0	0	0	0	0.005696	0.003298	0.0006	99.9904
Reference	712	T	C,G,A	14	326856	28	65	0	0	0	0	0.004282	99.9673	0.008564	0.01988	0	0	0	0	0	0	0	0
Reference	713	T	C,G,A	7	327065	17	23	0	0	0	0	0.00214	99.9856	0.005197	0.007031	0	0	0	0	0	0	0	0
Reference	714	A	C,G,T	324741	5	15	28	99.9852	0.001539	0.004618	0.008621	0	0	0	0	0	0	0	0	0	0	0	0
Reference	715	T	C,G,A	4	331256	6	13	0	0	0	0	0.001207	99.9931	0.001811	0.003924	0	0	0	0	0	0	0	0
Reference	716	G	A,T,C	9	8	332199	2	0	0	0	0	0	0	0	0	0.002709	0.002408	99.9943	0.000602	0	0	0	0
Reference	717	C	T,A,G	11	146	1	332233	0	0	0	0	0	0	0	0	0	0	0	0	0.003309	0.043924	0.000301	99.9525
Reference	718	G	A,T,C	40	8	333771	1	0	0	0	0	0	0	0	0	0.011983	0.002397	99.9853	0.0003	0	0	0	0
Reference	719	A	G,T,C	333595	5	12	4	99.9937	0.001499	0.003597	0.001199	0	0	0	0	0	0	0	0	0	0	0	0
Reference	720	C	T,A,G	8	9	2	335787	0	0	0	0	0	0	0	0	0	0	0	0	0.002382	0.00268	0.000596	99.9943
Reference	721	T	C,A,G	7	335016	2	22	0	0	0	0	0.002089	99.9907	0.000597	0.006566	0	0	0	0	0	0	0	0
Reference	722	C	T,A,G	5	14	1	335075	0	0	0	0	0	0	0	0	0	0	0	0	0.001492	0.004178	0.000298	99.994
Reference	723	C	A,T,G	18	16	4	334576	0	0	0	0	0	0	0	0	0	0	0	0	0.005379	0.004782	0.001195	99.9886
Reference	724	T	C,A,G	12	333502	5	65	0	0	0	0	0.003597	99.9754	0.001499	0.019485	0	0	0	0	0	0	0	0
Reference	725	G	A,T,C	38	7	334488	3	0	0	0	0	0	0	0	0	0.011359	0.002092	99.9857	0.000897	0	0	0	0
Reference	726	C	T,A,G	8	23	4	334047	0	0	0	0	0	0	0	0	0	0	0	0	0.002395	0.006885	0.001197	99.9895
Reference	727	A	C,G,T	329886	3	10	22	99.9894	0.000909	0.003031	0.006668	0	0	0	0	0	0	0	0	0	0	0	0
Reference	728	T	G,C,A	5	320529	65	10	0	0	0	0	0.00156	99.975	0.020274	0.003119	0	0	0	0	0	0	0	0
Reference	729	T	C,G,A	5	326579	12	13	0	0	0	0	0.001531	99.9908	0.003674	0.00398	0	0	0	0	0	0	0	0
Reference	730	A	G,T,C	333028	10	57	5	99.9784	0.003002	0.017112	0.001501	0	0	0	0	0	0	0	0	0	0	0	0
Reference	731	G	A,T,C	13	9	332908	3	0	0	0	0	0	0	0	0	0.003905	0.002703	99.9925	0.000901	0	0	0	0
Reference	732	G	A,T,C	8	5	332346	3	0	0	0	0	0	0	0	0	0.002407	0.001504	99.9952	0.000903	0	0	0	0
Reference	733	A	T,G,C	331757	26	23	1	99.9849	0.007836	0.006932	0.000301	0	0	0	0	0	0	0	0	0	0	0	0
Reference	734	A	C,G,T	321282	6	26	59	99.9717	0.001867	0.00809	0.018359	0	0	0	0	0	0	0	0	0	0	0	0
Reference	735	G	A,C,T	41	4	331818	4	0	0	0	0	0	0	0	0	0.012354	0.001205	99.9852	0.001205	0	0	0	0
Reference	736	C	T,A,G	6	84	3	333096	0	0	0	0	0	0	0	0	0	0	0	0	0.001801	0.025211	0.0009	99.9721
Reference	737	A	G,T,C	333171	12	22	6	99.988	0.003601	0.006602	0.001801	0	0	0	0	0	0	0	0	0	0	0	0
Reference	738	G	A,T,C	30	5	332268	4	0	0	0	0	0	0	0	0	0.009028	0.001505	99.9883	0.001204	0	0	0	0
Reference	739	C	T,A,G	5	50	2	331967	0	0	0	0	0	0	0	0	0	0	0	0	0.001506	0.015059	0.000602	99.9828
Reference	740	C	T,A,G	9	10	2	331039	0	0	0	0	0	0	0	0	0	0	0	0	0.002719	0.003021	0.000604	99.9937
Reference	741	C	A,T,G	15	11	2	331525	0	0	0	0	0	0	0	0	0	0	0	0	0.004524	0.003318	0.000603	99.9916
Reference	742	A	G,C,T	326535	5	26	20	99.9844	0.001531	0.007961	0.006124	0	0	0	0	0	0	0	0	0	0	0	0
Reference	743	G	A,T,C	11	8	332882	3	0	0	0	0	0	0	0	0	0.003304	0.002403	99.9934	0.000901	0	0	0	0
Reference	744	T	G,C,A	8	315292	44	10	0	0	0	0	0.002537	99.9803	0.013953	0.003171	0	0	0	0	0	0	0	0
Reference	745	A	C,G,T	323106	7	7	44	99.9821	0.002166	0.002166	0.013615	0	0	0	0	0	0	0	0	0	0	0	0
Reference	746	G	A,T,C	15	3	331902	2	0	0	0	0	0	0	0	0	0.004519	0.000904	99.994	0.000603	0	0	0	0
Reference	747	T	G,C,A	8	323765	22	10	0	0	0	0	0.002471	99.9876	0.006794	0.003088	0	0	0	0	0	0	0	0
Reference	748	A	G,C,T	327751	8	65	10	99.9747	0.00244	0.019827	0.00305	0	0	0	0	0	0	0	0	0	0	0	0
Reference	749	G	A,T,C	7	5	331307	1	0	0	0	0	0	0	0	0	0.002113	0.001509	99.9961	0.000302	0	0	0	0
Reference	750	G	A,C,T	4	4	330398	4	0	0	0	0	0	0	0	0	0.001211	0.001211	99.9964	0.001211	0	0	0	0
Reference	751	T	G,C,A	12	323846	22	16	0	0	0	0	0.003705	99.9846	0.006792	0.00494	0	0	0	0	0	0	0	0
Reference	752	T	C,A,G	9	329255	5	33	0	0	0	0	0.002733	99.9857	0.001518	0.010021	0	0	0	0	0	0	0	0
Reference	753	G	A,T,C	9	7	330757	2	0	0	0	0	0	0	0	0	0.002721	0.002116	99.9946	0.000605	0	0	0	0
Reference	754	A	G,T,C	329152	23	68	3	99.9715	0.006986	0.020653	0.000911	0	0	0	0	0	0	0	0	0	0	0	0
Reference	755	G	T,A,C	12	21	330768	4	0	0	0	0	0	0	0	0	0.003628	0.006348	99.9888	0.001209	0	0	0	0
Reference	756	G	A,T,C	22	10	329946	4	0	0	0	0	0	0	0	0	0.006667	0.00303	99.9891	0.001212	0	0	0	0
Reference	757	C	T,A,G	8	88	4	330695	0	0	0	0	0	0	0	0	0	0	0	0	0.002418	0.026603	0.001209	99.9698
Reference	758	C	T,A,G	7	22	3	332239	0	0	0	0	0	0	0	0	0	0	0	0	0.002107	0.006621	0.000903	99.9904
Reference	759	G	A,T,C	126	6	333704	4	0	0	0	0	0	0	0	0	0.037743	0.001797	99.9593	0.001198	0	0	0	0
Reference	760	T	G,C,A	14	322853	40	27	0	0	0	0	0.004335	99.9749	0.012386	0.008361	0	0	0	0	0	0	0	0
Reference	761	T	C,A,G	9	331610	5	14	0	0	0	0	0.002714	99.9916	0.001508	0.004221	0	0	0	0	0	0	0	0
Reference	762	G	A,T,C	11	6	334134	4	0	0	0	0	0	0	0	0	0.003292	0.001796	99.9937	0.001197	0	0	0	0
Reference	763	A	G,T,C	332192	21	58	3	99.9753	0.00632	0.017455	0.000903	0	0	0	0	0	0	0	0	0	0	0	0
Reference	764	G	A,T,C	84	13	333141	1	0	0	0	0	0	0	0	0	0.025207	0.003901	99.9706	0.0003	0	0	0	0
Reference	765	C	T,A,G	9	160	2	333613	0	0	0	0	0	0	0	0	0	0	0	0	0.002696	0.047935	0.000599	99.9488
Reference	766	A	G,T,C	332720	10	15	4	99.9913	0.003005	0.004508	0.001202	0	0	0	0	0	0	0	0	0	0	0	0
Reference	767	C	T,A,G	4	38	2	335159	0	0	0	0	0	0	0	0	0	0	0	0	0.001193	0.011336	0.000597	99.9869
Reference	768	C	T,A,G	6	44	1	334884	0	0	0	0	0	0	0	0	0	0	0	0	0.001791	0.013137	0.000299	99.9848
Reference	769	G	A,T,C	124	7	334852	6	0	0	0	0	0	0	0	0	0.037016	0.00209	99.9591	0.001791	0	0	0	0
Reference	770	C	T,A,G	6	19	3	335428	0	0	0	0	0	0	0	0	0	0	0	0	0.001789	0.005664	0.000894	99.9917
Reference	771	C	T,A,G	7	35	5	337286	0	0	0	0	0	0	0	0	0	0	0	0	0.002075	0.010376	0.001482	99.9861
Reference	772	G	A,T,C	99	7	335870	4	0	0	0	0	0	0	0	0	0.029466	0.002083	99.9673	0.001191	0	0	0	0
Reference	773	C	T,A,G	5	40	3	337023	0	0	0	0	0	0	0	0	0	0	0	0	0.001483	0.011867	0.00089	99.9858
Reference	774	C	T,A,G	6	19	3	338614	0	0	0	0	0	0	0	0	0	0	0	0	0.001772	0.005611	0.000886	99.9917
Reference	775	G	A,T,C	165	4	337776	4	0	0	0	0	0	0	0	0	0.048824	0.001184	99.9488	0.001184	0	0	0	0
Reference	776	C	A,T,G	8	4	3	338756	0	0	0	0	0	0	0	0	0	0	0	0	0.002361	0.001181	0.000886	99.9956
Reference	777	A	G,C,T	334264	6	35	21	99.9815	0.001795	0.010469	0.006281	0	0	0	0	0	0	0	0	0	0	0	0
Reference	778	A	C,G,T	320732	7	37	89	99.9586	0.002182	0.011531	0.027738	0	0	0	0	0	0	0	0	0	0	0	0
Reference	779	G	A,T,C	16	13	341949	9	0	0	0	0	0	0	0	0	0.004679	0.003801	99.9889	0.002632	0	0	0	0
Reference	780	G	T,A,C	6	6	341853	3	0	0	0	0	0	0	0	0	0.001755	0.001755	99.9956	0.000878	0	0	0	0
Reference	781	A	G,T,C	338086	19	18	18	99.9837	0.005619	0.005323	0.005323	0	0	0	0	0	0	0	0	0	0	0	0
Reference	782	A	C,G,T	245081	7	22	2175	99.1087	0.002831	0.008897	0.879552	0	0	0	0	0	0	0	0	0	0	0	0
Reference	783	T	G,C,A	7	333276	44	16	0	0	0	0	0.0021	99.9799	0.0132	0.0048	0	0	0	0	0	0	0	0
Reference	784	G	A,T,C	16	14	341818	3	0	0	0	0	0	0	0	0	0.00468	0.004095	99.9903	0.000878	0	0	0	0
Reference	785	G	A,T,C	17	7	341514	2	0	0	0	0	0	0	0	0	0.004977	0.00205	99.9924	0.000586	0	0	0	0
Reference	786	T	C,G,A	4	339684	8	26	0	0	0	0	0.001177	99.9888	0.002355	0.007653	0	0	0	0	0	0	0	0
Reference	787	G	A,T,C	51	5	342147	4	0	0	0	0	0	0	0	0	0.014903	0.001461	99.9825	0.001169	0	0	0	0
Reference	788	C	T,G,A	5	65	7	342739	0	0	0	0	0	0	0	0	0	0	0	0	0.001459	0.018961	0.002042	99.9775
Reference	789	A	G,C,T	339720	9	25	16	99.9853	0.002649	0.007358	0.004709	0	0	0	0	0	0	0	0	0	0	0	0
Reference	790	T	G,C,A	5	339496	15	11	0	0	0	0	0.001473	99.9909	0.004418	0.00324	0	0	0	0	0	0	0	0
Reference	791	G	A,C,T	25	4	342543	4	0	0	0	0	0	0	0	0	0.007298	0.001168	99.9904	0.001168	0	0	0	0
Reference	792	C	T,A,G	7	36	4	342715	0	0	0	0	0	0	0	0	0	0	0	0	0.002042	0.010503	0.001167	99.9863
Reference	793	A	G,T,C	338434	13	27	13	99.9843	0.003841	0.007977	0.003841	0	0	0	0	0	0	0	0	0	0	0	0
Reference	794	A	C,G,T	321566	4	28	77	99.9661	0.001243	0.008704	0.023937	0	0	0	0	0	0	0	0	0	0	0	0
Reference	795	G	A,T,C	39	27	343436	3	0	0	0	0	0	0	0	0	0.011354	0.00786	99.9799	0.000873	0	0	0	0
Reference	796	G	T,A,C	6	7	342634	2	0	0	0	0	0	0	0	0	0.001751	0.002043	99.9956	0.000584	0	0	0	0
Reference	797	A	G,T,C	342766	12	24	3	99.9886	0.003501	0.007001	0.000875	0	0	0	0	0	0	0	0	0	0	0	0
Reference	798	G	A,T,C	15	6	342889	3	0	0	0	0	0	0	0	0	0.004374	0.00175	99.993	0.000875	0	0	0	0
Reference	799	A	G,T,C	340260	6	32	2	99.9882	0.001763	0.009403	0.000588	0	0	0	0	0	0	0	0	0	0	0	0
Reference	800	T	C,A,G	7	339892	2	14	0	0	0	0	0.002059	99.9932	0.000588	0.004119	0	0	0	0	0	0	0	0
Reference	801	G	T,A,C	17	20	340968	2	0	0	0	0	0	0	0	0	0.004985	0.005865	99.9886	0.000586	0	0	0	0
Reference	802	G	A,T,C	25	9	338921	2	0	0	0	0	0	0	0	0	0.007376	0.002655	99.9894	0.00059	0	0	0	0
Reference	803	C	T,G,A	2	166	2	338958	0	0	0	0	0	0	0	0	0	0	0	0	0.00059	0.048949	0.00059	99.9499
Reference	804	G	A,T,C	59	8	339536	1	0	0	0	0	0	0	0	0	0.017373	0.002356	99.98	0.000294	0	0	0	0
Reference	805	C	T,A,G	7	28	1	339779	0	0	0	0	0	0	0	0	0	0	0	0	0.00206	0.00824	0.000294	99.9894
Reference	806	C	T,G,A	3	15	3	340767	0	0	0	0	0	0	0	0	0	0	0	0	0.00088	0.004402	0.00088	99.9938
Reference	807	C	A,T,G	15	12	2	341275	0	0	0	0	0	0	0	0	0	0	0	0	0.004395	0.003516	0.000586	99.9915
Reference	808	A	G,C,T	339407	9	12	12	99.9903	0.002651	0.003535	0.003535	0	0	0	0	0	0	0	0	0	0	0	0
Reference	809	A	G,C,T	337457	6	20	15	99.9879	0.001778	0.005926	0.004444	0	0	0	0	0	0	0	0	0	0	0	0
Reference	810	C	T,G,A	3	33	3	342970	0	0	0	0	0	0	0	0	0	0	0	0	0.000875	0.009621	0.000875	99.9886
Reference	811	A	G,C,T	339896	6	33	14	99.9844	0.001765	0.009707	0.004118	0	0	0	0	0	0	0	0	0	0	0	0
Reference	812	G	A,C,T	28	3	342557	4	0	0	0	0	0	0	0	0	0.008173	0.000876	99.9898	0.001168	0	0	0	0
Reference	813	T	C,A,G	12	337466	5	62	0	0	0	0	0.003555	99.9766	0.001481	0.018368	0	0	0	0	0	0	0	0
Reference	814	C	T,A,G	7	17	6	342430	0	0	0	0	0	0	0	0	0	0	0	0	0.002044	0.004964	0.001752	99.9912
Reference	815	C	T,A,G	5	32	4	341753	0	0	0	0	0	0	0	0	0	0	0	0	0.001463	0.009362	0.00117	99.988
Reference	816	C	A,T,G	13	9	5	343303	0	0	0	0	0	0	0	0	0	0	0	0	0.003786	0.002621	0.001456	99.9921
Reference	817	C	A,T,G	9	6	2	343598	0	0	0	0	0	0	0	0	0	0	0	0	0.002619	0.001746	0.000582	99.9951
Reference	818	C	T,G,A	8	33	29	344548	0	0	0	0	0	0	0	0	0	0	0	0	0.002321	0.009576	0.008415	99.9797
Reference	819	G	A,C,T	23	5	345305	7	0	0	0	0	0	0	0	0	0.00666	0.001448	99.9899	0.002027	0	0	0	0
Reference	820	G	A,T,C	42	7	344494	5	0	0	0	0	0	0	0	0	0.01219	0.002032	99.9843	0.001451	0	0	0	0
Reference	821	C	T,A,G	7	42	4	346181	0	0	0	0	0	0	0	0	0	0	0	0	0.002022	0.012131	0.001155	99.9847
Reference	822	C	A,T,G	12	9	2	348089	0	0	0	0	0	0	0	0	0	0	0	0	0.003447	0.002585	0.000575	99.9934
Reference	823	A	C,G,T	339611	10	10	30	99.9853	0.002944	0.002944	0.008832	0	0	0	0	0	0	0	0	0	0	0	0
Reference	824	C	T,G,A	3	58	4	349596	0	0	0	0	0	0	0	0	0	0	0	0	0.000858	0.016587	0.001144	99.9814
Reference	825	G	T,A,C	36	41	349733	2	0	0	0	0	0	0	0	0	0.010291	0.011721	99.9774	0.000572	0	0	0	0
Reference	826	G	A,T,C	14	11	348564	3	0	0	0	0	0	0	0	0	0.004016	0.003156	99.992	0.000861	0	0	0	0
Reference	827	G	A,T,C	18	6	349218	3	0	0	0	0	0	0	0	0	0.005154	0.001718	99.9923	0.000859	0	0	0	0
Reference	828	G	A,T,C	33	7	349620	1	0	0	0	0	0	0	0	0	0.009438	0.002002	99.9883	0.000286	0	0	0	0
Reference	829	C	T,G,A	5	54	7	349487	0	0	0	0	0	0	0	0	0	0	0	0	0.00143	0.015448	0.002003	99.9811
Reference	830	C	T,A,G	6	39	1	349990	0	0	0	0	0	0	0	0	0	0	0	0	0.001714	0.011142	0.000286	99.9869
Reference	831	T	C,A,G	14	348566	7	120	0	0	0	0	0.004015	99.9596	0.002007	0.034413	0	0	0	0	0	0	0	0
Reference	832	G	A,C,T	108	7	349506	6	0	0	0	0	0	0	0	0	0.03089	0.002002	99.9654	0.001716	0	0	0	0
Reference	833	C	T,A,G	11	108	2	349028	0	0	0	0	0	0	0	0	0	0	0	0	0.003151	0.030932	0.000573	99.9653
Reference	834	C	T,A,G	7	14	6	348628	0	0	0	0	0	0	0	0	0	0	0	0	0.002008	0.004015	0.001721	99.9923
Reference	835	A	C,G,T	340915	5	16	22	99.9874	0.001466	0.004693	0.006452	0	0	0	0	0	0	0	0	0	0	0	0
Reference	836	C	A,T,G	7	4	3	351061	0	0	0	0	0	0	0	0	0	0	0	0	0.001994	0.001139	0.000855	99.996
Reference	837	C	T,A,G	5	11	1	351992	0	0	0	0	0	0	0	0	0	0	0	0	0.00142	0.003125	0.000284	99.9952
Reference	838	A	C,G,T	334269	4	10	56	99.9791	0.001196	0.002991	0.016749	0	0	0	0	0	0	0	0	0	0	0	0
Reference	839	T	G,A,C	23	326048	203	16	0	0	0	0	0.007049	99.9258	0.062215	0.004904	0	0	0	0	0	0	0	0
Reference	840	A	C,G,T	336282	1	25	54	99.9762	0.000297	0.007432	0.016054	0	0	0	0	0	0	0	0	0	0	0	0
Reference	841	C	T,A,G	4	37	2	354544	0	0	0	0	0	0	0	0	0	0	0	0	0.001128	0.010435	0.000564	99.9879
Reference	842	C	T,A,G	9	14	3	354534	0	0	0	0	0	0	0	0	0	0	0	0	0.002538	0.003949	0.000846	99.9927
Reference	843	C	A,T,G	16	5	4	355502	0	0	0	0	0	0	0	0	0	0	0	0	0.0045	0.001406	0.001125	99.993
Reference	844	A	C,G,T	337535	2	12	58	99.9787	0.000592	0.003554	0.01718	0	0	0	0	0	0	0	0	0	0	0	0
Reference	845	C	T,A,G	3	30	2	355101	0	0	0	0	0	0	0	0	0	0	0	0	0.000845	0.008447	0.000563	99.9901
Reference	846	G	A,T,C	63	7	352970	7	0	0	0	0	0	0	0	0	0.017845	0.001983	99.9782	0.001983	0	0	0	0
Reference	847	C	T,A,G	6	16	3	353686	0	0	0	0	0	0	0	0	0	0	0	0	0.001696	0.004523	0.000848	99.9929
Reference	848	C	T,A,G	6	12	2	355062	0	0	0	0	0	0	0	0	0	0	0	0	0.00169	0.00338	0.000563	99.9944
Reference	849	G	A,T,C	60	5	356312	4	0	0	0	0	0	0	0	0	0.016836	0.001403	99.9806	0.001122	0	0	0	0
Reference	850	A	C,G,T	354324	4	6	11	99.9941	0.001129	0.001693	0.003104	0	0	0	0	0	0	0	0	0	0	0	0
Reference	851	A	C,G,T	348627	5	26	36	99.9808	0.001434	0.007456	0.010324	0	0	0	0	0	0	0	0	0	0	0	0
Reference	852	A	C,G,T	347015	6	18	39	99.9818	0.001729	0.005186	0.011237	0	0	0	0	0	0	0	0	0	0	0	0
Reference	853	C	T,G,A	1	8	2	357647	0	0	0	0	0	0	0	0	0	0	0	0	0.00028	0.002237	0.000559	99.9969
Reference	854	A	G,T,C	353363	10	26	10	99.987	0.00283	0.007357	0.00283	0	0	0	0	0	0	0	0	0	0	0	0
Reference	855	A	C,G,T	336613	4	27	78	99.9676	0.001188	0.008018	0.023165	0	0	0	0	0	0	0	0	0	0	0	0
Reference	856	G	T,A,C	12	14	352670	4	0	0	0	0	0	0	0	0	0.003402	0.003969	99.9915	0.001134	0	0	0	0
Reference	857	C	T,A,G	6	74	2	356150	0	0	0	0	0	0	0	0	0	0	0	0	0.001684	0.020773	0.000561	99.977
Reference	858	G	A,C,T	40	5	356612	6	0	0	0	0	0	0	0	0	0.011215	0.001402	99.9857	0.001682	0	0	0	0
Reference	859	C	T,A,G	8	11	2	357311	0	0	0	0	0	0	0	0	0	0	0	0	0.002239	0.003078	0.00056	99.9941
Reference	860	T	C,G,A	6	352049	17	25	0	0	0	0	0.001704	99.9864	0.004828	0.0071	0	0	0	0	0	0	0	0
Reference	861	C	T,A,G	8	12	1	358580	0	0	0	0	0	0	0	0	0	0	0	0	0.002231	0.003346	0.000279	99.9941
Reference	862	A	C,G,T	348163	3	25	33	99.9825	0.000862	0.007179	0.009477	0	0	0	0	0	0	0	0	0	0	0	0
Reference	863	T	C,G,A	11	350339	19	38	0	0	0	0	0.003139	99.9806	0.005422	0.010845	0	0	0	0	0	0	0	0
Reference	864	G	A,T,C	13	7	358523	1	0	0	0	0	0	0	0	0	0.003626	0.001952	99.9941	0.000279	0	0	0	0
Reference	865	A	G,T,C	356079	8	46	6	99.9832	0.002246	0.012916	0.001685	0	0	0	0	0	0	0	0	0	0	0	0
Reference	866	G	A,T,C	22	8	356833	1	0	0	0	0	0	0	0	0	0.006165	0.002242	99.9913	0.00028	0	0	0	0
Reference	867	C	T,A,G	8	27	7	358612	0	0	0	0	0	0	0	0	0	0	0	0	0.002231	0.007528	0.001952	99.9883
Reference	868	C	T,A,G	3	10	2	358517	0	0	0	0	0	0	0	0	0	0	0	0	0.000837	0.002789	0.000558	99.9958
Reference	869	C	A,T,G	17	13	1	358434	0	0	0	0	0	0	0	0	0	0	0	0	0.004742	0.003627	0.000279	99.9914
Reference	870	G	A,T,C	41	8	360420	1	0	0	0	0	0	0	0	0	0.011374	0.002219	99.9861	0.000277	0	0	0	0
Reference	871	A	G,T,C	354131	15	24	15	99.9848	0.004235	0.006776	0.004235	0	0	0	0	0	0	0	0	0	0	0	0
Reference	872	A	C,G,T	339170	19	22	67	99.9682	0.0056	0.006484	0.019748	0	0	0	0	0	0	0	0	0	0	0	0
Reference	873	G	A,T,C	15	4	361131	1	0	0	0	0	0	0	0	0	0.004153	0.001108	99.9945	0.000277	0	0	0	0
Reference	874	T	G,A,C	12	349035	33	8	0	0	0	0	0.003438	99.9848	0.009453	0.002292	0	0	0	0	0	0	0	0
Reference	875	G	A,T,C	13	10	361585	4	0	0	0	0	0	0	0	0	0.003595	0.002765	99.9925	0.001106	0	0	0	0
Reference	876	G	A,T,C	23	6	360056	3	0	0	0	0	0	0	0	0	0.006387	0.001666	99.9911	0.000833	0	0	0	0
Reference	877	C	T,G,A	4	118	9	359913	0	0	0	0	0	0	0	0	0	0	0	0	0.001111	0.032774	0.0025	99.9636
Reference	878	G	A,T,C	29	5	361136	3	0	0	0	0	0	0	0	0	0.008029	0.001384	99.9898	0.000831	0	0	0	0
Reference	879	A	G,C,T	358970	1	17	5	99.9936	0.000279	0.004735	0.001393	0	0	0	0	0	0	0	0	0	0	0	0
Reference	880	G	A,T	27	5	361393	0	0	0	0	0	0	0	0	0	0.00747	0.001383	99.9911	0	0	0	0	0
Reference	881	C	T,A,G	3	52	3	360875	0	0	0	0	0	0	0	0	0	0	0	0	0.000831	0.014407	0.000831	99.9839
Reference	882	C	T,A,G	6	10	1	361637	0	0	0	0	0	0	0	0	0	0	0	0	0.001659	0.002765	0.000277	99.9953
Reference	883	C	T,A,G	19	22	3	361719	0	0	0	0	0	0	0	0	0	0	0	0	0.005252	0.006081	0.000829	99.9878
Reference	884	G	A,T,C	37	9	361679	5	0	0	0	0	0	0	0	0	0.010229	0.002488	99.9859	0.001382	0	0	0	0
Reference	885	A	G,C,T	359996	3	13	14	99.9917	0.000833	0.003611	0.003889	0	0	0	0	0	0	0	0	0	0	0	0
Reference	886	T	G,C,A	10	357048	32	14	0	0	0	0	0.0028	99.9843	0.008961	0.00392	0	0	0	0	0	0	0	0
Reference	887	C	T,A	3	19	0	364025	0	0	0	0	0	0	0	0	0	0	0	0	0.000824	0.005219	0	99.994
Reference	888	T	G,C,A	5	325823	157	30	0	0	0	0	0.001534	99.9411	0.048157	0.009202	0	0	0	0	0	0	0	0
Reference	889	T	C,A,G	13	360142	12	30	0	0	0	0	0.003609	99.9847	0.003332	0.008329	0	0	0	0	0	0	0	0
Reference	890	C	T,A,G	10	41	1	365818	0	0	0	0	0	0	0	0	0	0	0	0	0.002733	0.011206	0.000273	99.9858
Reference	891	C	T,A,G	10	22	1	365458	0	0	0	0	0	0	0	0	0	0	0	0	0.002736	0.006019	0.000274	99.991
Reference	892	C	T,A,G	9	19	2	365728	0	0	0	0	0	0	0	0	0	0	0	0	0.002461	0.005195	0.000547	99.9918
Reference	893	C	T,A,G	14	15	1	365067	0	0	0	0	0	0	0	0	0	0	0	0	0.003835	0.004108	0.000274	99.9918
Reference	894	A	C,G,T	334415	11	9	148	99.9498	0.003288	0.00269	0.044234	0	0	0	0	0	0	0	0	0	0	0	0
Reference	895	T	G,A,C	18	347426	125	9	0	0	0	0	0.005179	99.9563	0.035963	0.002589	0	0	0	0	0	0	0	0
Reference	896	C	T,A,G	7	44	5	363758	0	0	0	0	0	0	0	0	0	0	0	0	0.001924	0.012094	0.001374	99.9846
Reference	897	G	A,T,C	25	10	366804	7	0	0	0	0	0	0	0	0	0.006815	0.002726	99.9886	0.001908	0	0	0	0
Reference	898	G	A,C,T	26	6	367181	7	0	0	0	0	0	0	0	0	0.00708	0.001634	99.9894	0.001906	0	0	0	0
Reference	899	T	C,G,A	9	365673	10	21	0	0	0	0	0.002461	99.9891	0.002734	0.005742	0	0	0	0	0	0	0	0
Reference	900	G	A,T,C	28	5	369949	2	0	0	0	0	0	0	0	0	0.007568	0.001351	99.9905	0.000541	0	0	0	0
Reference	901	A	T,G,C	363557	28	13	9	99.9862	0.007701	0.003575	0.002475	0	0	0	0	0	0	0	0	0	0	0	0
Reference	902	T	G,C,A	2	357063	72	18	0	0	0	0	0.00056	99.9742	0.020159	0.00504	0	0	0	0	0	0	0	0
Reference	903	G	A,T,C	18	3	373691	3	0	0	0	0	0	0	0	0	0.004817	0.000803	99.9936	0.000803	0	0	0	0
Reference	904	T	C,G,A	5	370046	11	9	0	0	0	0	0.001351	99.9932	0.002972	0.002432	0	0	0	0	0	0	0	0
Reference	905	C	T,G,A	2	51	5	372446	0	0	0	0	0	0	0	0	0	0	0	0	0.000537	0.013691	0.001342	99.9844
Reference	906	G	A,T,C	11	5	374230	2	0	0	0	0	0	0	0	0	0.002939	0.001336	99.9952	0.000534	0	0	0	0
Reference	907	G	A,T,C	15	11	374439	3	0	0	0	0	0	0	0	0	0.004006	0.002938	99.9923	0.000801	0	0	0	0
Reference	908	C	T,A,G	8	92	5	372696	0	0	0	0	0	0	0	0	0	0	0	0	0.002146	0.024678	0.001341	99.9718
Reference	909	G	A,T,C	16	8	371633	1	0	0	0	0	0	0	0	0	0.004305	0.002153	99.9933	0.000269	0	0	0	0
Reference	910	A	C,T,G	364552	15	11	34	99.9835	0.004114	0.003017	0.009325	0	0	0	0	0	0	0	0	0	0	0	0
Reference	911	T	G,C,A	10	340594	347	12	0	0	0	0	0.002933	99.8918	0.101771	0.003519	0	0	0	0	0	0	0	0
Reference	912	A	C,G,T	360263	12	22	80	99.9684	0.00333	0.006105	0.022199	0	0	0	0	0	0	0	0	0	0	0	0
Reference	913	T	C,G,A	5	370954	22	19	0	0	0	0	0.001348	99.9876	0.00593	0.005121	0	0	0	0	0	0	0	0
Reference	914	A	G,C,T	358141	20	81	53	99.957	0.005582	0.022607	0.014792	0	0	0	0	0	0	0	0	0	0	0	0
Reference	915	G	T,A,C	20	28	375184	4	0	0	0	0	0	0	0	0	0.00533	0.007462	99.9861	0.001066	0	0	0	0
Reference	916	G	A,T,C	14	7	375581	1	0	0	0	0	0	0	0	0	0.003727	0.001864	99.9941	0.000266	0	0	0	0
Reference	917	C	T,A,G	9	45	6	376065	0	0	0	0	0	0	0	0	0	0	0	0	0.002393	0.011964	0.001595	99.984
Reference	918	G	A,C,T	56	7	376824	8	0	0	0	0	0	0	0	0	0.014858	0.001857	99.9812	0.002123	0	0	0	0
Reference	919	C	T,G,A	5	5	5	377240	0	0	0	0	0	0	0	0	0	0	0	0	0.001325	0.001325	0.001325	99.996
Reference	920	C	T,A,G	3	22	3	377368	0	0	0	0	0	0	0	0	0	0	0	0	0.000795	0.005829	0.000795	99.9926
Reference	921	A	G,C,T	373052	6	36	21	99.9831	0.001608	0.009648	0.005628	0	0	0	0	0	0	0	0	0	0	0	0
Reference	922	G	A,T,C	53	11	377679	7	0	0	0	0	0	0	0	0	0.01403	0.002912	99.9812	0.001853	0	0	0	0
Reference	923	C	T,A,G	3	62	1	376193	0	0	0	0	0	0	0	0	0	0	0	0	0.000797	0.016478	0.000266	99.9825
Reference	924	A	G,C,T	378318	4	15	8	99.9929	0.001057	0.003965	0.002114	0	0	0	0	0	0	0	0	0	0	0	0
Reference	925	A	C,G,T	354615	8	13	144	99.9535	0.002255	0.003664	0.040589	0	0	0	0	0	0	0	0	0	0	0	0
Reference	926	C	T,A,G	7	47	6	378302	0	0	0	0	0	0	0	0	0	0	0	0	0.00185	0.012422	0.001586	99.9841
Reference	927	C	T,A,G	10	37	3	377489	0	0	0	0	0	0	0	0	0	0	0	0	0.002649	0.0098	0.000795	99.9868
Reference	928	G	A,T,C	151	9	376118	4	0	0	0	0	0	0	0	0	0.040129	0.002392	99.9564	0.001063	0	0	0	0
Reference	929	C	T,A,G	7	15	2	376310	0	0	0	0	0	0	0	0	0	0	0	0	0.00186	0.003986	0.000531	99.9936
Reference	930	A	G,T,C	366556	13	28	7	99.9869	0.003546	0.007638	0.001909	0	0	0	0	0	0	0	0	0	0	0	0
Reference	931	C	T,G,A	3	19	5	375928	0	0	0	0	0	0	0	0	0	0	0	0	0.000798	0.005054	0.00133	99.9928
Reference	932	C	T,A,G	5	25	3	370480	0	0	0	0	0	0	0	0	0	0	0	0	0.001349	0.006747	0.00081	99.9911
Reference	933	T	G,C,A	12	330562	384	76	0	0	0	0	0.003625	99.8574	0.116	0.022958	0	0	0	0	0	0	0	0
Reference	934	G	A,C,T	16	3	378849	4	0	0	0	0	0	0	0	0	0.004223	0.000792	99.9939	0.001056	0	0	0	0
Reference	935	T	G,C,A	7	357281	110	17	0	0	0	0	0.001959	99.9625	0.030777	0.004756	0	0	0	0	0	0	0	0
Reference	936	G	A,T,C	14	12	379211	4	0	0	0	0	0	0	0	0	0.003692	0.003164	99.9921	0.001055	0	0	0	0
Reference	937	G	A,C,T	11	4	377746	4	0	0	0	0	0	0	0	0	0.002912	0.001059	99.995	0.001059	0	0	0	0
Reference	938	C	T,A,G	8	28	4	376640	0	0	0	0	0	0	0	0	0	0	0	0	0.002124	0.007433	0.001062	99.9894
Reference	939	G	A,T,C	84	10	378667	3	0	0	0	0	0	0	0	0	0.022177	0.00264	99.9744	0.000792	0	0	0	0
Reference	940	C	T,A,G	3	26	1	377177	0	0	0	0	0	0	0	0	0	0	0	0	0.000795	0.006893	0.000265	99.992
Reference	941	C	T,A,G	4	25	4	368559	0	0	0	0	0	0	0	0	0	0	0	0	0.001085	0.006783	0.001085	99.991
Reference	942	G	A,T,C	55	14	379094	1	0	0	0	0	0	0	0	0	0.014506	0.003692	99.9815	0.000264	0	0	0	0
Reference	943	G	A,C,T	18	2	376818	2	0	0	0	0	0	0	0	0	0.004777	0.000531	99.9942	0.000531	0	0	0	0
Reference	944	T	G,C,A	9	367075	55	23	0	0	0	0	0.002451	99.9763	0.01498	0.006264	0	0	0	0	0	0	0	0
Reference	945	G	A,T	33	6	376649	0	0	0	0	0	0	0	0	0	0.008761	0.001593	99.9896	0	0	0	0	0
Reference	946	A	T,G,C	366584	25	19	15	99.9839	0.006819	0.005182	0.004091	0	0	0	0	0	0	0	0	0	0	0	0
Reference	947	T	G,C,A	6	364840	79	21	0	0	0	0	0.001644	99.971	0.021647	0.005754	0	0	0	0	0	0	0	0
Reference	948	G	A,C,T	100	3	377809	8	0	0	0	0	0	0	0	0	0.026461	0.000794	99.9706	0.002117	0	0	0	0
Reference	949	C	T,A,G	6	96	2	377522	0	0	0	0	0	0	0	0	0	0	0	0	0.001589	0.025422	0.00053	99.9725
Reference	950	C	T,A,G	10	86	4	375241	0	0	0	0	0	0	0	0	0	0	0	0	0.002664	0.022912	0.001066	99.9734
Reference	951	G	A,T,C	64	12	378751	3	0	0	0	0	0	0	0	0	0.016894	0.003168	99.9791	0.000792	0	0	0	0
Reference	952	G	A,C,T	62	5	377253	6	0	0	0	0	0	0	0	0	0.016431	0.001325	99.9807	0.00159	0	0	0	0
Reference	953	C	T,A,G	9	90	2	378127	0	0	0	0	0	0	0	0	0	0	0	0	0.00238	0.023795	0.000529	99.9733
Reference	954	C	T,A,G	10	22	3	376747	0	0	0	0	0	0	0	0	0	0	0	0	0.002654	0.005839	0.000796	99.9907
Reference	955	A	C,T,G	358470	20	15	60	99.9735	0.005578	0.004183	0.016733	0	0	0	0	0	0	0	0	0	0	0	0
Reference	956	C	T,A,G	8	80	5	374780	0	0	0	0	0	0	0	0	0	0	0	0	0.002134	0.021341	0.001334	99.9752
Reference	957	G	A,T,C	65	16	373912	1	0	0	0	0	0	0	0	0	0.01738	0.004278	99.9781	0.000267	0	0	0	0
Reference	958	A	T,G,C	358647	52	22	10	99.9766	0.014496	0.006133	0.002788	0	0	0	0	0	0	0	0	0	0	0	0
Reference	959	T	G,C,A	5	368299	27	17	0	0	0	0	0.001357	99.9867	0.00733	0.004615	0	0	0	0	0	0	0	0
Reference	960	G	A,T,C	15	6	375970	2	0	0	0	0	0	0	0	0	0.003989	0.001596	99.9939	0.000532	0	0	0	0
Reference	961	C	T,G,A	6	170	8	370619	0	0	0	0	0	0	0	0	0	0	0	0	0.001618	0.045846	0.002157	99.9504
Reference	962	G	A,T,C	46	5	372961	3	0	0	0	0	0	0	0	0	0.012332	0.00134	99.9855	0.000804	0	0	0	0
Reference	963	T	C,A,G	14	368466	12	26	0	0	0	0	0.003799	99.9859	0.003256	0.007055	0	0	0	0	0	0	0	0
Reference	964	C	T,A,G	8	13	1	373461	0	0	0	0	0	0	0	0	0	0	0	0	0.002142	0.003481	0.000268	99.9941
Reference	965	C	T,A,G	9	45	4	365954	0	0	0	0	0	0	0	0	0	0	0	0	0.002459	0.012295	0.001093	99.9842
Reference	966	G	A,T,C	25	10	372103	3	0	0	0	0	0	0	0	0	0.006718	0.002687	99.9898	0.000806	0	0	0	0
Reference	967	G	A,T	13	10	370176	0	0	0	0	0	0	0	0	0	0.003512	0.002701	99.9938	0	0	0	0	0
Reference	968	C	T,A,G	9	25	7	362456	0	0	0	0	0	0	0	0	0	0	0	0	0.002483	0.006897	0.001931	99.9887
Reference	969	G	A,T,C	40	21	362298	1	0	0	0	0	0	0	0	0	0.011039	0.005795	99.9829	0.000276	0	0	0	0
Reference	970	T	G,C,A	8	360117	48	16	0	0	0	0	0.002221	99.98	0.013326	0.004442	0	0	0	0	0	0	0	0
Reference	971	A	G,T,C	352279	44	36	23	99.9708	0.012486	0.010216	0.006527	0	0	0	0	0	0	0	0	0	0	0	0
Reference	972	G	A,T,C	13	13	366958	3	0	0	0	0	0	0	0	0	0.003542	0.003542	99.9921	0.000817	0	0	0	0
Reference	973	A	T,G,C	353437	41	23	4	99.9808	0.011598	0.006506	0.001132	0	0	0	0	0	0	0	0	0	0	0	0
Reference	974	G	A,T,C	17	10	368489	1	0	0	0	0	0	0	0	0	0.004613	0.002714	99.9924	0.000271	0	0	0	0
Reference	975	G	T,A,C	8	28	357132	5	0	0	0	0	0	0	0	0	0.00224	0.007839	99.9885	0.0014	0	0	0	0
Reference	976	A	C,T,G	325657	27	18	49	99.9711	0.008289	0.005526	0.015042	0	0	0	0	0	0	0	0	0	0	0	0
Reference	977	T	G,C,A	13	342727	72	13	0	0	0	0	0.003792	99.9714	0.021002	0.003792	0	0	0	0	0	0	0	0
Reference	978	C	T,A,G	18	16	6	348016	0	0	0	0	0	0	0	0	0	0	0	0	0.005172	0.004597	0.001724	99.9885
Reference	979	G	A,T,C	36	19	352636	3	0	0	0	0	0	0	0	0	0.010207	0.005387	99.9836	0.000851	0	0	0	0
Reference	980	A	C,T,G	313503	30	22	57	99.9652	0.009566	0.007015	0.018175	0	0	0	0	0	0	0	0	0	0	0	0
Reference	981	G	T,A,C	32	53	340832	1	0	0	0	0	0	0	0	0	0.009386	0.015546	99.9748	0.000293	0	0	0	0
Reference	982	A	G,T,C	333271	18	17	13	99.9856	0.0054	0.0051	0.0039	0	0	0	0	0	0	0	0	0	0	0	0
Reference	983	T	C,A,G	19	338245	15	19	0	0	0	0	0.005616	99.9843	0.004434	0.005616	0	0	0	0	0	0	0	0
Reference	984	C	A,T,G	38	15	5	324051	0	0	0	0	0	0	0	0	0	0	0	0	0.011724	0.004628	0.001543	99.9821
Reference	985	T	C,A,G	21	326168	19	27	0	0	0	0	0.006437	99.9795	0.005824	0.008276	0	0	0	0	0	0	0	0
Reference	986	C	T,A,G	12	52	6	335764	0	0	0	0	0	0	0	0	0	0	0	0	0.003573	0.015484	0.001787	99.9792
Reference	987	G	A,T,C	43	16	331831	3	0	0	0	0	0	0	0	0	0.012956	0.004821	99.9813	0.000904	0	0	0	0
Reference	988	A	C,G,T	320855	16	17	36	99.9785	0.004986	0.005297	0.011218	0	0	0	0	0	0	0	0	0	0	0	0
Reference	989	T	A,C,G	25	322497	12	13	0	0	0	0	0.007751	99.9845	0.00372	0.00403	0	0	0	0	0	0	0	0
Reference	990	C	T,A,G	20	22	2	324281	0	0	0	0	0	0	0	0	0	0	0	0	0.006167	0.006783	0.000617	99.9864
Reference	991	C	T,G,A	2	23	6	336644	0	0	0	0	0	0	0	0	0	0	0	0	0.000594	0.006832	0.001782	99.9908
Reference	992	C	A,T,G	21	16	5	338070	0	0	0	0	0	0	0	0	0	0	0	0	0.006211	0.004732	0.001479	99.9876
Reference	993	G	A,C,T	63	4	322942	10	0	0	0	0	0	0	0	0	0.019503	0.001238	99.9762	0.003096	0	0	0	0
Reference	994	C	T,A,G	15	15	3	333176	0	0	0	0	0	0	0	0	0	0	0	0	0.004502	0.004502	0.0009	99.9901
Reference	995	G	T,A,C	15	18	325260	3	0	0	0	0	0	0	0	0	0.004611	0.005533	99.9889	0.000922	0	0	0	0
Reference	996	A	T,G,C	331505	11	9	7	99.9919	0.003318	0.002715	0.002111	0	0	0	0	0	0	0	0	0	0	0	0
Reference	997	A	C,G,T	324488	6	19	65	99.9723	0.001849	0.005854	0.020026	0	0	0	0	0	0	0	0	0	0	0	0
Reference	998	A	C,T,G	326935	10	8	25	99.9868	0.003058	0.002447	0.007646	0	0	0	0	0	0	0	0	0	0	0	0
Reference	999	T	A,G,C	104	304607	14	11	0	0	0	0	0.034128	99.9577	0.004594	0.00361	0	0	0	0	0	0	0	0
Reference	1000	T	C,G,A	14	325588	14	16	0	0	0	0	0.004299	99.9865	0.004299	0.004914	0	0	0	0	0	0	0	0
Reference	1001	A	C,G,T	327877	13	13	22	99.9854	0.003964	0.003964	0.006709	0	0	0	0	0	0	0	0	0	0	0	0
Reference	1002	A	C,G,T	316698	2	9	73	99.9735	0.000631	0.002841	0.023044	0	0	0	0	0	0	0	0	0	0	0	0
Reference	1003	T	G,A,C	55	298628	62	9	0	0	0	0	0.01841	99.9578	0.020753	0.003013	0	0	0	0	0	0	0	0
Reference	1004	A	C,G,T	316019	9	23	59	99.9712	0.002847	0.007276	0.018664	0	0	0	0	0	0	0	0	0	0	0	0
Reference	1005	C	A,T	89	39	0	313841	0	0	0	0	0	0	0	0	0	0	0	0	0.028347	0.012422	0	99.9592
Reference	1006	G	A,T,C	10	10	321641	1	0	0	0	0	0	0	0	0	0.003109	0.003109	99.9935	0.000311	0	0	0	0
Reference	1007	A	C,T,G	318012	14	10	21	99.9859	0.004402	0.003144	0.006603	0	0	0	0	0	0	0	0	0	0	0	0
Reference	1008	C	T,A,G	6	7	1	327075	0	0	0	0	0	0	0	0	0	0	0	0	0.001834	0.00214	0.000306	99.9957
Reference	1009	T	A,C,G	30	305397	8	14	0	0	0	0	0.009822	99.983	0.002619	0.004583	0	0	0	0	0	0	0	0
Reference	1010	C	G,A,T	5	3	8	326038	0	0	0	0	0	0	0	0	0	0	0	0	0.001533	0.00092	0.002454	99.9951
Reference	1011	A	C,T,G	320434	13	5	17	99.9891	0.004057	0.00156	0.005305	0	0	0	0	0	0	0	0	0	0	0	0
Reference	1012	C	T,A,G	7	6	1	326713	0	0	0	0	0	0	0	0	0	0	0	0	0.002142	0.001836	0.000306	99.9957
Reference	1013	T	A,G,C	280	294016	27	19	0	0	0	0	0.095127	99.8892	0.009173	0.006455	0	0	0	0	0	0	0	0
Reference	1014	A	C,T,G	314521	10	8	82	99.9682	0.003178	0.002543	0.026063	0	0	0	0	0	0	0	0	0	0	0	0
Reference	1015	T	G,A,C	34	302129	88	11	0	0	0	0	0.011249	99.956	0.029114	0.003639	0	0	0	0	0	0	0	0
Reference	1016	A	C,G,T	317411	8	22	49	99.9751	0.00252	0.006929	0.015434	0	0	0	0	0	0	0	0	0	0	0	0
Reference	1017	G	T,A,C	4	53	308612	4	0	0	0	0	0	0	0	0	0.001296	0.01717	99.9802	0.001296	0	0	0	0
Reference	1018	G	T,A,C	10	24	323682	3	0	0	0	0	0	0	0	0	0.003089	0.007414	99.9886	0.000927	0	0	0	0
Reference	1019	G	A,T,C	11	8	326867	4	0	0	0	0	0	0	0	0	0.003365	0.002447	99.993	0.001224	0	0	0	0
Reference	1020	G	A,T,C	15	8	328666	2	0	0	0	0	0	0	0	0	0.004564	0.002434	99.9924	0.000608	0	0	0	0
Reference	1021	A	C,T,G	312013	25	19	28	99.9769	0.008011	0.006088	0.008972	0	0	0	0	0	0	0	0	0	0	0	0
Reference	1022	A	C,G,T	300286	19	17	244	99.9068	0.006321	0.005656	0.08118	0	0	0	0	0	0	0	0	0	0	0	0
Reference	1023	T	G,C,A	8	306969	61	10	0	0	0	0	0.002605	99.9743	0.019867	0.003257	0	0	0	0	0	0	0	0
Reference	1024	T	C,A,G	8	323403	8	15	0	0	0	0	0.002473	99.9904	0.002473	0.004638	0	0	0	0	0	0	0	0
Reference	1025	G	A,T,C	14	6	319637	1	0	0	0	0	0	0	0	0	0.00438	0.001877	99.9934	0.000313	0	0	0	0
Reference	1026	T	C,A,G	7	326659	5	12	0	0	0	0	0.002143	99.9927	0.001531	0.003673	0	0	0	0	0	0	0	0
Reference	1027	G	A,T,C	19	15	323340	3	0	0	0	0	0	0	0	0	0.005875	0.004639	99.9886	0.000928	0	0	0	0
Reference	1028	A	G,T,C	317257	39	40	2	99.9745	0.01229	0.012605	0.00063	0	0	0	0	0	0	0	0	0	0	0	0
Reference	1029	G	A,T,C	18	16	321606	3	0	0	0	0	0	0	0	0	0.005596	0.004974	99.9885	0.000933	0	0	0	0
Reference	1030	C	T,A,G	9	120	3	323668	0	0	0	0	0	0	0	0	0	0	0	0	0.002779	0.03706	0.000926	99.9592
Reference	1031	G	A,C,T	42	8	323069	8	0	0	0	0	0	0	0	0	0.012998	0.002476	99.9821	0.002476	0	0	0	0
Reference	1032	G	A,T,C	12	13	325274	1	0	0	0	0	0	0	0	0	0.003689	0.003996	99.992	0.000307	0	0	0	0
Reference	1033	A	G,T,C	318787	15	16	13	99.9862	0.004705	0.005018	0.004077	0	0	0	0	0	0	0	0	0	0	0	0
Reference	1034	T	C,G,A	8	324746	10	14	0	0	0	0	0.002463	99.9901	0.003079	0.004311	0	0	0	0	0	0	0	0
Reference	1035	A	C,G,T	325065	5	8	12	99.9923	0.001538	0.002461	0.003691	0	0	0	0	0	0	0	0	0	0	0	0
Reference	1036	A	G,T,C	326390	9	21	3	99.9899	0.002757	0.006433	0.000919	0	0	0	0	0	0	0	0	0	0	0	0
Reference	1037	C	T,A,G	14	25	1	320909	0	0	0	0	0	0	0	0	0	0	0	0	0.004362	0.007789	0.000312	99.9875
Reference	1038	A	G,C,T	323569	4	14	16	99.9895	0.001236	0.004326	0.004944	0	0	0	0	0	0	0	0	0	0	0	0
Reference	1039	A	C,G,T	311646	7	12	75	99.9698	0.002245	0.003849	0.024059	0	0	0	0	0	0	0	0	0	0	0	0
Reference	1040	T	G,A,C	226	270102	462	12	0	0	0	0	0.083456	99.7415	0.170604	0.004431	0	0	0	0	0	0	0	0
Reference	1041	T	C,A,G	12	321635	8	21	0	0	0	0	0.00373	99.9873	0.002487	0.006528	0	0	0	0	0	0	0	0
Reference	1042	C	A,T,G	78	15	1	315542	0	0	0	0	0	0	0	0	0	0	0	0	0.024712	0.004752	0.000317	99.9702
Reference	1043	C	T,A,G	8	15	2	323044	0	0	0	0	0	0	0	0	0	0	0	0	0.002476	0.004643	0.000619	99.9923
Reference	1044	C	A,T,G	15	11	1	323162	0	0	0	0	0	0	0	0	0	0	0	0	0.004641	0.003404	0.000309	99.9916
Reference	1045	C	A,T,G	14	2	1	325587	0	0	0	0	0	0	0	0	0	0	0	0	0.0043	0.000614	0.000307	99.9948
Reference	1046	T	G,C,A	19	302399	95	17	0	0	0	0	0.00628	99.9567	0.031402	0.005619	0	0	0	0	0	0	0	0
Reference	1047	C	G,A,T	20	9	29	323890	0	0	0	0	0	0	0	0	0	0	0	0	0.006174	0.002778	0.008952	99.9821
Reference	1048	T	G,C,A	9	311239	64	16	0	0	0	0	0.002891	99.9714	0.020557	0.005139	0	0	0	0	0	0	0	0
Reference	1049	A	C,G,T	321451	5	14	34	99.9835	0.001555	0.004355	0.010575	0	0	0	0	0	0	0	0	0	0	0	0
Reference	1050	G	A,T,C	15	18	321341	3	0	0	0	0	0	0	0	0	0.004667	0.005601	99.9888	0.000933	0	0	0	0
Reference	1051	A	T,G,C	321666	17	5	4	99.9919	0.005285	0.001554	0.001243	0	0	0	0	0	0	0	0	0	0	0	0
Reference	1052	A	G,C,T	319625	15	17	19	99.984	0.004692	0.005318	0.005944	0	0	0	0	0	0	0	0	0	0	0	0
Reference	1053	A	C,G,T	321640	6	7	28	99.9873	0.001865	0.002176	0.008704	0	0	0	0	0	0	0	0	0	0	0	0
Reference	1054	T	G,C,A	5	318098	28	7	0	0	0	0	0.001572	99.9874	0.008801	0.0022	0	0	0	0	0	0	0	0
Reference	1055	A	C,T,G	321827	9	1	14	99.9925	0.002796	0.000311	0.00435	0	0	0	0	0	0	0	0	0	0	0	0
Reference	1056	A	C,G,T	314676	4	15	54	99.9768	0.001271	0.004766	0.017157	0	0	0	0	0	0	0	0	0	0	0	0
Reference	1057	T	C,A,G	12	319050	8	14	0	0	0	0	0.003761	99.9893	0.002507	0.004388	0	0	0	0	0	0	0	0
Reference	1058	T	G,C,A	3	319325	32	6	0	0	0	0	0.000939	99.9872	0.01002	0.001879	0	0	0	0	0	0	0	0
Reference	1059	T	G,A,C	10	325186	22	5	0	0	0	0	0.003075	99.9886	0.006765	0.001537	0	0	0	0	0	0	0	0
Reference	1060	T	C,A,G	2	332406	1	15	0	0	0	0	0.000602	99.9946	0.000301	0.004512	0	0	0	0	0	0	0	0
Reference	1061	G	T,A,C	8	19	326191	4	0	0	0	0	0	0	0	0	0.002452	0.005824	99.9905	0.001226	0	0	0	0
Reference	1062	T	G,C,A	8	324259	16	10	0	0	0	0	0.002467	99.9895	0.004934	0.003084	0	0	0	0	0	0	0	0
Reference	1063	T	G,C,A	3	327875	17	8	0	0	0	0	0.000915	99.9915	0.005184	0.00244	0	0	0	0	0	0	0	0
Reference	1064	T	C,G,A	7	331180	11	16	0	0	0	0	0.002113	99.9897	0.003321	0.004831	0	0	0	0	0	0	0	0
Reference	1065	A	T,G,C	328781	22	13	14	99.9851	0.00669	0.003953	0.004258	0	0	0	0	0	0	0	0	0	0	0	0
Reference	1066	A	T,G,C	329574	15	10	9	99.9897	0.004551	0.003034	0.002731	0	0	0	0	0	0	0	0	0	0	0	0
Reference	1067	C	A,T,G	25	10	3	326194	0	0	0	0	0	0	0	0	0	0	0	0	0.007663	0.003065	0.00092	99.9884
Reference	1068	T	A,C,G	27	321552	18	19	0	0	0	0	0.008395	99.9801	0.005597	0.005908	0	0	0	0	0	0	0	0
Reference	1069	T	G,C,A	8	325430	38	13	0	0	0	0	0.002458	99.9819	0.011675	0.003994	0	0	0	0	0	0	0	0
Reference	1070	T	G,A,C	10	331102	40	6	0	0	0	0	0.00302	99.9831	0.012079	0.001812	0	0	0	0	0	0	0	0
Reference	1071	A	C,G,T	327177	17	16	60	99.9716	0.005194	0.004889	0.018333	0	0	0	0	0	0	0	0	0	0	0	0
Reference	1072	A	G,T,C	341633	13	23	4	99.9883	0.003805	0.006732	0.001171	0	0	0	0	0	0	0	0	0	0	0	0
Reference	1073	G	T,A	6	51	338723	0	0	0	0	0	0	0	0	0	0.001771	0.015054	99.9832	0	0	0	0	0
Reference	1074	A	T,C,G	335228	26	15	24	99.9806	0.007754	0.004474	0.007158	0	0	0	0	0	0	0	0	0	0	0	0
Reference	1075	A	C,G,T	333710	9	22	58	99.9733	0.002696	0.006591	0.017376	0	0	0	0	0	0	0	0	0	0	0	0
Reference	1076	G	T,A	9	20	342270	0	0	0	0	0	0	0	0	0	0.002629	0.005843	99.9915	0	0	0	0	0
Reference	1077	G	A,T,C	9	8	347665	2	0	0	0	0	0	0	0	0	0.002589	0.002301	99.9945	0.000575	0	0	0	0
Reference	1078	A	G,T,C	350938	11	32	2	99.9872	0.003134	0.009117	0.00057	0	0	0	0	0	0	0	0	0	0	0	0
Reference	1079	G	A,T,C	12	8	351419	1	0	0	0	0	0	0	0	0	0.003415	0.002276	99.994	0.000285	0	0	0	0
Reference	1080	A	G,C,T	349688	9	15	12	99.9897	0.002573	0.004289	0.003431	0	0	0	0	0	0	0	0	0	0	0	0
Reference	1081	T	G,A,C	10	343312	47	3	0	0	0	0	0.002912	99.9825	0.013688	0.000874	0	0	0	0	0	0	0	0
Reference	1082	A	C,G,T	346204	7	9	58	99.9786	0.002021	0.002599	0.01675	0	0	0	0	0	0	0	0	0	0	0	0
Reference	1083	T	G,C,A	6	333206	328	9	0	0	0	0	0.001799	99.8972	0.098336	0.002698	0	0	0	0	0	0	0	0
Reference	1084	A	C,G,T	346701	8	39	71	99.966	0.002307	0.011245	0.020472	0	0	0	0	0	0	0	0	0	0	0	0
Reference	1085	C	T,A,G	19	18	3	363082	0	0	0	0	0	0	0	0	0	0	0	0	0.005232	0.004957	0.000826	99.989
Reference	1086	C	T,A,G	12	12	4	366134	0	0	0	0	0	0	0	0	0	0	0	0	0.003277	0.003277	0.001092	99.9924
Reference	1087	A	C,G,T	358143	11	30	46	99.9757	0.003071	0.008375	0.012841	0	0	0	0	0	0	0	0	0	0	0	0
Reference	1088	T	G,A,C	19	352297	65	7	0	0	0	0	0.005392	99.9742	0.018446	0.001986	0	0	0	0	0	0	0	0
Reference	1089	G	T,A,C	14	20	371182	2	0	0	0	0	0	0	0	0	0.003771	0.005388	99.9903	0.000539	0	0	0	0
Reference	1090	G	A,T,C	14	13	371356	6	0	0	0	0	0	0	0	0	0.00377	0.0035	99.9911	0.001616	0	0	0	0
Reference	1091	G	A,T,C	57	8	372477	5	0	0	0	0	0	0	0	0	0.0153	0.002147	99.9812	0.001342	0	0	0	0
Reference	1092	C	T,G,A	5	43	10	376665	0	0	0	0	0	0	0	0	0	0	0	0	0.001327	0.011414	0.002654	99.9846
Reference	1093	A	C,G,T	358139	1	28	70	99.9724	0.000279	0.007816	0.01954	0	0	0	0	0	0	0	0	0	0	0	0
Reference	1094	G	A,T,C	108	6	378858	3	0	0	0	0	0	0	0	0	0.028498	0.001583	99.9691	0.000792	0	0	0	0
Reference	1095	C	T,A,G	8	138	3	380878	0	0	0	0	0	0	0	0	0	0	0	0	0.0021	0.036218	0.000787	99.9609
Reference	1096	A	G,C,T	377516	6	30	17	99.986	0.001589	0.007946	0.004502	0	0	0	0	0	0	0	0	0	0	0	0
Reference	1097	G	A,T,C	29	6	382637	4	0	0	0	0	0	0	0	0	0.007578	0.001568	99.9898	0.001045	0	0	0	0
Reference	1098	C	T,A,G	8	47	3	382489	0	0	0	0	0	0	0	0	0	0	0	0	0.002091	0.012286	0.000784	99.9848
Reference	1099	C	T,A,G	11	18	3	378780	0	0	0	0	0	0	0	0	0	0	0	0	0.002904	0.004752	0.000792	99.9916
Reference	1100	A	C,G,T	359026	7	17	170	99.946	0.001949	0.004732	0.047325	0	0	0	0	0	0	0	0	0	0	0	0
Reference	1101	T	C,G,A	18	368279	30	303	0	0	0	0	0.004883	99.9048	0.008138	0.082196	0	0	0	0	0	0	0	0
Reference	1102	C	T,A,G	16	24	5	381428	0	0	0	0	0	0	0	0	0	0	0	0	0.004194	0.006291	0.001311	99.9882
Reference	1103	A	T,G,C	378633	15	11	11	99.9902	0.003961	0.002905	0.002905	0	0	0	0	0	0	0	0	0	0	0	0
Reference	1104	T	C,A,G	9	377512	9	102	0	0	0	0	0.002383	99.9682	0.002383	0.02701	0	0	0	0	0	0	0	0
Reference	1105	C	T,A,G	11	23	2	384457	0	0	0	0	0	0	0	0	0	0	0	0	0.002861	0.005982	0.00052	99.9906
Reference	1106	A	C,G,T	381681	9	9	19	99.9903	0.002358	0.002358	0.004977	0	0	0	0	0	0	0	0	0	0	0	0
Reference	1107	T	C,A,G	9	380153	10	32	0	0	0	0	0.002367	99.9866	0.00263	0.008417	0	0	0	0	0	0	0	0
Reference	1108	C	T,A,G	10	11	4	386778	0	0	0	0	0	0	0	0	0	0	0	0	0.002585	0.002844	0.001034	99.9935
Reference	1109	A	C,G,T	384785	9	10	14	99.9914	0.002339	0.002599	0.003638	0	0	0	0	0	0	0	0	0	0	0	0
Reference	1110	T	C,A,G	13	384282	1	23	0	0	0	0	0.003383	99.9904	0.00026	0.005985	0	0	0	0	0	0	0	0
Reference	1111	C	T,A,G	4	18	3	391533	0	0	0	0	0	0	0	0	0	0	0	0	0.001022	0.004597	0.000766	99.9936
Reference	1112	A	G,C,T	390861	5	16	12	99.9916	0.001279	0.004093	0.00307	0	0	0	0	0	0	0	0	0	0	0	0
Reference	1113	T	C,A,G	13	389703	6	64	0	0	0	0	0.003335	99.9787	0.001539	0.016419	0	0	0	0	0	0	0	0
Reference	1114	C	T,A	12	16	0	395471	0	0	0	0	0	0	0	0	0	0	0	0	0.003034	0.004046	0	99.9929
Reference	1115	A	G,C,T	394460	8	30	10	99.9878	0.002028	0.007604	0.002535	0	0	0	0	0	0	0	0	0	0	0	0
Reference	1116	C	T,A,G	6	18	3	403656	0	0	0	0	0	0	0	0	0	0	0	0	0.001486	0.004459	0.000743	99.9933
Reference	1117	A	C,G,T	392804	6	40	59	99.9733	0.001527	0.01018	0.015016	0	0	0	0	0	0	0	0	0	0	0	0
Reference	1118	G	A,T,C	64	10	402839	1	0	0	0	0	0	0	0	0	0.015884	0.002482	99.9814	0.000248	0	0	0	0
Reference	1119	C	T,A,G	9	29	4	405245	0	0	0	0	0	0	0	0	0	0	0	0	0.002221	0.007155	0.000987	99.9896
Reference	1120	A	C,G,T	386477	4	24	81	99.9718	0.001035	0.006208	0.020953	0	0	0	0	0	0	0	0	0	0	0	0
Reference	1121	G	A,T,C	23	6	404423	3	0	0	0	0	0	0	0	0	0.005687	0.001483	99.9921	0.000742	0	0	0	0
Reference	1122	C	T,A,G	11	89	2	405564	0	0	0	0	0	0	0	0	0	0	0	0	0.002712	0.021939	0.000493	99.9749
Reference	1123	G	A,T	10	4	406541	0	0	0	0	0	0	0	0	0	0.00246	0.000984	99.9966	0	0	0	0	0
Reference	1124	G	A,T,C	57	6	406667	3	0	0	0	0	0	0	0	0	0.014014	0.001475	99.9838	0.000738	0	0	0	0
Reference	1125	C	T,A	5	45	0	407993	0	0	0	0	0	0	0	0	0	0	0	0	0.001225	0.011028	0	99.9877
Reference	1126	C	T,A,G	14	25	1	408078	0	0	0	0	0	0	0	0	0	0	0	0	0.00343	0.006126	0.000245	99.9902
Reference	1127	T	C,G,A	16	403422	24	124	0	0	0	0	0.003964	99.9594	0.005947	0.030725	0	0	0	0	0	0	0	0
Reference	1128	G	A,T,C	42	12	408597	3	0	0	0	0	0	0	0	0	0.010278	0.002936	99.9861	0.000734	0	0	0	0
Reference	1129	G	A,T,C	20	6	407049	2	0	0	0	0	0	0	0	0	0.004913	0.001474	99.9931	0.000491	0	0	0	0
Reference	1130	T	C,G,A	5	403995	5	24	0	0	0	0	0.001238	99.9916	0.001238	0.00594	0	0	0	0	0	0	0	0
Reference	1131	G	A,T,C	38	8	407211	4	0	0	0	0	0	0	0	0	0.009331	0.001964	99.9877	0.000982	0	0	0	0
Reference	1132	C	T,A,G	9	118	1	405761	0	0	0	0	0	0	0	0	0	0	0	0	0.002217	0.029072	0.000246	99.9685
Reference	1133	C	T,A,G	11	39	3	406490	0	0	0	0	0	0	0	0	0	0	0	0	0.002706	0.009593	0.000738	99.987
Reference	1134	G	A,T,C	103	7	405030	2	0	0	0	0	0	0	0	0	0.025423	0.001728	99.9724	0.000494	0	0	0	0
Reference	1135	C	T,A,G	7	23	5	405997	0	0	0	0	0	0	0	0	0	0	0	0	0.001724	0.005665	0.001231	99.9914
Reference	1136	G	A,T,C	31	12	404903	3	0	0	0	0	0	0	0	0	0.007655	0.002963	99.9886	0.000741	0	0	0	0
Reference	1137	C	T,A,G	6	69	3	405438	0	0	0	0	0	0	0	0	0	0	0	0	0.00148	0.017015	0.00074	99.9808
Reference	1138	G	A,T,C	34	11	404079	2	0	0	0	0	0	0	0	0	0.008413	0.002722	99.9884	0.000495	0	0	0	0
Reference	1139	G	A,T,C	93	7	403662	2	0	0	0	0	0	0	0	0	0.023033	0.001734	99.9747	0.000495	0	0	0	0
Reference	1140	C	T,A,G	4	99	2	404766	0	0	0	0	0	0	0	0	0	0	0	0	0.000988	0.024452	0.000494	99.9741
Reference	1141	A	G,C,T	397339	8	53	16	99.9806	0.002013	0.013336	0.004026	0	0	0	0	0	0	0	0	0	0	0	0
Reference	1142	G	A,T,C	30	7	402424	1	0	0	0	0	0	0	0	0	0.007454	0.001739	99.9906	0.000248	0	0	0	0
Reference	1143	C	T,A,G	3	43	2	402949	0	0	0	0	0	0	0	0	0	0	0	0	0.000744	0.01067	0.000496	99.9881
Reference	1144	C	T,A,G	10	24	1	404076	0	0	0	0	0	0	0	0	0	0	0	0	0.002475	0.005939	0.000247	99.9913
Reference	1145	A	C,G,T	386675	9	11	48	99.9824	0.002327	0.002844	0.012411	0	0	0	0	0	0	0	0	0	0	0	0
Reference	1146	T	C,G,A	19	389635	30	25	0	0	0	0	0.004875	99.981	0.007698	0.006415	0	0	0	0	0	0	0	0
Reference	1147	A	G,C,T	392315	5	38	36	99.9799	0.001274	0.009684	0.009174	0	0	0	0	0	0	0	0	0	0	0	0
Reference	1148	T	C,G,A	10	391803	19	17	0	0	0	0	0.002552	99.9883	0.004849	0.004338	0	0	0	0	0	0	0	0
Reference	1149	G	A,T,C	13	10	399137	3	0	0	0	0	0	0	0	0	0.003257	0.002505	99.9935	0.000752	0	0	0	0
Reference	1150	T	C,A,G	9	398174	4	31	0	0	0	0	0.00226	99.989	0.001004	0.007785	0	0	0	0	0	0	0	0
Reference	1151	C	T,A	8	16	0	399488	0	0	0	0	0	0	0	0	0	0	0	0	0.002002	0.004005	0	99.994
Reference	1152	A	G,T,C	395949	7	25	8	99.9899	0.001768	0.006313	0.00202	0	0	0	0	0	0	0	0	0	0	0	0
Reference	1153	C	T,A,G	6	16	2	399242	0	0	0	0	0	0	0	0	0	0	0	0	0.001503	0.004007	0.000501	99.994
Reference	1154	A	C,G	387600	0	14	47	99.9843	0	0.003611	0.012124	0	0	0	0	0	0	0	0	0	0	0	0
Reference	1155	T	C,A,G	13	390629	7	11	0	0	0	0	0.003328	99.9921	0.001792	0.002816	0	0	0	0	0	0	0	0
Reference	1156	C	T,A,G	6	18	4	397979	0	0	0	0	0	0	0	0	0	0	0	0	0.001508	0.004523	0.001005	99.993
Reference	1157	T	C,A,G	15	394116	4	28	0	0	0	0	0.003806	99.9881	0.001015	0.007104	0	0	0	0	0	0	0	0
Reference	1158	C	T,A,G	8	25	6	398164	0	0	0	0	0	0	0	0	0	0	0	0	0.002009	0.006278	0.001507	99.9902
Reference	1159	G	A,T,C	67	10	396533	5	0	0	0	0	0	0	0	0	0.016893	0.002521	99.9793	0.001261	0	0	0	0
Reference	1160	C	T,A,G	7	33	5	398011	0	0	0	0	0	0	0	0	0	0	0	0	0.001759	0.00829	0.001256	99.9887
Reference	1161	A	G,T,C	398572	6	35	2	99.9892	0.001505	0.00878	0.000502	0	0	0	0	0	0	0	0	0	0	0	0
Reference	1162	G	A,T,C	20	14	395919	4	0	0	0	0	0	0	0	0	0.005051	0.003536	99.9904	0.00101	0	0	0	0
Reference	1163	A	G,C,T	395564	5	11	8	99.9939	0.001264	0.002781	0.002022	0	0	0	0	0	0	0	0	0	0	0	0
Reference	1164	A	C,G,T	389210	12	20	26	99.9851	0.003083	0.005138	0.006679	0	0	0	0	0	0	0	0	0	0	0	0
Reference	1165	C	T,G,A	5	12	5	396638	0	0	0	0	0	0	0	0	0	0	0	0	0.001261	0.003025	0.001261	99.9945
Reference	1166	T	C,A,G	19	387452	11	24	0	0	0	0	0.004903	99.9861	0.002839	0.006193	0	0	0	0	0	0	0	0
Reference	1167	G	A,T,C	23	7	395086	2	0	0	0	0	0	0	0	0	0.005821	0.001772	99.9919	0.000506	0	0	0	0
Reference	1168	G	A,T,C	11	8	395674	5	0	0	0	0	0	0	0	0	0.00278	0.002022	99.9939	0.001264	0	0	0	0
Reference	1169	T	G,C,A	8	380704	56	20	0	0	0	0	0.002101	99.9779	0.014706	0.005252	0	0	0	0	0	0	0	0
Reference	1170	T	C,A,G	12	393344	8	23	0	0	0	0	0.00305	99.9891	0.002034	0.005847	0	0	0	0	0	0	0	0
Reference	1171	G	A,T,C	16	9	394771	3	0	0	0	0	0	0	0	0	0.004053	0.00228	99.9929	0.00076	0	0	0	0
Reference	1172	C	T,A,G	9	93	3	394140	0	0	0	0	0	0	0	0	0	0	0	0	0.002283	0.023589	0.000761	99.9734
Reference	1173	C	T,A,G	4	43	2	395817	0	0	0	0	0	0	0	0	0	0	0	0	0.00101	0.010862	0.000505	99.9876
Reference	1174	A	G,T,C	392175	14	38	9	99.9844	0.003569	0.009688	0.002295	0	0	0	0	0	0	0	0	0	0	0	0
Reference	1175	G	A,T,C	18	5	395904	2	0	0	0	0	0	0	0	0	0.004546	0.001263	99.9937	0.000505	0	0	0	0
Reference	1176	T	C,A,G	14	390995	6	17	0	0	0	0	0.00358	99.9905	0.001534	0.004347	0	0	0	0	0	0	0	0
Reference	1177	G	A,T,C	20	12	394617	2	0	0	0	0	0	0	0	0	0.005068	0.003041	99.9914	0.000507	0	0	0	0
Reference	1178	C	T,A,G	10	80	4	393099	0	0	0	0	0	0	0	0	0	0	0	0	0.002543	0.020346	0.001017	99.9761
Reference	1179	G	A,T,C	44	3	395331	3	0	0	0	0	0	0	0	0	0.011129	0.000759	99.9874	0.000759	0	0	0	0
Reference	1180	A	G,T,C	393060	10	34	7	99.987	0.002544	0.008649	0.001781	0	0	0	0	0	0	0	0	0	0	0	0
Reference	1181	A	G,T,C	391808	22	32	15	99.9824	0.005614	0.008166	0.003828	0	0	0	0	0	0	0	0	0	0	0	0
Reference	1182	G	T,A,C	17	23	392921	2	0	0	0	0	0	0	0	0	0.004326	0.005853	99.9893	0.000509	0	0	0	0
Reference	1183	G	A,T,C	23	4	393334	3	0	0	0	0	0	0	0	0	0.005847	0.001017	99.9924	0.000763	0	0	0	0
Reference	1184	C	T,A,G	8	142	4	393573	0	0	0	0	0	0	0	0	0	0	0	0	0.002032	0.036066	0.001016	99.9609
Reference	1185	G	A,T,C	41	9	393646	4	0	0	0	0	0	0	0	0	0.010414	0.002286	99.9863	0.001016	0	0	0	0
Reference	1186	G	A,T,C	103	9	392433	5	0	0	0	0	0	0	0	0	0.026239	0.002293	99.9702	0.001274	0	0	0	0
Reference	1187	C	T,A,G	9	135	4	391553	0	0	0	0	0	0	0	0	0	0	0	0	0.002298	0.034465	0.001021	99.9622
Reference	1188	C	T,A,G	5	11	4	392497	0	0	0	0	0	0	0	0	0	0	0	0	0.001274	0.002802	0.001019	99.9949
Reference	1189	A	C,T,G	379644	12	6	19	99.9903	0.003161	0.00158	0.005004	0	0	0	0	0	0	0	0	0	0	0	0
Reference	1190	T	G,C,A	10	381662	27	15	0	0	0	0	0.00262	99.9864	0.007073	0.00393	0	0	0	0	0	0	0	0
Reference	1191	T	C,G,A	9	384315	20	21	0	0	0	0	0.002342	99.987	0.005203	0.005464	0	0	0	0	0	0	0	0
Reference	1192	A	G,C,T	386327	4	31	15	99.9871	0.001035	0.008023	0.003882	0	0	0	0	0	0	0	0	0	0	0	0
Reference	1193	G	T,A,C	13	15	385876	5	0	0	0	0	0	0	0	0	0.003369	0.003887	99.9914	0.001296	0	0	0	0
Reference	1194	C	T,G,A	3	26	3	387960	0	0	0	0	0	0	0	0	0	0	0	0	0.000773	0.006701	0.000773	99.9918
Reference	1195	C	T,A,G	6	23	3	389110	0	0	0	0	0	0	0	0	0	0	0	0	0.001542	0.00591	0.000771	99.9918
Reference	1196	A	G,T,C	387172	13	50	4	99.9827	0.003357	0.012912	0.001033	0	0	0	0	0	0	0	0	0	0	0	0
Reference	1197	G	A,T,C	24	15	387024	1	0	0	0	0	0	0	0	0	0.006201	0.003875	99.9897	0.000258	0	0	0	0
Reference	1198	G	A,T,C	20	12	386009	4	0	0	0	0	0	0	0	0	0.005181	0.003108	99.9907	0.001036	0	0	0	0
Reference	1199	C	T,A,G	9	28	9	385295	0	0	0	0	0	0	0	0	0	0	0	0	0.002336	0.007266	0.002336	99.9881
Reference	1200	G	A,T,C	45	12	385987	6	0	0	0	0	0	0	0	0	0.011657	0.003108	99.9837	0.001554	0	0	0	0
Reference	1201	T	C,A,G	8	379962	6	28	0	0	0	0	0.002105	99.9889	0.001579	0.007368	0	0	0	0	0	0	0	0
Reference	1202	C	T,A,G	3	32	2	384437	0	0	0	0	0	0	0	0	0	0	0	0	0.00078	0.008323	0.00052	99.9904
Reference	1203	A	G,T,C	382717	12	69	5	99.9775	0.003135	0.018025	0.001306	0	0	0	0	0	0	0	0	0	0	0	0
Reference	1204	G	A,T,C	6	6	382510	2	0	0	0	0	0	0	0	0	0.001569	0.001569	99.9963	0.000523	0	0	0	0
Reference	1205	A	G,C,T	375197	12	18	14	99.9883	0.003198	0.004797	0.003731	0	0	0	0	0	0	0	0	0	0	0	0
Reference	1206	T	C,G,A	6	375621	12	12	0	0	0	0	0.001597	99.992	0.003194	0.003194	0	0	0	0	0	0	0	0
Reference	1207	G	A,T,C	22	6	378652	2	0	0	0	0	0	0	0	0	0.00581	0.001584	99.9921	0.000528	0	0	0	0
Reference	1208	T	G,C,A	9	367088	47	10	0	0	0	0	0.002451	99.982	0.012801	0.002724	0	0	0	0	0	0	0	0
Reference	1209	T	C,A	11	377072	0	26	0	0	0	0	0.002917	99.9902	0	0.006895	0	0	0	0	0	0	0	0
Reference	1210	G	A,T	43	9	375048	0	0	0	0	0	0	0	0	0	0.011464	0.002399	99.9861	0	0	0	0	0
Reference	1211	C	T,A,G	6	94	5	373797	0	0	0	0	0	0	0	0	0	0	0	0	0.001605	0.02514	0.001337	99.9719
Reference	1212	C	T,A	5	35	0	374716	0	0	0	0	0	0	0	0	0	0	0	0	0.001334	0.009339	0	99.9893
Reference	1213	G	A,T,C	35	8	373818	5	0	0	0	0	0	0	0	0	0.009362	0.00214	99.9872	0.001337	0	0	0	0
Reference	1214	C	T,A,G	15	26	2	371676	0	0	0	0	0	0	0	0	0	0	0	0	0.004035	0.006995	0.000538	99.9884
Reference	1215	G	A,T,C	27	11	372624	2	0	0	0	0	0	0	0	0	0.007245	0.002952	99.9893	0.000537	0	0	0	0
Reference	1216	T	G,C,A	9	352519	34	14	0	0	0	0	0.002553	99.9838	0.009643	0.003971	0	0	0	0	0	0	0	0
Reference	1217	T	G,C,A	2	363911	27	19	0	0	0	0	0.00055	99.9868	0.007418	0.00522	0	0	0	0	0	0	0	0
Reference	1218	A	G,T,C	365709	8	36	9	99.9855	0.002187	0.009842	0.002461	0	0	0	0	0	0	0	0	0	0	0	0
Reference	1219	G	T,A,C	6	10	367735	1	0	0	0	0	0	0	0	0	0.001632	0.002719	99.9954	0.000272	0	0	0	0
Reference	1220	A	G,C,T	363614	7	13	11	99.9915	0.001925	0.003575	0.003025	0	0	0	0	0	0	0	0	0	0	0	0
Reference	1221	T	C,G,A	6	358879	25	23	0	0	0	0	0.001672	99.985	0.006965	0.006408	0	0	0	0	0	0	0	0
Reference	1222	A	G,C,T	359399	10	25	14	99.9864	0.002782	0.006955	0.003895	0	0	0	0	0	0	0	0	0	0	0	0
Reference	1223	A	C,G,T	345803	4	25	112	99.9592	0.001156	0.007227	0.032375	0	0	0	0	0	0	0	0	0	0	0	0
Reference	1224	T	G,C,A	4	354659	28	8	0	0	0	0	0.001128	99.9887	0.007894	0.002255	0	0	0	0	0	0	0	0
Reference	1225	G	A,T,C	24	6	359794	3	0	0	0	0	0	0	0	0	0.00667	0.001667	99.9908	0.000834	0	0	0	0
Reference	1226	T	C,G,A	9	356797	10	11	0	0	0	0	0.002522	99.9916	0.002802	0.003083	0	0	0	0	0	0	0	0
Reference	1227	G	A,T,C	12	5	357393	2	0	0	0	0	0	0	0	0	0.003357	0.001399	99.9947	0.00056	0	0	0	0
Reference	1228	C	T,A,G	5	93	4	355695	0	0	0	0	0	0	0	0	0	0	0	0	0.001405	0.026139	0.001124	99.9713
Reference	1229	G	A,T	29	4	354658	0	0	0	0	0	0	0	0	0	0.008176	0.001128	99.9907	0	0	0	0	0
Reference	1230	C	T,A,G	8	55	2	353269	0	0	0	0	0	0	0	0	0	0	0	0	0.002264	0.015566	0.000566	99.9816
Reference	1231	G	A,C,T	43	6	353957	6	0	0	0	0	0	0	0	0	0.012146	0.001695	99.9845	0.001695	0	0	0	0
Reference	1232	T	C,G,A	4	343191	11	25	0	0	0	0	0.001165	99.9883	0.003205	0.007284	0	0	0	0	0	0	0	0
Reference	1233	C	T,A,G	8	17	2	350277	0	0	0	0	0	0	0	0	0	0	0	0	0.002284	0.004853	0.000571	99.9923
Reference	1234	G	A,T,C	74	6	349471	3	0	0	0	0	0	0	0	0	0.02117	0.001716	99.9763	0.000858	0	0	0	0
Reference	1235	A	G,T,C	346162	6	12	3	99.9939	0.001733	0.003466	0.000867	0	0	0	0	0	0	0	0	0	0	0	0
Reference	1236	A	C,G,T	338993	9	17	33	99.9826	0.002654	0.005014	0.009733	0	0	0	0	0	0	0	0	0	0	0	0
Reference	1237	T	G,C,A	4	341442	21	6	0	0	0	0	0.001171	99.9909	0.00615	0.001757	0	0	0	0	0	0	0	0
Reference	1238	A	C,G,T	339291	10	13	21	99.987	0.002947	0.003831	0.006189	0	0	0	0	0	0	0	0	0	0	0	0
Reference	1239	T	G,C,A	5	333251	34	7	0	0	0	0	0.0015	99.9862	0.010201	0.0021	0	0	0	0	0	0	0	0
Reference	1240	T	G,C,A	4	331488	32	8	0	0	0	0	0.001207	99.9867	0.009652	0.002413	0	0	0	0	0	0	0	0
Reference	1241	T	G,C,A	5	335520	31	13	0	0	0	0	0.00149	99.9854	0.009238	0.003874	0	0	0	0	0	0	0	0
Reference	1242	G	T,A,C	13	24	340901	3	0	0	0	0	0	0	0	0	0.003813	0.007039	99.9883	0.00088	0	0	0	0
Reference	1243	G	T,A,C	9	16	337368	5	0	0	0	0	0	0	0	0	0.002667	0.004742	99.9911	0.001482	0	0	0	0
Reference	1244	G	A,C,T	39	9	337205	7	0	0	0	0	0	0	0	0	0.011564	0.002669	99.9837	0.002076	0	0	0	0
Reference	1245	T	C,G,A	10	330659	15	15	0	0	0	0	0.003024	99.9879	0.004536	0.004536	0	0	0	0	0	0	0	0
Reference	1246	A	G,C,T	331886	5	17	16	99.9886	0.001506	0.005122	0.00482	0	0	0	0	0	0	0	0	0	0	0	0
Reference	1247	A	C,G,T	331532	9	15	18	99.9873	0.002714	0.004524	0.005429	0	0	0	0	0	0	0	0	0	0	0	0
Reference	1248	A	G,C,T	333142	6	9	11	99.9922	0.001801	0.002701	0.003302	0	0	0	0	0	0	0	0	0	0	0	0
Reference	1249	A	C,G,T	333678	3	12	21	99.9892	0.000899	0.003596	0.006293	0	0	0	0	0	0	0	0	0	0	0	0
Reference	1250	A	G,C,T	333034	7	15	13	99.9895	0.002102	0.004504	0.003903	0	0	0	0	0	0	0	0	0	0	0	0
Reference	1251	A	G,T	335145	11	132	0	99.9574	0.003281	0.039369	0	0	0	0	0	0	0	0	0	0	0	0	0
Reference	1252	G	A,T,C	38	30	337510	4	0	0	0	0	0	0	0	0	0.011257	0.008887	99.9787	0.001185	0	0	0	0
Reference	1253	G	T,A,C	12	15	336518	3	0	0	0	0	0	0	0	0	0.003566	0.004457	99.9911	0.000891	0	0	0	0
Reference	1254	G	A,T,C	33	10	336419	4	0	0	0	0	0	0	0	0	0.009808	0.002972	99.986	0.001189	0	0	0	0
Reference	1255	C	T,G,A	2	33	6	337719	0	0	0	0	0	0	0	0	0	0	0	0	0.000592	0.00977	0.001776	99.9879
Reference	1256	A	G,T,C	334915	7	11	5	99.9931	0.00209	0.003284	0.001493	0	0	0	0	0	0	0	0	0	0	0	0
Reference	1257	C	T,A,G	4	8	3	338250	0	0	0	0	0	0	0	0	0	0	0	0	0.001183	0.002365	0.000887	99.9956
Reference	1258	T	C,G,A	8	337617	9	14	0	0	0	0	0.002369	99.9908	0.002665	0.004146	0	0	0	0	0	0	0	0
Reference	1259	T	C,G,A	20	334919	33	27	0	0	0	0	0.00597	99.9761	0.009851	0.00806	0	0	0	0	0	0	0	0
Reference	1260	A	T,G,C	338459	19	14	2	99.9897	0.005613	0.004136	0.000591	0	0	0	0	0	0	0	0	0	0	0	0
Reference	1261	A	C,G,T	332900	4	14	38	99.9832	0.001201	0.004205	0.011413	0	0	0	0	0	0	0	0	0	0	0	0
Reference	1262	C	T,A,G	4	47	3	339133	0	0	0	0	0	0	0	0	0	0	0	0	0.001179	0.013857	0.000884	99.9841
Reference	1263	C	T,A,G	6	15	2	338303	0	0	0	0	0	0	0	0	0	0	0	0	0.001773	0.004434	0.000591	99.9932
Reference	1264	C	A,T,G	17	9	2	338683	0	0	0	0	0	0	0	0	0	0	0	0	0.005019	0.002657	0.00059	99.9917
Reference	1265	T	C,G,A	9	334405	30	33	0	0	0	0	0.002691	99.9785	0.008969	0.009866	0	0	0	0	0	0	0	0
Reference	1266	T	C,A,G	9	336448	1	24	0	0	0	0	0.002675	99.9899	0.000297	0.007133	0	0	0	0	0	0	0	0
Reference	1267	C	T,A,G	5	11	3	339199	0	0	0	0	0	0	0	0	0	0	0	0	0.001474	0.003243	0.000884	99.9944
Reference	1268	A	G,T,C	337634	5	45	4	99.984	0.001481	0.013326	0.001185	0	0	0	0	0	0	0	0	0	0	0	0
Reference	1269	G	T,A,C	7	7	340067	2	0	0	0	0	0	0	0	0	0.002058	0.002058	99.9953	0.000588	0	0	0	0
Reference	1270	A	G,C,T	337645	4	13	12	99.9914	0.001185	0.00385	0.003554	0	0	0	0	0	0	0	0	0	0	0	0
Reference	1271	T	G,C,A	9	332736	32	19	0	0	0	0	0.002704	99.982	0.009616	0.005709	0	0	0	0	0	0	0	0
Reference	1272	G	A,T,C	12	5	339071	1	0	0	0	0	0	0	0	0	0.003539	0.001475	99.9947	0.000295	0	0	0	0
Reference	1273	A	G,C,T	335197	7	30	22	99.9824	0.002088	0.008948	0.006562	0	0	0	0	0	0	0	0	0	0	0	0
Reference	1274	C	T,A,G	4	99	3	337636	0	0	0	0	0	0	0	0	0	0	0	0	0.001184	0.029312	0.000888	99.9686
Reference	1275	G	A,T,C	20	8	338407	3	0	0	0	0	0	0	0	0	0.00591	0.002364	99.9908	0.000886	0	0	0	0
Reference	1276	A	C,G,T	334778	3	10	14	99.9919	0.000896	0.002987	0.004182	0	0	0	0	0	0	0	0	0	0	0	0
Reference	1277	C	T,A,G	5	14	2	339183	0	0	0	0	0	0	0	0	0	0	0	0	0.001474	0.004127	0.00059	99.9938
Reference	1278	C	T,A,G	11	19	1	337990	0	0	0	0	0	0	0	0	0	0	0	0	0.003254	0.005621	0.000296	99.9908
Reference	1279	C	T,A,G	6	11	4	339197	0	0	0	0	0	0	0	0	0	0	0	0	0.001769	0.003243	0.001179	99.9938
Reference	1280	T	C,G,A	12	336904	21	56	0	0	0	0	0.003561	99.9736	0.006232	0.016618	0	0	0	0	0	0	0	0
Reference	1281	G	A,T	13	7	340133	0	0	0	0	0	0	0	0	0	0.003822	0.002058	99.9941	0	0	0	0	0
Reference	1282	C	T,A,G	7	135	4	339212	0	0	0	0	0	0	0	0	0	0	0	0	0.002063	0.039781	0.001179	99.957
Reference	1283	G	A,T	32	9	342119	0	0	0	0	0	0	0	0	0	0.009352	0.00263	99.988	0	0	0	0	0
Reference	1284	T	A,C,G	8	339608	4	6	0	0	0	0	0.002356	99.9947	0.001178	0.001767	0	0	0	0	0	0	0	0
Reference	1285	G	A,T,C	21	8	343365	1	0	0	0	0	0	0	0	0	0.006115	0.00233	99.9913	0.000291	0	0	0	0
Reference	1286	A	G,T,C	341651	8	42	5	99.9839	0.002341	0.012291	0.001463	0	0	0	0	0	0	0	0	0	0	0	0
Reference	1287	G	A,T,C	42	7	342901	3	0	0	0	0	0	0	0	0	0.012247	0.002041	99.9848	0.000875	0	0	0	0
Reference	1288	C	T,A,G	6	74	6	342672	0	0	0	0	0	0	0	0	0	0	0	0	0.001751	0.02159	0.001751	99.9749
Reference	1289	T	C,A,G	7	342543	4	21	0	0	0	0	0.002043	99.9907	0.001168	0.00613	0	0	0	0	0	0	0	0
Reference	1290	G	A,T,C	104	5	343167	1	0	0	0	0	0	0	0	0	0.030296	0.001457	99.968	0.000291	0	0	0	0
Reference	1291	C	T,A	9	132	0	342931	0	0	0	0	0	0	0	0	0	0	0	0	0.002623	0.038476	0	99.9589
Reference	1292	C	T,A,G	5	43	4	343204	0	0	0	0	0	0	0	0	0	0	0	0	0.001457	0.012527	0.001165	99.9849
Reference	1293	G	A,T,C	81	8	343195	1	0	0	0	0	0	0	0	0	0.023596	0.00233	99.9738	0.000291	0	0	0	0
Reference	1294	C	T,A,G	7	11	1	343213	0	0	0	0	0	0	0	0	0	0	0	0	0.002039	0.003205	0.000291	99.9945
Reference	1295	C	T,A,G	6	19	2	344105	0	0	0	0	0	0	0	0	0	0	0	0	0.001744	0.005521	0.000581	99.9922
Reference	1296	A	G,T,C	341500	7	23	4	99.99	0.00205	0.006734	0.001171	0	0	0	0	0	0	0	0	0	0	0	0
Reference	1297	G	A,T,C	8	4	344044	1	0	0	0	0	0	0	0	0	0.002325	0.001163	99.9962	0.000291	0	0	0	0
Reference	1298	A	C,G,T	338622	9	22	29	99.9823	0.002657	0.006496	0.008563	0	0	0	0	0	0	0	0	0	0	0	0
Reference	1299	A	C,G,T	330900	6	23	58	99.9737	0.001813	0.006949	0.017523	0	0	0	0	0	0	0	0	0	0	0	0
Reference	1300	G	A,T,C	13	7	343278	1	0	0	0	0	0	0	0	0	0.003787	0.002039	99.9939	0.000291	0	0	0	0
Reference	1301	A	C,G,T	337072	8	19	30	99.9831	0.002373	0.005636	0.008899	0	0	0	0	0	0	0	0	0	0	0	0
Reference	1302	G	A,T,C	19	7	343837	1	0	0	0	0	0	0	0	0	0.005525	0.002036	99.9921	0.000291	0	0	0	0
Reference	1303	C	T,A,G	6	69	2	344335	0	0	0	0	0	0	0	0	0	0	0	0	0.001742	0.020034	0.000581	99.9776
Reference	1304	G	A,T,C	49	4	345256	4	0	0	0	0	0	0	0	0	0.01419	0.001158	99.9835	0.001158	0	0	0	0
Reference	1305	T	C,A,G	14	343693	3	20	0	0	0	0	0.004073	99.9892	0.000873	0.005819	0	0	0	0	0	0	0	0
Reference	1306	C	T,A,G	3	8	1	346779	0	0	0	0	0	0	0	0	0	0	0	0	0.000865	0.002307	0.000288	99.9965
Reference	1307	C	T,A,G	3	42	1	346728	0	0	0	0	0	0	0	0	0	0	0	0	0.000865	0.012112	0.000288	99.9867
Reference	1308	G	A,T,C	48	8	347078	2	0	0	0	0	0	0	0	0	0.013827	0.002305	99.9833	0.000576	0	0	0	0
Reference	1309	G	A,T,C	46	7	346273	2	0	0	0	0	0	0	0	0	0.013282	0.002021	99.9841	0.000577	0	0	0	0
Reference	1310	C	T,A,G	4	44	1	347095	0	0	0	0	0	0	0	0	0	0	0	0	0.001152	0.012675	0.000288	99.9859
Reference	1311	A	G,T,C	345310	10	41	6	99.9835	0.002895	0.011871	0.001737	0	0	0	0	0	0	0	0	0	0	0	0
Reference	1312	G	A,T,C	13	10	346492	2	0	0	0	0	0	0	0	0	0.003752	0.002886	99.9928	0.000577	0	0	0	0
Reference	1313	C	T,A,G	10	45	2	346076	0	0	0	0	0	0	0	0	0	0	0	0	0.002889	0.013001	0.000578	99.9835
Reference	1314	T	C,G,A	5	346066	14	24	0	0	0	0	0.001445	99.9876	0.004045	0.006934	0	0	0	0	0	0	0	0
Reference	1315	G	A,T,C	22	9	347142	4	0	0	0	0	0	0	0	0	0.006337	0.002592	99.9899	0.001152	0	0	0	0
Reference	1316	G	A,T,C	16	6	346909	4	0	0	0	0	0	0	0	0	0.004612	0.001729	99.9925	0.001153	0	0	0	0
Reference	1317	T	C,A,G	6	344642	4	19	0	0	0	0	0.001741	99.9916	0.001161	0.005513	0	0	0	0	0	0	0	0
Reference	1318	G	T,A,C	6	11	347054	4	0	0	0	0	0	0	0	0	0.001729	0.003169	99.9939	0.001152	0	0	0	0
Reference	1319	C	T,A,G	9	156	4	346211	0	0	0	0	0	0	0	0	0	0	0	0	0.002598	0.045037	0.001155	99.9512
Reference	1320	G	A,T,C	20	13	347896	2	0	0	0	0	0	0	0	0	0.005748	0.003736	99.9899	0.000575	0	0	0	0
Reference	1321	G	A,T,C	34	7	346942	4	0	0	0	0	0	0	0	0	0.009799	0.002017	99.987	0.001153	0	0	0	0
Reference	1322	T	G,C,A	2	343162	29	14	0	0	0	0	0.000583	99.9869	0.00845	0.004079	0	0	0	0	0	0	0	0
Reference	1323	T	C,G,A	4	346942	8	23	0	0	0	0	0.001153	99.9899	0.002306	0.006629	0	0	0	0	0	0	0	0
Reference	1324	A	G,T,C	346120	8	17	7	99.9908	0.002311	0.004911	0.002022	0	0	0	0	0	0	0	0	0	0	0	0
Reference	1325	T	C,A	11	347453	0	11	0	0	0	0	0.003166	99.9937	0	0.003166	0	0	0	0	0	0	0	0
Reference	1326	C	T,A,G	6	38	2	348581	0	0	0	0	0	0	0	0	0	0	0	0	0.001721	0.0109	0.000574	99.9868
Reference	1327	A	G,C,T	347815	6	38	12	99.9839	0.001725	0.010924	0.00345	0	0	0	0	0	0	0	0	0	0	0	0
Reference	1328	A	C,G,T	341299	5	24	35	99.9813	0.001465	0.007031	0.010253	0	0	0	0	0	0	0	0	0	0	0	0
Reference	1329	C	T,A	6	31	0	350741	0	0	0	0	0	0	0	0	0	0	0	0	0.00171	0.008837	0	99.9895
Reference	1330	G	A,T,C	19	7	348501	2	0	0	0	0	0	0	0	0	0.005451	0.002008	99.992	0.000574	0	0	0	0
Reference	1331	A	G,C,T	346642	4	9	10	99.9934	0.001154	0.002596	0.002885	0	0	0	0	0	0	0	0	0	0	0	0
Reference	1332	A	C,G,T	335855	14	40	57	99.967	0.004167	0.011906	0.016966	0	0	0	0	0	0	0	0	0	0	0	0
Reference	1333	G	A,T,C	7	4	348864	2	0	0	0	0	0	0	0	0	0.002006	0.001147	99.9963	0.000573	0	0	0	0
Reference	1334	C	T,A	5	64	0	350058	0	0	0	0	0	0	0	0	0	0	0	0	0.001428	0.018279	0	99.9803
Reference	1335	G	A,T,C	23	7	352432	3	0	0	0	0	0	0	0	0	0.006525	0.001986	99.9906	0.000851	0	0	0	0
Reference	1336	A	G,C,T	352628	4	12	9	99.9929	0.001134	0.003403	0.002552	0	0	0	0	0	0	0	0	0	0	0	0
Reference	1337	A	C,G,T	343190	6	12	62	99.9767	0.001748	0.003496	0.018062	0	0	0	0	0	0	0	0	0	0	0	0
Reference	1338	A	G,C,T	345673	3	26	30	99.9829	0.000868	0.00752	0.008677	0	0	0	0	0	0	0	0	0	0	0	0
Reference	1339	G	A,T,C	14	10	355961	5	0	0	0	0	0	0	0	0	0.003933	0.002809	99.9919	0.001405	0	0	0	0
Reference	1340	A	G,T,C	353917	6	19	1	99.9927	0.001695	0.005368	0.000283	0	0	0	0	0	0	0	0	0	0	0	0
Reference	1341	G	A,T,C	21	5	356969	3	0	0	0	0	0	0	0	0	0.005882	0.001401	99.9919	0.00084	0	0	0	0
Reference	1342	C	T,A,G	5	121	2	357098	0	0	0	0	0	0	0	0	0	0	0	0	0.0014	0.033872	0.00056	99.9642
Reference	1343	A	G,T,C	354459	21	79	6	99.9701	0.005923	0.022281	0.001692	0	0	0	0	0	0	0	0	0	0	0	0
Reference	1344	G	T,A,C	7	7	360091	2	0	0	0	0	0	0	0	0	0.001944	0.001944	99.9956	0.000555	0	0	0	0
Reference	1345	G	A,C,T	26	4	359068	4	0	0	0	0	0	0	0	0	0.00724	0.001114	99.9905	0.001114	0	0	0	0
Reference	1346	T	C,G,A	6	355299	20	29	0	0	0	0	0.001688	99.9845	0.005628	0.008161	0	0	0	0	0	0	0	0
Reference	1347	T	A,C,G	18	357875	3	12	0	0	0	0	0.005029	99.9908	0.000838	0.003353	0	0	0	0	0	0	0	0
Reference	1348	C	T,A,G	8	20	2	360492	0	0	0	0	0	0	0	0	0	0	0	0	0.002219	0.005548	0.000555	99.9917
Reference	1349	A	G,C,T	359168	7	76	10	99.9741	0.001948	0.021155	0.002783	0	0	0	0	0	0	0	0	0	0	0	0
Reference	1350	G	A,T,C	47	5	360741	2	0	0	0	0	0	0	0	0	0.013027	0.001386	99.985	0.000554	0	0	0	0
Reference	1351	C	T,A,G	7	108	4	359985	0	0	0	0	0	0	0	0	0	0	0	0	0.001944	0.029991	0.001111	99.967
Reference	1352	A	G,T,C	356048	29	58	1	99.9753	0.008143	0.016286	0.000281	0	0	0	0	0	0	0	0	0	0	0	0
Reference	1353	G	T,A,C	7	9	361650	5	0	0	0	0	0	0	0	0	0.001935	0.002488	99.9942	0.001382	0	0	0	0
Reference	1354	G	A,T,C	17	6	359884	2	0	0	0	0	0	0	0	0	0.004723	0.001667	99.9931	0.000556	0	0	0	0
Reference	1355	C	T,G,A	8	45	8	360367	0	0	0	0	0	0	0	0	0	0	0	0	0.00222	0.012485	0.00222	99.9831
Reference	1356	G	A,T,C	65	9	361668	7	0	0	0	0	0	0	0	0	0.017968	0.002488	99.9776	0.001935	0	0	0	0
Reference	1357	C	T,A,G	2	16	1	360421	0	0	0	0	0	0	0	0	0	0	0	0	0.000555	0.004439	0.000277	99.9947
Reference	1358	T	C,G,A	5	359450	19	93	0	0	0	0	0.001391	99.9675	0.005284	0.025864	0	0	0	0	0	0	0	0
Reference	1359	G	A,T,C	19	10	363835	1	0	0	0	0	0	0	0	0	0.005222	0.002748	99.9918	0.000275	0	0	0	0
Reference	1360	A	G,T,C	362574	12	19	7	99.9895	0.003309	0.00524	0.00193	0	0	0	0	0	0	0	0	0	0	0	0
Reference	1361	A	C,G,T	355393	22	21	28	99.98	0.006189	0.005908	0.007877	0	0	0	0	0	0	0	0	0	0	0	0
Reference	1362	T	G,C,A	8	360309	18	11	0	0	0	0	0.00222	99.9897	0.004995	0.003053	0	0	0	0	0	0	0	0
Reference	1363	G	A,T,C	13	8	365389	2	0	0	0	0	0	0	0	0	0.003558	0.002189	99.9937	0.000547	0	0	0	0
Reference	1364	C	T,A,G	11	142	3	361925	0	0	0	0	0	0	0	0	0	0	0	0	0.003038	0.039218	0.000829	99.9569
Reference	1365	G	A,T,C	50	10	365110	2	0	0	0	0	0	0	0	0	0.013692	0.002738	99.983	0.000548	0	0	0	0
Reference	1366	C	T,A,G	7	27	4	364106	0	0	0	0	0	0	0	0	0	0	0	0	0.001922	0.007415	0.001098	99.9896
Reference	1367	G	A,T,C	80	13	362636	4	0	0	0	0	0	0	0	0	0.022055	0.003584	99.9733	0.001103	0	0	0	0
Reference	1368	T	C,G,A	5	362148	8	16	0	0	0	0	0.001381	99.992	0.002209	0.004418	0	0	0	0	0	0	0	0
Reference	1369	A	G,C,T	362856	3	22	7	99.9912	0.000827	0.006062	0.001929	0	0	0	0	0	0	0	0	0	0	0	0
Reference	1370	A	C,G,T	359260	9	13	24	99.9872	0.002505	0.003618	0.00668	0	0	0	0	0	0	0	0	0	0	0	0
Reference	1371	A	C,G,T	352235	4	9	44	99.9838	0.001135	0.002555	0.01249	0	0	0	0	0	0	0	0	0	0	0	0
Reference	1372	G	A,C,T	13	6	363995	7	0	0	0	0	0	0	0	0	0.003571	0.001648	99.9929	0.001923	0	0	0	0
Reference	1373	C	T,A,G	8	79	3	363180	0	0	0	0	0	0	0	0	0	0	0	0	0.002202	0.021747	0.000826	99.9752
Reference	1374	G	A,T,C	32	8	363400	1	0	0	0	0	0	0	0	0	0.008805	0.002201	99.9887	0.000275	0	0	0	0
Reference	1375	G	A,T	10	10	362264	0	0	0	0	0	0	0	0	0	0.00276	0.00276	99.9945	0	0	0	0	0
Reference	1376	A	G,T,C	362870	10	15	6	99.9915	0.002756	0.004133	0.001653	0	0	0	0	0	0	0	0	0	0	0	0
Reference	1377	A	C,G,T	341464	5	18	99	99.9643	0.001464	0.00527	0.028982	0	0	0	0	0	0	0	0	0	0	0	0
Reference	1378	C	A,T,G	9	7	2	363970	0	0	0	0	0	0	0	0	0	0	0	0	0.002473	0.001923	0.000549	99.9951
Reference	1379	T	C,A,G	9	361864	9	33	0	0	0	0	0.002487	99.9859	0.002487	0.009118	0	0	0	0	0	0	0	0
Reference	1380	G	A,T,C	28	10	364968	7	0	0	0	0	0	0	0	0	0.007671	0.00274	99.9877	0.001918	0	0	0	0
Reference	1381	G	A,T,C	17	6	362572	1	0	0	0	0	0	0	0	0	0.004688	0.001655	99.9934	0.000276	0	0	0	0
Reference	1382	A	G,T,C	362116	10	29	7	99.9873	0.002761	0.008007	0.001933	0	0	0	0	0	0	0	0	0	0	0	0
Reference	1383	A	C,G,T	349755	9	26	58	99.9734	0.002573	0.007432	0.016579	0	0	0	0	0	0	0	0	0	0	0	0
Reference	1384	A	G,C,T	355974	2	26	27	99.9846	0.000562	0.007303	0.007584	0	0	0	0	0	0	0	0	0	0	0	0
Reference	1385	G	A,T,C	17	6	363133	1	0	0	0	0	0	0	0	0	0.004681	0.001652	99.9934	0.000275	0	0	0	0
Reference	1386	C	T,A,G	6	47	2	362982	0	0	0	0	0	0	0	0	0	0	0	0	0.001653	0.012946	0.000551	99.9848
Reference	1387	G	A,T,C	36	4	362796	1	0	0	0	0	0	0	0	0	0.009922	0.001102	99.9887	0.000276	0	0	0	0
Reference	1388	C	T,A,G	13	30	2	361812	0	0	0	0	0	0	0	0	0	0	0	0	0.003593	0.008291	0.000553	99.9876
Reference	1389	T	C,G,A	3	358987	24	50	0	0	0	0	0.000836	99.9786	0.006684	0.013925	0	0	0	0	0	0	0	0
Reference	1390	G	A,T,C	52	11	365133	5	0	0	0	0	0	0	0	0	0.014239	0.003012	99.9814	0.001369	0	0	0	0
Reference	1391	C	T,G,A	7	30	7	364603	0	0	0	0	0	0	0	0	0	0	0	0	0.00192	0.008227	0.00192	99.9879
Reference	1392	A	G,T,C	363438	10	17	2	99.992	0.002751	0.004677	0.00055	0	0	0	0	0	0	0	0	0	0	0	0
Reference	1393	C	T,A,G	4	24	2	365463	0	0	0	0	0	0	0	0	0	0	0	0	0.001094	0.006566	0.000547	99.9918
Reference	1394	T	C,G,A	8	365825	9	38	0	0	0	0	0.002187	99.985	0.00246	0.010386	0	0	0	0	0	0	0	0
Reference	1395	G	A,T,C	15	2	369142	2	0	0	0	0	0	0	0	0	0.004063	0.000542	99.9949	0.000542	0	0	0	0
Reference	1396	A	G,T,C	367941	6	17	2	99.9932	0.001631	0.00462	0.000544	0	0	0	0	0	0	0	0	0	0	0	0
Reference	1397	A	C,T,G	357741	19	14	34	99.9813	0.00531	0.003913	0.009502	0	0	0	0	0	0	0	0	0	0	0	0
Reference	1398	T	G,C,A	17	362956	21	16	0	0	0	0	0.004683	99.9851	0.005785	0.004408	0	0	0	0	0	0	0	0
Reference	1399	G	A,T,C	8	7	369277	3	0	0	0	0	0	0	0	0	0.002166	0.001896	99.9951	0.000812	0	0	0	0
Reference	1400	C	T,A,G	4	137	3	367770	0	0	0	0	0	0	0	0	0	0	0	0	0.001087	0.037237	0.000815	99.9609
Reference	1401	G	A,T,C	29	6	368464	3	0	0	0	0	0	0	0	0	0.00787	0.001628	99.9897	0.000814	0	0	0	0
Reference	1402	C	T,A,G	9	51	5	367661	0	0	0	0	0	0	0	0	0	0	0	0	0.002447	0.013869	0.00136	99.9823
Reference	1403	G	A,T	35	8	368903	0	0	0	0	0	0	0	0	0	0.009486	0.002168	99.9883	0	0	0	0	0
Reference	1404	T	C,A,G	6	368100	3	13	0	0	0	0	0.00163	99.994	0.000815	0.003531	0	0	0	0	0	0	0	0
Reference	1405	C	A,T,G	6	6	3	369056	0	0	0	0	0	0	0	0	0	0	0	0	0.001626	0.001626	0.000813	99.9959
Reference	1406	T	C,G,A	6	362527	38	62	0	0	0	0	0.001655	99.9708	0.010479	0.017097	0	0	0	0	0	0	0	0
Reference	1407	G	A,T,C	16	6	371233	3	0	0	0	0	0	0	0	0	0.00431	0.001616	99.9933	0.000808	0	0	0	0
Reference	1408	G	A,C,T	9	9	368968	8	0	0	0	0	0	0	0	0	0.002439	0.002439	99.993	0.002168	0	0	0	0
Reference	1409	C	T,G,A	3	127	4	368010	0	0	0	0	0	0	0	0	0	0	0	0	0.000815	0.034497	0.001087	99.9636
Reference	1410	G	A,T	29	9	369295	0	0	0	0	0	0	0	0	0	0.007852	0.002437	99.9897	0	0	0	0	0
Reference	1411	G	A,T,C	40	7	368289	1	0	0	0	0	0	0	0	0	0.01086	0.0019	99.987	0.000271	0	0	0	0
Reference	1412	C	T,A,G	8	102	1	367342	0	0	0	0	0	0	0	0	0	0	0	0	0.002177	0.027759	0.000272	99.9698
Reference	1413	G	A,T,C	50	7	368404	1	0	0	0	0	0	0	0	0	0.01357	0.0019	99.9843	0.000271	0	0	0	0
Reference	1414	G	A,T,C	13	10	365745	4	0	0	0	0	0	0	0	0	0.003554	0.002734	99.9926	0.001094	0	0	0	0
Reference	1415	A	G,T,C	368060	5	12	2	99.9948	0.001358	0.00326	0.000543	0	0	0	0	0	0	0	0	0	0	0	0
Reference	1416	A	C,G,T	352145	4	22	81	99.9696	0.001136	0.006246	0.022995	0	0	0	0	0	0	0	0	0	0	0	0
Reference	1417	A	C,G,T	354258	4	15	55	99.9791	0.001129	0.004233	0.015522	0	0	0	0	0	0	0	0	0	0	0	0
Reference	1418	C	T,A	1	34	0	368824	0	0	0	0	0	0	0	0	0	0	0	0	0.000271	0.009218	0	99.9905
Reference	1419	G	A,T	17	11	367074	0	0	0	0	0	0	0	0	0	0.004631	0.002996	99.9924	0	0	0	0	0
Reference	1420	A	T,C,G	359384	21	11	20	99.9855	0.005842	0.00306	0.005564	0	0	0	0	0	0	0	0	0	0	0	0
Reference	1421	T	G,C,A	9	355819	39	9	0	0	0	0	0.002529	99.984	0.010959	0.002529	0	0	0	0	0	0	0	0
Reference	1422	T	C,G,A	10	362959	18	15	0	0	0	0	0.002755	99.9882	0.004959	0.004132	0	0	0	0	0	0	0	0
Reference	1423	G	A,T,C	5	5	368861	2	0	0	0	0	0	0	0	0	0.001355	0.001355	99.9967	0.000542	0	0	0	0
Reference	1424	A	G,C,T	361552	12	24	17	99.9853	0.003319	0.006637	0.004701	0	0	0	0	0	0	0	0	0	0	0	0
Reference	1425	T	G,C,A	5	356235	60	27	0	0	0	0	0.001403	99.9742	0.016838	0.007577	0	0	0	0	0	0	0	0
Reference	1426	G	A,T,C	23	5	370123	3	0	0	0	0	0	0	0	0	0.006214	0.001351	99.9916	0.00081	0	0	0	0
Reference	1427	T	C,A,G	12	367776	4	17	0	0	0	0	0.003263	99.991	0.001088	0.004622	0	0	0	0	0	0	0	0
Reference	1428	C	A,T,G	9	7	4	370471	0	0	0	0	0	0	0	0	0	0	0	0	0.002429	0.001889	0.00108	99.9946
Reference	1429	T	C,A,G	11	368023	3	30	0	0	0	0	0.002989	99.988	0.000815	0.008151	0	0	0	0	0	0	0	0
Reference	1430	C	T,A	9	11	0	371302	0	0	0	0	0	0	0	0	0	0	0	0	0.002424	0.002962	0	99.9946
Reference	1431	T	C,A,G	17	366195	5	31	0	0	0	0	0.004642	99.9855	0.001365	0.008464	0	0	0	0	0	0	0	0
Reference	1432	C	T,A,G	6	16	4	372151	0	0	0	0	0	0	0	0	0	0	0	0	0.001612	0.004299	0.001075	99.993
Reference	1433	T	C,G,A	5	365570	21	25	0	0	0	0	0.001368	99.9861	0.005744	0.006838	0	0	0	0	0	0	0	0
Reference	1434	G	A,T,C	80	11	372236	9	0	0	0	0	0	0	0	0	0.021486	0.002954	99.9731	0.002417	0	0	0	0
Reference	1435	C	T,A,G	11	46	7	372145	0	0	0	0	0	0	0	0	0	0	0	0	0.002955	0.012359	0.001881	99.9828
Reference	1436	C	T,A,G	12	29	3	372237	0	0	0	0	0	0	0	0	0	0	0	0	0.003223	0.00779	0.000806	99.9882
Reference	1437	A	G,T,C	364940	23	70	8	99.9723	0.006301	0.019176	0.002192	0	0	0	0	0	0	0	0	0	0	0	0
Reference	1438	G	A,T,C	22	14	374622	3	0	0	0	0	0	0	0	0	0.005872	0.003737	99.9896	0.000801	0	0	0	0
Reference	1439	G	A,T,C	25	6	373296	5	0	0	0	0	0	0	0	0	0.006696	0.001607	99.9904	0.001339	0	0	0	0
Reference	1440	T	C,A,G	11	368421	4	10	0	0	0	0	0.002986	99.9932	0.001086	0.002714	0	0	0	0	0	0	0	0
Reference	1441	C	T,A,G	7	24	3	373114	0	0	0	0	0	0	0	0	0	0	0	0	0.001876	0.006432	0.000804	99.9909
Reference	1442	G	A,T,C	91	11	372602	4	0	0	0	0	0	0	0	0	0.024416	0.002951	99.9716	0.001073	0	0	0	0
Reference	1443	T	C,G,A	7	369893	9	16	0	0	0	0	0.001892	99.9913	0.002433	0.004325	0	0	0	0	0	0	0	0
Reference	1444	C	T,A,G	3	27	2	373667	0	0	0	0	0	0	0	0	0	0	0	0	0.000803	0.007225	0.000535	99.9914
Reference	1445	G	A,T,C	93	12	373630	4	0	0	0	0	0	0	0	0	0.024884	0.003211	99.9708	0.00107	0	0	0	0
Reference	1446	C	T,A,G	14	14	4	370740	0	0	0	0	0	0	0	0	0	0	0	0	0.003776	0.003776	0.001079	99.9914
Reference	1447	A	G,T,C	369162	14	12	2	99.9924	0.003792	0.00325	0.000542	0	0	0	0	0	0	0	0	0	0	0	0
Reference	1448	T	C,G,A	9	372665	11	20	0	0	0	0	0.002415	99.9893	0.002951	0.005366	0	0	0	0	0	0	0	0
Reference	1449	T	C,A,G	11	373883	5	38	0	0	0	0	0.002942	99.9856	0.001337	0.010162	0	0	0	0	0	0	0	0
Reference	1450	G	A,T,C	23	12	372977	4	0	0	0	0	0	0	0	0	0.006166	0.003217	99.9895	0.001072	0	0	0	0
Reference	1451	A	G,T,C	375406	5	26	4	99.9907	0.001332	0.006925	0.001065	0	0	0	0	0	0	0	0	0	0	0	0
Reference	1452	A	G,C,T	372252	8	18	9	99.9906	0.002149	0.004835	0.002417	0	0	0	0	0	0	0	0	0	0	0	0
Reference	1453	A	G,C,T	371060	5	20	18	99.9884	0.001347	0.005389	0.00485	0	0	0	0	0	0	0	0	0	0	0	0
Reference	1454	A	G,C,T	368980	10	13	13	99.9902	0.00271	0.003523	0.003523	0	0	0	0	0	0	0	0	0	0	0	0
Reference	1455	C	T,A,G	2	44	1	375868	0	0	0	0	0	0	0	0	0	0	0	0	0.000532	0.011705	0.000266	99.9875
Reference	1456	G	A,T,C	27	4	375450	2	0	0	0	0	0	0	0	0	0.007191	0.001065	99.9912	0.000533	0	0	0	0
Reference	1457	G	A,T,C	17	6	374874	1	0	0	0	0	0	0	0	0	0.004535	0.0016	99.9936	0.000267	0	0	0	0
Reference	1458	C	T,A,G	5	145	3	374139	0	0	0	0	0	0	0	0	0	0	0	0	0.001336	0.03874	0.000802	99.9591
Reference	1459	G	A,T,C	18	13	373789	3	0	0	0	0	0	0	0	0	0.004815	0.003478	99.9909	0.000803	0	0	0	0
Reference	1460	G	A,T,C	27	6	374090	3	0	0	0	0	0	0	0	0	0.007217	0.001604	99.9904	0.000802	0	0	0	0
Reference	1461	T	C,A,G	9	373499	4	14	0	0	0	0	0.002409	99.9928	0.001071	0.003748	0	0	0	0	0	0	0	0
Reference	1462	C	T,A,G	12	23	2	372571	0	0	0	0	0	0	0	0	0	0	0	0	0.003221	0.006173	0.000537	99.9901
Reference	1463	T	C,A,G	22	372967	9	128	0	0	0	0	0.005896	99.9574	0.002412	0.034305	0	0	0	0	0	0	0	0
Reference	1464	G	A,T,C	196	11	373600	4	0	0	0	0	0	0	0	0	0.052433	0.002943	99.9436	0.00107	0	0	0	0
Reference	1465	C	T,G,A	3	43	5	371793	0	0	0	0	0	0	0	0	0	0	0	0	0.000807	0.011564	0.001345	99.9863
Reference	1466	A	G,T,C	371797	5	15	3	99.9938	0.001345	0.004034	0.000807	0	0	0	0	0	0	0	0	0	0	0	0
Reference	1467	T	C,A,G	10	371198	5	20	0	0	0	0	0.002694	99.9906	0.001347	0.005387	0	0	0	0	0	0	0	0
Reference	1468	C	T,A	3	14	0	372824	0	0	0	0	0	0	0	0	0	0	0	0	0.000805	0.003755	0	99.9954
Reference	1469	C	T,A,G	6	49	3	371889	0	0	0	0	0	0	0	0	0	0	0	0	0.001613	0.013174	0.000807	99.9844
Reference	1470	G	A,T,C	39	17	371752	5	0	0	0	0	0	0	0	0	0.010489	0.004572	99.9836	0.001345	0	0	0	0
Reference	1471	G	A,C,T	24	5	369725	7	0	0	0	0	0	0	0	0	0.006491	0.001352	99.9903	0.001893	0	0	0	0
Reference	1472	T	C,G,A	3	362210	24	23	0	0	0	0	0.000828	99.9862	0.006625	0.006349	0	0	0	0	0	0	0	0
Reference	1473	T	G,C,A	5	363286	32	17	0	0	0	0	0.001376	99.9851	0.008807	0.004679	0	0	0	0	0	0	0	0
Reference	1474	A	G,C,T	366185	8	24	11	99.9883	0.002184	0.006553	0.003004	0	0	0	0	0	0	0	0	0	0	0	0
Reference	1475	C	T,A,G	7	42	1	369549	0	0	0	0	0	0	0	0	0	0	0	0	0.001894	0.011364	0.000271	99.9865
Reference	1476	C	T,A,G	6	28	4	369071	0	0	0	0	0	0	0	0	0	0	0	0	0.001626	0.007586	0.001084	99.9897
Reference	1477	C	T,A,G	23	32	3	368525	0	0	0	0	0	0	0	0	0	0	0	0	0.00624	0.008682	0.000814	99.9843
Reference	1478	G	A,T,C	98	5	367900	3	0	0	0	0	0	0	0	0	0.02663	0.001359	99.9712	0.000815	0	0	0	0
Reference	1479	T	G,C,A	9	361213	16	10	0	0	0	0	0.002491	99.9903	0.004429	0.002768	0	0	0	0	0	0	0	0
Reference	1480	A	G,C,T	364548	3	26	8	99.9899	0.000823	0.007131	0.002194	0	0	0	0	0	0	0	0	0	0	0	0
Reference	1481	C	T,A,G	5	31	3	366585	0	0	0	0	0	0	0	0	0	0	0	0	0.001364	0.008456	0.000818	99.9894
Reference	1482	C	T,A,G	7	16	5	364801	0	0	0	0	0	0	0	0	0	0	0	0	0.001919	0.004386	0.001371	99.9923
Reference	1483	A	G,T,C	363972	8	15	5	99.9923	0.002198	0.004121	0.001374	0	0	0	0	0	0	0	0	0	0	0	0
Reference	1484	T	C,A,G	7	364489	5	18	0	0	0	0	0.00192	99.9918	0.001372	0.004938	0	0	0	0	0	0	0	0
Reference	1485	C	T,A,G	7	59	1	365190	0	0	0	0	0	0	0	0	0	0	0	0	0.001916	0.016153	0.000274	99.9817
Reference	1486	G	A,T,C	8	5	363531	1	0	0	0	0	0	0	0	0	0.002201	0.001375	99.9961	0.000275	0	0	0	0
Reference	1487	A	G,T,C	359877	8	15	8	99.9914	0.002223	0.004168	0.002223	0	0	0	0	0	0	0	0	0	0	0	0
Reference	1488	C	T,G,A	5	28	7	361850	0	0	0	0	0	0	0	0	0	0	0	0	0.001382	0.007737	0.001934	99.9889
Reference	1489	C	T,A,G	11	28	2	360245	0	0	0	0	0	0	0	0	0	0	0	0	0.003053	0.007772	0.000555	99.9886
Reference	1490	G	A,T,C	86	11	360765	4	0	0	0	0	0	0	0	0	0.023832	0.003048	99.972	0.001108	0	0	0	0
Reference	1491	T	C,A,G	6	356354	6	27	0	0	0	0	0.001684	99.9891	0.001684	0.007576	0	0	0	0	0	0	0	0
Reference	1492	A	G,C,T	356025	7	15	13	99.9902	0.001966	0.004213	0.003651	0	0	0	0	0	0	0	0	0	0	0	0
Reference	1493	T	C,A,G	5	359208	1	9	0	0	0	0	0.001392	99.9958	0.000278	0.002505	0	0	0	0	0	0	0	0
Reference	1494	C	T,A,G	5	13	2	357581	0	0	0	0	0	0	0	0	0	0	0	0	0.001398	0.003635	0.000559	99.9944
Reference	1495	G	A,T,C	28	10	357709	2	0	0	0	0	0	0	0	0	0.007827	0.002795	99.9888	0.000559	0	0	0	0
Reference	1496	A	G,T,C	356358	6	14	3	99.9935	0.001684	0.003928	0.000842	0	0	0	0	0	0	0	0	0	0	0	0
Reference	1497	A	C,G,T	346127	14	23	31	99.9804	0.004044	0.006644	0.008954	0	0	0	0	0	0	0	0	0	0	0	0
Reference	1498	A	G,C,T	350198	5	20	12	99.9894	0.001428	0.00571	0.003426	0	0	0	0	0	0	0	0	0	0	0	0
Reference	1499	G	T,A,C	3	8	355102	2	0	0	0	0	0	0	0	0	0.000845	0.002253	99.9963	0.000563	0	0	0	0
Reference	1500	T	C,G,A	5	349115	7	10	0	0	0	0	0.001432	99.9937	0.002005	0.002864	0	0	0	0	0	0	0	0
Reference	1501	T	C,G,A	10	345326	18	19	0	0	0	0	0.002895	99.9864	0.005212	0.005501	0	0	0	0	0	0	0	0
Reference	1502	T	A,C,G	8	351854	2	7	0	0	0	0	0.002274	99.9952	0.000568	0.001989	0	0	0	0	0	0	0	0
Reference	1503	C	T,G,A	2	8	6	351129	0	0	0	0	0	0	0	0	0	0	0	0	0.00057	0.002278	0.001709	99.9954
Reference	1504	T	G,C,A	3	341467	38	24	0	0	0	0	0.000878	99.981	0.011126	0.007027	0	0	0	0	0	0	0	0
Reference	1505	T	C,A,G	5	348995	2	5	0	0	0	0	0.001433	99.9966	0.000573	0.001433	0	0	0	0	0	0	0	0
Reference	1506	C	T,A,G	4	32	1	350189	0	0	0	0	0	0	0	0	0	0	0	0	0.001142	0.009137	0.000286	99.9894
Reference	1507	G	A,T,C	17	14	347546	6	0	0	0	0	0	0	0	0	0.004891	0.004028	99.9894	0.001726	0	0	0	0
Reference	1508	G	A,T,C	16	6	347394	4	0	0	0	0	0	0	0	0	0.004605	0.001727	99.9925	0.001151	0	0	0	0
Reference	1509	T	C,A,G	7	345327	5	8	0	0	0	0	0.002027	99.9942	0.001448	0.002317	0	0	0	0	0	0	0	0
Reference	1510	G	A,T,C	18	9	346781	2	0	0	0	0	0	0	0	0	0.00519	0.002595	99.9916	0.000577	0	0	0	0
Reference	1511	A	G,T,C	345377	5	23	4	99.9907	0.001448	0.006659	0.001158	0	0	0	0	0	0	0	0	0	0	0	0
Reference	1512	G	A,T,C	14	8	345073	4	0	0	0	0	0	0	0	0	0.004057	0.002318	99.9925	0.001159	0	0	0	0
Reference	1513	C	T,A,G	16	24	1	342611	0	0	0	0	0	0	0	0	0	0	0	0	0.004669	0.007004	0.000292	99.988
Reference	1514	T	C,G,A	6	338024	17	35	0	0	0	0	0.001775	99.9828	0.005028	0.010353	0	0	0	0	0	0	0	0
Reference	1515	T	C,G,A	10	339439	17	23	0	0	0	0	0.002946	99.9853	0.005008	0.006775	0	0	0	0	0	0	0	0
Reference	1516	G	A,T,C	9	8	343749	3	0	0	0	0	0	0	0	0	0.002618	0.002327	99.9942	0.000873	0	0	0	0
Reference	1517	G	A,T,C	14	7	341815	2	0	0	0	0	0	0	0	0	0.004096	0.002048	99.9933	0.000585	0	0	0	0
Reference	1518	C	T,A,G	6	23	3	341476	0	0	0	0	0	0	0	0	0	0	0	0	0.001757	0.006735	0.000878	99.9906
Reference	1519	T	C,A,G	11	333091	3	19	0	0	0	0	0.003302	99.9901	0.000901	0.005704	0	0	0	0	0	0	0	0
Reference	1520	T	G,C,A	9	335495	17	10	0	0	0	0	0.002682	99.9893	0.005067	0.00298	0	0	0	0	0	0	0	0
Reference	1521	T	C,G,A	9	335425	17	25	0	0	0	0	0.002683	99.9848	0.005067	0.007452	0	0	0	0	0	0	0	0
Reference	1522	A	G,C,T	339477	5	19	6	99.9912	0.001473	0.005596	0.001767	0	0	0	0	0	0	0	0	0	0	0	0
Reference	1523	C	T,A	2	54	0	340361	0	0	0	0	0	0	0	0	0	0	0	0	0.000588	0.015863	0	99.9835
Reference	1524	C	T,A,G	12	65	3	338967	0	0	0	0	0	0	0	0	0	0	0	0	0.003539	0.019171	0.000885	99.9764
Reference	1525	G	A,T,C	83	8	339404	2	0	0	0	0	0	0	0	0	0.024448	0.002356	99.9726	0.000589	0	0	0	0
Reference	1526	T	C,G,A	6	335772	8	11	0	0	0	0	0.001787	99.9926	0.002382	0.003276	0	0	0	0	0	0	0	0
Reference	1527	G	A,T,C	11	2	337896	2	0	0	0	0	0	0	0	0	0.003255	0.000592	99.9956	0.000592	0	0	0	0
Reference	1528	G	A,C,T	48	5	335740	6	0	0	0	0	0	0	0	0	0.014294	0.001489	99.9824	0.001787	0	0	0	0
Reference	1529	C	T,A,G	9	39	1	336180	0	0	0	0	0	0	0	0	0	0	0	0	0.002677	0.011599	0.000297	99.9854
Reference	1530	A	G,T,C	334131	8	27	5	99.988	0.002394	0.00808	0.001496	0	0	0	0	0	0	0	0	0	0	0	0
Reference	1531	A	C,G,T	313195	3	18	49	99.9777	0.000958	0.005746	0.015642	0	0	0	0	0	0	0	0	0	0	0	0
Reference	1532	C	T,A,G	4	30	3	335532	0	0	0	0	0	0	0	0	0	0	0	0	0.001192	0.00894	0.000894	99.989
Reference	1533	C	T,A,G	9	58	5	335625	0	0	0	0	0	0	0	0	0	0	0	0	0.002681	0.017277	0.001489	99.9786
Reference	1534	G	A,T,C	49	7	334389	4	0	0	0	0	0	0	0	0	0.014651	0.002093	99.9821	0.001196	0	0	0	0
Reference	1535	G	A,T,C	11	6	333450	5	0	0	0	0	0	0	0	0	0.003299	0.001799	99.9934	0.001499	0	0	0	0
Reference	1536	G	A,T,C	37	10	332993	5	0	0	0	0	0	0	0	0	0.01111	0.003003	99.9844	0.001501	0	0	0	0
Reference	1537	C	T,A,G	7	76	4	331842	0	0	0	0	0	0	0	0	0	0	0	0	0.002109	0.022896	0.001205	99.9738
Reference	1538	C	T,A,G	5	22	1	332262	0	0	0	0	0	0	0	0	0	0	0	0	0.001505	0.006621	0.000301	99.9916
Reference	1539	G	A,T,C	105	5	331089	4	0	0	0	0	0	0	0	0	0.031703	0.00151	99.9656	0.001208	0	0	0	0
Reference	1540	G	A,C,T	21	7	330549	8	0	0	0	0	0	0	0	0	0.006352	0.002117	99.9891	0.00242	0	0	0	0
Reference	1541	A	G,T	331885	11	20	0	99.9907	0.003314	0.006026	0	0	0	0	0	0	0	0	0	0	0	0	0
Reference	1542	A	G,C,T	325846	3	20	11	99.9896	0.000921	0.006137	0.003375	0	0	0	0	0	0	0	0	0	0	0	0
Reference	1543	A	C,G,T	321190	4	9	25	99.9882	0.001245	0.002802	0.007783	0	0	0	0	0	0	0	0	0	0	0	0
Reference	1544	T	C,A,G	4	329509	3	11	0	0	0	0	0.001214	99.9945	0.00091	0.003338	0	0	0	0	0	0	0	0
Reference	1545	C	T,A,G	3	19	1	329412	0	0	0	0	0	0	0	0	0	0	0	0	0.000911	0.005767	0.000304	99.993
Reference	1546	G	A,T,C	31	7	328060	4	0	0	0	0	0	0	0	0	0.009448	0.002133	99.9872	0.001219	0	0	0	0
Reference	1547	A	G,T,C	326854	4	22	3	99.9911	0.001224	0.00673	0.000918	0	0	0	0	0	0	0	0	0	0	0	0
Reference	1548	A	G,C,T	323496	3	21	12	99.9889	0.000927	0.006491	0.003709	0	0	0	0	0	0	0	0	0	0	0	0
Reference	1549	G	A,C,T	9	6	327337	6	0	0	0	0	0	0	0	0	0.002749	0.001833	99.9936	0.001833	0	0	0	0
Reference	1550	A	G,T,C	326767	10	13	3	99.992	0.00306	0.003978	0.000918	0	0	0	0	0	0	0	0	0	0	0	0
Reference	1551	C	T,A,G	8	27	5	327652	0	0	0	0	0	0	0	0	0	0	0	0	0.002441	0.008239	0.001526	99.9878
Reference	1552	G	A,T,C	18	9	327758	5	0	0	0	0	0	0	0	0	0.005491	0.002746	99.9902	0.001525	0	0	0	0
Reference	1553	A	G,T,C	326351	4	7	2	99.996	0.001226	0.002145	0.000613	0	0	0	0	0	0	0	0	0	0	0	0
Reference	1554	T	G,C,A	6	315514	46	7	0	0	0	0	0.001901	99.9813	0.014577	0.002218	0	0	0	0	0	0	0	0
Reference	1555	T	C,G,A	3	322787	12	13	0	0	0	0	0.000929	99.9913	0.003717	0.004027	0	0	0	0	0	0	0	0
Reference	1556	A	T,G,C	324708	6	5	3	99.9957	0.001848	0.00154	0.000924	0	0	0	0	0	0	0	0	0	0	0	0
Reference	1557	T	C,A,G	7	324758	1	18	0	0	0	0	0.002155	99.992	0.000308	0.005542	0	0	0	0	0	0	0	0
Reference	1558	C	T,A,G	15	16	9	324842	0	0	0	0	0	0	0	0	0	0	0	0	0.004617	0.004925	0.00277	99.9877
Reference	1559	A	G,T,C	325117	11	16	1	99.9914	0.003383	0.004921	0.000308	0	0	0	0	0	0	0	0	0	0	0	0
Reference	1560	T	C,G,A	3	320740	11	9	0	0	0	0	0.000935	99.9928	0.003429	0.002806	0	0	0	0	0	0	0	0
Reference	1561	A	G,C,T	323973	2	8	5	99.9954	0.000617	0.002469	0.001543	0	0	0	0	0	0	0	0	0	0	0	0
Reference	1562	A	G,T,C	322650	8	10	5	99.9929	0.002479	0.003099	0.00155	0	0	0	0	0	0	0	0	0	0	0	0
Reference	1563	C	T,A,G	3	19	3	324971	0	0	0	0	0	0	0	0	0	0	0	0	0.000923	0.005846	0.000923	99.9923
Reference	1564	T	C,G,A	5	321361	7	20	0	0	0	0	0.001556	99.99	0.002178	0.006223	0	0	0	0	0	0	0	0
Reference	1565	T	A,C,G	9	320666	3	7	0	0	0	0	0.002806	99.9941	0.000935	0.002183	0	0	0	0	0	0	0	0
Reference	1566	C	T,A,G	11	20	5	321987	0	0	0	0	0	0	0	0	0	0	0	0	0.003416	0.006211	0.001553	99.9888
Reference	1567	G	A,T,C	18	10	320651	4	0	0	0	0	0	0	0	0	0.005613	0.003118	99.99	0.001247	0	0	0	0
Reference	1568	A	G,T,C	319623	6	15	3	99.9925	0.001877	0.004693	0.000939	0	0	0	0	0	0	0	0	0	0	0	0
Reference	1569	T	C,A	1	318230	0	7	0	0	0	0	0.000314	99.9975	0	0.0022	0	0	0	0	0	0	0	0
Reference	1570	G	A,T,C	31	8	318985	1	0	0	0	0	0	0	0	0	0.009717	0.002508	99.9875	0.000313	0	0	0	0
Reference	1571	C	T,A,G	6	16	1	318204	0	0	0	0	0	0	0	0	0	0	0	0	0.001885	0.005028	0.000314	99.9928
Reference	1572	T	C,A,G	1	318140	1	25	0	0	0	0	0.000314	99.9915	0.000314	0.007858	0	0	0	0	0	0	0	0
Reference	1573	C	T,A,G	5	8	3	319050	0	0	0	0	0	0	0	0	0	0	0	0	0.001567	0.002507	0.00094	99.995
Reference	1574	T	C,A,G	7	318981	2	41	0	0	0	0	0.002194	99.9843	0.000627	0.012851	0	0	0	0	0	0	0	0
Reference	1575	G	A,T,C	12	7	318987	2	0	0	0	0	0	0	0	0	0.003762	0.002194	99.9934	0.000627	0	0	0	0
Reference	1576	A	G,T,C	317734	11	19	2	99.9899	0.003462	0.005979	0.000629	0	0	0	0	0	0	0	0	0	0	0	0
Reference	1577	A	G,T,C	315625	9	23	1	99.9895	0.002851	0.007286	0.000317	0	0	0	0	0	0	0	0	0	0	0	0
Reference	1578	C	T,A,G	7	22	3	318497	0	0	0	0	0	0	0	0	0	0	0	0	0.002198	0.006907	0.000942	99.99
Reference	1579	A	C,T,G	315997	5	3	9	99.9946	0.001582	0.000949	0.002848	0	0	0	0	0	0	0	0	0	0	0	0
Reference	1580	T	G,C,A	5	301555	84	14	0	0	0	0	0.001658	99.9659	0.027846	0.004641	0	0	0	0	0	0	0	0
Reference	1581	T	C,A,G	13	316568	7	19	0	0	0	0	0.004106	99.9877	0.002211	0.006001	0	0	0	0	0	0	0	0
Reference	1582	C	T,A,G	8	16	3	317981	0	0	0	0	0	0	0	0	0	0	0	0	0.002516	0.005031	0.000943	99.9915
Reference	1583	C	T,A,G	6	14	4	318001	0	0	0	0	0	0	0	0	0	0	0	0	0.001887	0.004402	0.001258	99.9925
Reference	1584	T	C,G,A	4	315847	4	19	0	0	0	0	0.001266	99.9915	0.001266	0.006015	0	0	0	0	0	0	0	0
Reference	1585	G	A,T,C	18	11	317760	1	0	0	0	0	0	0	0	0	0.005664	0.003461	99.9906	0.000315	0	0	0	0
Reference	1586	G	A,C,T	8	3	315955	4	0	0	0	0	0	0	0	0	0.002532	0.000949	99.9953	0.001266	0	0	0	0
Reference	1587	T	C,A,G	7	314091	6	16	0	0	0	0	0.002228	99.9908	0.00191	0.005094	0	0	0	0	0	0	0	0
Reference	1588	C	T,A,G	4	33	1	316662	0	0	0	0	0	0	0	0	0	0	0	0	0.001263	0.01042	0.000316	99.988
Reference	1589	A	G,T,C	314123	5	13	4	99.993	0.001592	0.004138	0.001273	0	0	0	0	0	0	0	0	0	0	0	0
Reference	1590	C	T,G,A	2	23	3	316944	0	0	0	0	0	0	0	0	0	0	0	0	0.000631	0.007256	0.000946	99.9912
Reference	1591	C	T,A,G	6	29	4	317556	0	0	0	0	0	0	0	0	0	0	0	0	0.001889	0.009131	0.001259	99.9877
Reference	1592	A	G,T,C	315686	6	5	2	99.9959	0.001901	0.001584	0.000634	0	0	0	0	0	0	0	0	0	0	0	0
Reference	1593	C	T,A,G	3	12	3	316948	0	0	0	0	0	0	0	0	0	0	0	0	0.000946	0.003786	0.000946	99.9943
Reference	1594	C	T,A,G	10	27	1	316243	0	0	0	0	0	0	0	0	0	0	0	0	0.003162	0.008537	0.000316	99.988
Reference	1595	C	T,A,G	8	34	5	317078	0	0	0	0	0	0	0	0	0	0	0	0	0.002523	0.010721	0.001577	99.9852
Reference	1596	G	A,T,C	48	11	316032	1	0	0	0	0	0	0	0	0	0.015185	0.00348	99.981	0.000316	0	0	0	0
Reference	1597	G	A,T,C	36	7	314103	5	0	0	0	0	0	0	0	0	0.011459	0.002228	99.9847	0.001592	0	0	0	0
Reference	1598	C	T,A,G	5	100	2	313608	0	0	0	0	0	0	0	0	0	0	0	0	0.001594	0.031876	0.000638	99.9659
Reference	1599	G	A,C,T	19	3	313124	6	0	0	0	0	0	0	0	0	0.006067	0.000958	99.9911	0.001916	0	0	0	0
Reference	1600	C	T,A,G	10	42	1	312946	0	0	0	0	0	0	0	0	0	0	0	0	0.003195	0.013419	0.000319	99.9831
Reference	1601	G	A,T	38	9	312879	0	0	0	0	0	0	0	0	0	0.012143	0.002876	99.985	0	0	0	0	0
Reference	1602	C	T,A,G	6	48	1	312952	0	0	0	0	0	0	0	0	0	0	0	0	0.001917	0.015335	0.000319	99.9824
Reference	1603	G	A,C,T	124	2	313217	4	0	0	0	0	0	0	0	0	0.039573	0.000638	99.9585	0.001277	0	0	0	0
Reference	1604	C	T,A,G	7	23	2	314508	0	0	0	0	0	0	0	0	0	0	0	0	0.002225	0.007312	0.000636	99.9898
Reference	1605	T	C,G,A	3	303763	22	21	0	0	0	0	0.000987	99.9849	0.007241	0.006912	0	0	0	0	0	0	0	0
Reference	1606	G	A,T,C	30	5	315784	4	0	0	0	0	0	0	0	0	0.009499	0.001583	99.9877	0.001267	0	0	0	0
Reference	1607	A	G,C,T	314560	4	24	4	99.9898	0.001271	0.007629	0.001271	0	0	0	0	0	0	0	0	0	0	0	0
Reference	1608	C	T,A,G	4	8	1	316441	0	0	0	0	0	0	0	0	0	0	0	0	0.001264	0.002528	0.000316	99.9959
Reference	1609	C	T,A,G	11	18	3	316357	0	0	0	0	0	0	0	0	0	0	0	0	0.003477	0.005689	0.000948	99.9899
Reference	1610	A	T,G,C	314597	9	6	5	99.9936	0.002861	0.001907	0.001589	0	0	0	0	0	0	0	0	0	0	0	0
Reference	1611	C	T,A	6	20	0	316581	0	0	0	0	0	0	0	0	0	0	0	0	0.001895	0.006317	0	99.9918
Reference	1612	G	A,C,T	34	2	315879	7	0	0	0	0	0	0	0	0	0.010762	0.000633	99.9864	0.002216	0	0	0	0
Reference	1613	A	G,T,C	315471	5	12	5	99.993	0.001585	0.003804	0.001585	0	0	0	0	0	0	0	0	0	0	0	0
Reference	1614	C	T,A,G	6	10	3	316487	0	0	0	0	0	0	0	0	0	0	0	0	0.001896	0.003159	0.000948	99.994
Reference	1615	A	G,C,T	311465	3	13	11	99.9913	0.000963	0.004173	0.003531	0	0	0	0	0	0	0	0	0	0	0	0
Reference	1616	C	T,G,A	1	9	2	316231	0	0	0	0	0	0	0	0	0	0	0	0	0.000316	0.002846	0.000632	99.9962
Reference	1617	T	G,C,A	6	306558	25	16	0	0	0	0	0.001957	99.9847	0.008154	0.005218	0	0	0	0	0	0	0	0
Reference	1618	T	G,C,A	6	295948	88	18	0	0	0	0	0.002027	99.9622	0.029724	0.00608	0	0	0	0	0	0	0	0
Reference	1619	T	C,A,G	8	315184	1	11	0	0	0	0	0.002538	99.9937	0.000317	0.00349	0	0	0	0	0	0	0	0
Reference	1620	C	A,T,G	10	8	1	316941	0	0	0	0	0	0	0	0	0	0	0	0	0.003155	0.002524	0.000315	99.994
Reference	1621	T	C,A,G	7	315213	5	13	0	0	0	0	0.002221	99.9921	0.001586	0.004124	0	0	0	0	0	0	0	0
Reference	1622	G	A,T,C	11	7	317183	1	0	0	0	0	0	0	0	0	0.003468	0.002207	99.994	0.000315	0	0	0	0
Reference	1623	G	T,A,C	4	5	317111	2	0	0	0	0	0	0	0	0	0.001261	0.001577	99.9965	0.000631	0	0	0	0
Reference	1624	T	C,A,G	5	311174	4	10	0	0	0	0	0.001607	99.9939	0.001285	0.003213	0	0	0	0	0	0	0	0
Reference	1625	T	G,A,C	6	313329	9	4	0	0	0	0	0.001915	99.9939	0.002872	0.001277	0	0	0	0	0	0	0	0
Reference	1626	T	C,G,A	4	312606	8	26	0	0	0	0	0.001279	99.9878	0.002559	0.008316	0	0	0	0	0	0	0	0
Reference	1627	G	A,T,C	13	6	317528	1	0	0	0	0	0	0	0	0	0.004094	0.001889	99.9937	0.000315	0	0	0	0
Reference	1628	A	G,T,C	315609	7	39	3	99.9845	0.002218	0.012355	0.00095	0	0	0	0	0	0	0	0	0	0	0	0
Reference	1629	C	T,A,G	4	30	1	317831	0	0	0	0	0	0	0	0	0	0	0	0	0.001258	0.009438	0.000315	99.989
Reference	1630	A	G,T,C	315481	12	16	4	99.9899	0.003803	0.005071	0.001268	0	0	0	0	0	0	0	0	0	0	0	0
Reference	1631	C	T,A,G	6	14	1	318247	0	0	0	0	0	0	0	0	0	0	0	0	0.001885	0.004399	0.000314	99.9934
Reference	1632	T	C,G,A	14	301626	37	35	0	0	0	0	0.00464	99.9715	0.012263	0.0116	0	0	0	0	0	0	0	0
Reference	1633	A	G,C,T	313670	6	18	12	99.9885	0.001913	0.005738	0.003825	0	0	0	0	0	0	0	0	0	0	0	0
Reference	1634	C	T,G,A	3	31	5	319174	0	0	0	0	0	0	0	0	0	0	0	0	0.00094	0.009711	0.001566	99.9878
Reference	1635	C	T,A,G	7	25	3	319453	0	0	0	0	0	0	0	0	0	0	0	0	0.002191	0.007825	0.000939	99.989
Reference	1636	C	T,G,A	4	14	5	320238	0	0	0	0	0	0	0	0	0	0	0	0	0.001249	0.004371	0.001561	99.9928
Reference	1637	G	A,C,T	98	4	319752	5	0	0	0	0	0	0	0	0	0.030639	0.001251	99.9665	0.001563	0	0	0	0
Reference	1638	C	T,A,G	5	10	3	319535	0	0	0	0	0	0	0	0	0	0	0	0	0.001565	0.003129	0.000939	99.9944
Reference	1639	C	T,A,G	5	7	2	320412	0	0	0	0	0	0	0	0	0	0	0	0	0.00156	0.002185	0.000624	99.9956
Reference	1640	T	C,A,G	12	318692	5	45	0	0	0	0	0.003765	99.9805	0.001569	0.014117	0	0	0	0	0	0	0	0
Reference	1641	G	A,T,C	56	12	320212	1	0	0	0	0	0	0	0	0	0.017485	0.003747	99.9785	0.000312	0	0	0	0
Reference	1642	C	T,A,G	7	41	1	319680	0	0	0	0	0	0	0	0	0	0	0	0	0.002189	0.012823	0.000313	99.9847
Reference	1643	T	C,A,G	4	318455	3	25	0	0	0	0	0.001256	99.99	0.000942	0.00785	0	0	0	0	0	0	0	0
Reference	1644	G	A,T,C	16	2	319809	1	0	0	0	0	0	0	0	0	0.005003	0.000625	99.9941	0.000313	0	0	0	0
Reference	1645	C	T,A,G	3	112	1	318441	0	0	0	0	0	0	0	0	0	0	0	0	0.000942	0.035159	0.000314	99.9636
Reference	1646	G	A,T,C	63	7	318996	3	0	0	0	0	0	0	0	0	0.019745	0.002194	99.9771	0.00094	0	0	0	0
Reference	1647	T	C,A,G	15	313288	7	19	0	0	0	0	0.004787	99.9869	0.002234	0.006064	0	0	0	0	0	0	0	0
Reference	1648	A	G,C,T	316204	4	14	4	99.993	0.001265	0.004427	0.001265	0	0	0	0	0	0	0	0	0	0	0	0
Reference	1649	C	T,A,G	5	36	5	319718	0	0	0	0	0	0	0	0	0	0	0	0	0.001564	0.011258	0.001564	99.9856
Reference	1650	C	T,A	15	24	0	319474	0	0	0	0	0	0	0	0	0	0	0	0	0.004695	0.007511	0	99.9878
Reference	1651	C	T,A	14	15	0	321044	0	0	0	0	0	0	0	0	0	0	0	0	0.00436	0.004672	0	99.991
Reference	1652	A	G,C,T	314418	9	29	14	99.9835	0.002862	0.009222	0.004452	0	0	0	0	0	0	0	0	0	0	0	0
Reference	1653	G	A,T,C	8	5	320100	3	0	0	0	0	0	0	0	0	0.002499	0.001562	99.995	0.000937	0	0	0	0
Reference	1654	A	G,C,T	318465	2	19	8	99.9909	0.000628	0.005966	0.002512	0	0	0	0	0	0	0	0	0	0	0	0
Reference	1655	C	T,A,G	8	13	4	321550	0	0	0	0	0	0	0	0	0	0	0	0	0.002488	0.004043	0.001244	99.9922
Reference	1656	C	T,A,G	8	29	1	321665	0	0	0	0	0	0	0	0	0	0	0	0	0.002487	0.009015	0.000311	99.9882
Reference	1657	T	C,A,G	8	320297	6	29	0	0	0	0	0.002497	99.9866	0.001873	0.009053	0	0	0	0	0	0	0	0
Reference	1658	C	T,A,G	6	8	1	322189	0	0	0	0	0	0	0	0	0	0	0	0	0.001862	0.002483	0.00031	99.9953
Reference	1659	T	C,G,A	3	312212	24	23	0	0	0	0	0.000961	99.984	0.007686	0.007366	0	0	0	0	0	0	0	0
Reference	1660	G	T,A,C	8	11	321813	2	0	0	0	0	0	0	0	0	0.002486	0.003418	99.9935	0.000621	0	0	0	0
Reference	1661	G	A,T,C	10	3	320758	2	0	0	0	0	0	0	0	0	0.003117	0.000935	99.9953	0.000623	0	0	0	0
Reference	1662	C	T,A,G	4	46	3	320283	0	0	0	0	0	0	0	0	0	0	0	0	0.001249	0.01436	0.000937	99.9835
Reference	1663	G	A,T,C	59	6	320292	2	0	0	0	0	0	0	0	0	0.018417	0.001873	99.9791	0.000624	0	0	0	0
Reference	1664	T	C,G,A	6	318533	7	23	0	0	0	0	0.001883	99.9887	0.002197	0.00722	0	0	0	0	0	0	0	0
Reference	1665	A	G,T,C	319440	6	20	4	99.9906	0.001878	0.00626	0.001252	0	0	0	0	0	0	0	0	0	0	0	0
Reference	1666	C	T,A,G	8	58	2	320504	0	0	0	0	0	0	0	0	0	0	0	0	0.002496	0.018093	0.000624	99.9788
Reference	1667	A	G,T,C	319803	11	46	3	99.9812	0.003439	0.014381	0.000938	0	0	0	0	0	0	0	0	0	0	0	0
Reference	1668	G	A,T	12	3	319625	0	0	0	0	0	0	0	0	0	0.003754	0.000939	99.9953	0	0	0	0	0
Reference	1669	A	G,C,T	319606	4	11	6	99.9934	0.001251	0.003442	0.001877	0	0	0	0	0	0	0	0	0	0	0	0
Reference	1670	T	C,A,G	5	317733	6	13	0	0	0	0	0.001574	99.9924	0.001888	0.004091	0	0	0	0	0	0	0	0
Reference	1671	C	T,A,G	4	18	2	320458	0	0	0	0	0	0	0	0	0	0	0	0	0.001248	0.005617	0.000624	99.9925
Reference	1672	C	T,A,G	11	84	1	319779	0	0	0	0	0	0	0	0	0	0	0	0	0.003439	0.02626	0.000313	99.97
Reference	1673	G	A,T,C	99	8	319336	5	0	0	0	0	0	0	0	0	0.030991	0.002504	99.9649	0.001565	0	0	0	0
Reference	1674	C	T,A,G	6	11	4	319801	0	0	0	0	0	0	0	0	0	0	0	0	0.001876	0.003439	0.001251	99.9934
Reference	1675	A	G,T	319083	2	13	0	99.9953	0.000627	0.004074	0	0	0	0	0	0	0	0	0	0	0	0	0
Reference	1676	C	T,A,G	4	15	2	320551	0	0	0	0	0	0	0	0	0	0	0	0	0.001248	0.004679	0.000624	99.9934
Reference	1677	C	T,A	11	19	0	319519	0	0	0	0	0	0	0	0	0	0	0	0	0.003442	0.005946	0	99.9906
Reference	1678	A	C,G,T	315074	4	10	15	99.9908	0.001269	0.003174	0.00476	0	0	0	0	0	0	0	0	0	0	0	0
Reference	1679	T	C,G,A	12	315763	18	37	0	0	0	0	0.0038	99.9788	0.005699	0.011715	0	0	0	0	0	0	0	0
Reference	1680	G	A,T,C	15	2	320993	1	0	0	0	0	0	0	0	0	0.004673	0.000623	99.9944	0.000312	0	0	0	0
Reference	1681	A	G,T,C	318951	7	49	4	99.9812	0.002194	0.01536	0.001254	0	0	0	0	0	0	0	0	0	0	0	0
Reference	1682	A	C,G,T	312506	6	24	34	99.9795	0.00192	0.007678	0.010878	0	0	0	0	0	0	0	0	0	0	0	0
Reference	1683	A	G,C,T	318397	3	14	6	99.9928	0.000942	0.004397	0.001884	0	0	0	0	0	0	0	0	0	0	0	0
Reference	1684	G	A,T,C	34	3	319761	2	0	0	0	0	0	0	0	0	0.010632	0.000938	99.9878	0.000625	0	0	0	0
Reference	1685	C	T,A,G	3	27	1	320246	0	0	0	0	0	0	0	0	0	0	0	0	0.000937	0.00843	0.000312	99.9903
Reference	1686	C	T,A,G	7	16	1	320701	0	0	0	0	0	0	0	0	0	0	0	0	0.002183	0.004989	0.000312	99.9925
Reference	1687	C	T,A,G	6	8	2	320793	0	0	0	0	0	0	0	0	0	0	0	0	0.00187	0.002494	0.000623	99.995
Reference	1688	A	G,C,T	312322	8	68	21	99.969	0.002561	0.021766	0.006722	0	0	0	0	0	0	0	0	0	0	0	0
Reference	1689	G	A,T	25	6	319535	0	0	0	0	0	0	0	0	0	0.007823	0.001878	99.9903	0	0	0	0	0
Reference	1690	C	T,A,G	4	154	3	320563	0	0	0	0	0	0	0	0	0	0	0	0	0.001247	0.048016	0.000935	99.9498
Reference	1691	A	G,T,C	319656	4	22	3	99.9909	0.001251	0.006882	0.000938	0	0	0	0	0	0	0	0	0	0	0	0
Reference	1692	G	A,T,C	36	9	319871	2	0	0	0	0	0	0	0	0	0.011253	0.002813	99.9853	0.000625	0	0	0	0
Reference	1693	C	T,A,G	6	15	3	319638	0	0	0	0	0	0	0	0	0	0	0	0	0.001877	0.004692	0.000938	99.9925
Reference	1694	C	T,A,G	7	9	4	320007	0	0	0	0	0	0	0	0	0	0	0	0	0.002187	0.002812	0.00125	99.9938
Reference	1695	A	G,C,T	312831	5	15	14	99.9891	0.001598	0.004794	0.004475	0	0	0	0	0	0	0	0	0	0	0	0
Reference	1696	C	T,G,A	4	24	7	319452	0	0	0	0	0	0	0	0	0	0	0	0	0.001252	0.007512	0.002191	99.989
Reference	1697	C	T,A,G	11	45	2	317878	0	0	0	0	0	0	0	0	0	0	0	0	0.00346	0.014154	0.000629	99.9818
Reference	1698	G	A,T,C	32	11	317381	2	0	0	0	0	0	0	0	0	0.010081	0.003465	99.9858	0.00063	0	0	0	0
Reference	1699	A	T,G,C	313963	12	8	6	99.9917	0.003822	0.002548	0.001911	0	0	0	0	0	0	0	0	0	0	0	0
Reference	1700	T	G,C,A	3	309316	29	7	0	0	0	0	0.00097	99.9874	0.009374	0.002263	0	0	0	0	0	0	0	0
Reference	1701	T	C,G,A	3	315660	3	18	0	0	0	0	0.00095	99.9924	0.00095	0.005702	0	0	0	0	0	0	0	0
Reference	1702	C	T,A,G	8	29	3	317135	0	0	0	0	0	0	0	0	0	0	0	0	0.002522	0.009143	0.000946	99.9874
Reference	1703	G	A,T,C	72	7	316157	5	0	0	0	0	0	0	0	0	0.022767	0.002214	99.9734	0.001581	0	0	0	0
Reference	1704	T	C,G,A	7	311372	12	53	0	0	0	0	0.002248	99.9769	0.003853	0.017018	0	0	0	0	0	0	0	0
Reference	1705	A	C,G,T	308626	1	11	28	99.987	0.000324	0.003564	0.009071	0	0	0	0	0	0	0	0	0	0	0	0
Reference	1706	T	C,A,G	11	312034	9	17	0	0	0	0	0.003525	99.9881	0.002884	0.005447	0	0	0	0	0	0	0	0
Reference	1707	C	T,A,G	6	8	4	315777	0	0	0	0	0	0	0	0	0	0	0	0	0.0019	0.002533	0.001267	99.9943
Reference	1708	A	G,C,T	314510	4	11	5	99.9936	0.001272	0.003497	0.00159	0	0	0	0	0	0	0	0	0	0	0	0
Reference	1709	T	C,G,A	4	311363	5	12	0	0	0	0	0.001285	99.9933	0.001606	0.003854	0	0	0	0	0	0	0	0
Reference	1710	C	T,A	2	55	0	315431	0	0	0	0	0	0	0	0	0	0	0	0	0.000634	0.017433	0	99.9819
Reference	1711	G	A,T,C	26	7	314381	1	0	0	0	0	0	0	0	0	0.008269	0.002226	99.9892	0.000318	0	0	0	0
Reference	1712	C	T,A	5	19	0	314275	0	0	0	0	0	0	0	0	0	0	0	0	0.001591	0.006045	0	99.9924
Reference	1713	G	A,T,C	44	5	314592	3	0	0	0	0	0	0	0	0	0.013984	0.001589	99.9835	0.000953	0	0	0	0
Reference	1714	C	T,A,G	7	10	4	314068	0	0	0	0	0	0	0	0	0	0	0	0	0.002229	0.003184	0.001274	99.9933
Reference	1715	C	T,A,G	12	17	4	313564	0	0	0	0	0	0	0	0	0	0	0	0	0.003827	0.005421	0.001276	99.9895
Reference	1716	T	C,G,A	7	298583	45	62	0	0	0	0	0.002344	99.9618	0.015065	0.020757	0	0	0	0	0	0	0	0
Reference	1717	G	A,T,C	22	8	315609	1	0	0	0	0	0	0	0	0	0.00697	0.002535	99.9902	0.000317	0	0	0	0
Reference	1718	G	A,C,T	75	5	314499	6	0	0	0	0	0	0	0	0	0.023841	0.001589	99.9727	0.001907	0	0	0	0
Reference	1719	C	T,A,G	8	60	5	314271	0	0	0	0	0	0	0	0	0	0	0	0	0.002545	0.019087	0.001591	99.9768
Reference	1720	C	A,T,G	29	24	2	313389	0	0	0	0	0	0	0	0	0	0	0	0	0.009252	0.007657	0.000638	99.9825
Reference	1721	G	A,T,C	45	5	315084	1	0	0	0	0	0	0	0	0	0.01428	0.001587	99.9838	0.000317	0	0	0	0
Reference	1722	T	C,A,G	7	310361	5	15	0	0	0	0	0.002255	99.9913	0.001611	0.004833	0	0	0	0	0	0	0	0
Reference	1723	G	A,T,C	32	9	313227	2	0	0	0	0	0	0	0	0	0.010215	0.002873	99.9863	0.000638	0	0	0	0
Reference	1724	T	C,A,G	9	309455	6	20	0	0	0	0	0.002908	99.9887	0.001939	0.006462	0	0	0	0	0	0	0	0
Reference	1725	T	G,C,A	3	306982	23	18	0	0	0	0	0.000977	99.9857	0.007491	0.005863	0	0	0	0	0	0	0	0
Reference	1726	T	C,A,G	4	311847	3	20	0	0	0	0	0.001283	99.9913	0.000962	0.006413	0	0	0	0	0	0	0	0
Reference	1727	A	C,G,T	309403	5	11	16	99.9897	0.001616	0.003555	0.005171	0	0	0	0	0	0	0	0	0	0	0	0
Reference	1728	T	C,A,G	6	310861	2	8	0	0	0	0	0.00193	99.9949	0.000643	0.002573	0	0	0	0	0	0	0	0
Reference	1729	C	T,A,G	11	22	1	311633	0	0	0	0	0	0	0	0	0	0	0	0	0.003529	0.007059	0.000321	99.9891
Reference	1730	G	A,T,C	27	9	310002	3	0	0	0	0	0	0	0	0	0.008709	0.002903	99.9874	0.000968	0	0	0	0
Reference	1731	T	C,A,G	8	309956	6	8	0	0	0	0	0.002581	99.9929	0.001936	0.002581	0	0	0	0	0	0	0	0
Reference	1732	A	G,C,T	309737	1	15	8	99.9923	0.000323	0.004842	0.002583	0	0	0	0	0	0	0	0	0	0	0	0
Reference	1733	A	G,C,T	302166	3	12	11	99.9914	0.000993	0.003971	0.00364	0	0	0	0	0	0	0	0	0	0	0	0
Reference	1734	C	T,A,G	7	23	4	309619	0	0	0	0	0	0	0	0	0	0	0	0	0.002261	0.007428	0.001292	99.989
Reference	1735	G	T,A,C	9	11	309366	5	0	0	0	0	0	0	0	0	0.002909	0.003555	99.9919	0.001616	0	0	0	0
Reference	1736	A	G,C,T	308823	4	7	6	99.9945	0.001295	0.002267	0.001943	0	0	0	0	0	0	0	0	0	0	0	0
Reference	1737	C	T,A,G	3	6	1	307531	0	0	0	0	0	0	0	0	0	0	0	0	0.000975	0.001951	0.000325	99.9967
Reference	1738	T	C,A,G	6	307743	5	34	0	0	0	0	0.001949	99.9854	0.001624	0.011047	0	0	0	0	0	0	0	0
Reference	1739	A	C,G,T	301168	4	11	21	99.988	0.001328	0.003652	0.006972	0	0	0	0	0	0	0	0	0	0	0	0
Reference	1740	C	T,A	6	79	0	308317	0	0	0	0	0	0	0	0	0	0	0	0	0.001946	0.025616	0	99.9724
Reference	1741	G	A,T	13	4	307358	0	0	0	0	0	0	0	0	0	0.004229	0.001301	99.9945	0	0	0	0	0
Reference	1742	A	G,C	306425	0	14	7	99.9931	0	0.004569	0.002284	0	0	0	0	0	0	0	0	0	0	0	0
Reference	1743	C	T,A,G	6	11	1	308412	0	0	0	0	0	0	0	0	0	0	0	0	0.001945	0.003566	0.000324	99.9942
Reference	1744	C	T,A,G	6	19	2	307497	0	0	0	0	0	0	0	0	0	0	0	0	0.001951	0.006178	0.00065	99.9912
Reference	1745	A	G,C,T	304141	2	26	6	99.9888	0.000658	0.008548	0.001973	0	0	0	0	0	0	0	0	0	0	0	0
Reference	1746	G	A,T	10	3	307189	0	0	0	0	0	0	0	0	0	0.003255	0.000977	99.9958	0	0	0	0	0
Reference	1747	A	G,T	307927	8	17	0	99.9919	0.002598	0.00552	0	0	0	0	0	0	0	0	0	0	0	0	0
Reference	1748	C	T,A,G	5	16	3	307476	0	0	0	0	0	0	0	0	0	0	0	0	0.001626	0.005203	0.000976	99.9922
Reference	1749	T	C,A,G	11	306769	3	28	0	0	0	0	0.003585	99.9863	0.000978	0.009126	0	0	0	0	0	0	0	0
Reference	1750	C	T,A,G	7	7	3	308540	0	0	0	0	0	0	0	0	0	0	0	0	0.002269	0.002269	0.000972	99.9945
Reference	1751	A	G,T,C	307218	6	56	2	99.9792	0.001953	0.018224	0.000651	0	0	0	0	0	0	0	0	0	0	0	0
Reference	1752	C	T,A,G	6	15	2	309282	0	0	0	0	0	0	0	0	0	0	0	0	0.00194	0.00485	0.000647	99.9926
Reference	1753	A	G,C,T	298286	7	21	20	99.9839	0.002346	0.007039	0.006704	0	0	0	0	0	0	0	0	0	0	0	0
Reference	1754	C	T,A	7	32	0	307914	0	0	0	0	0	0	0	0	0	0	0	0	0.002273	0.010391	0	99.9873
Reference	1755	G	A,T,C	46	7	305877	1	0	0	0	0	0	0	0	0	0.015036	0.002288	99.9823	0.000327	0	0	0	0
Reference	1756	C	T,A,G	6	15	1	305315	0	0	0	0	0	0	0	0	0	0	0	0	0.001965	0.004913	0.000328	99.9928
Reference	1757	C	A,T,G	16	11	1	304896	0	0	0	0	0	0	0	0	0	0	0	0	0.005247	0.003607	0.000328	99.9908
Reference	1758	G	A,T,C	32	7	306110	2	0	0	0	0	0	0	0	0	0.010452	0.002286	99.9866	0.000653	0	0	0	0
Reference	1759	A	G,C,T	303958	3	12	5	99.9934	0.000987	0.003948	0.001645	0	0	0	0	0	0	0	0	0	0	0	0
Reference	1760	T	C,A,G	6	305466	4	11	0	0	0	0	0.001964	99.9931	0.001309	0.003601	0	0	0	0	0	0	0	0
Reference	1761	G	A,T,C	18	6	305872	5	0	0	0	0	0	0	0	0	0.005884	0.001961	99.9905	0.001635	0	0	0	0
Reference	1762	T	C,G,A	8	283552	27	26	0	0	0	0	0.002821	99.9785	0.00952	0.009167	0	0	0	0	0	0	0	0
Reference	1763	T	C,A,G	6	304972	1	23	0	0	0	0	0.001967	99.9902	0.000328	0.007541	0	0	0	0	0	0	0	0
Reference	1764	C	T,A,G	7	12	1	303167	0	0	0	0	0	0	0	0	0	0	0	0	0.002309	0.003958	0.00033	99.9934
Reference	1765	C	A,T,G	14	11	4	303580	0	0	0	0	0	0	0	0	0	0	0	0	0.004611	0.003623	0.001317	99.9904
Reference	1766	A	G,C,T	303201	2	9	6	99.9944	0.00066	0.002968	0.001979	0	0	0	0	0	0	0	0	0	0	0	0
Reference	1767	T	C,A,G	15	302986	2	17	0	0	0	0	0.00495	99.9888	0.00066	0.00561	0	0	0	0	0	0	0	0
Reference	1768	C	T,A,G	7	15	2	303879	0	0	0	0	0	0	0	0	0	0	0	0	0.002303	0.004936	0.000658	99.9921
Reference	1769	A	G,T,C	303755	14	42	2	99.9809	0.004608	0.013824	0.000658	0	0	0	0	0	0	0	0	0	0	0	0
Reference	1770	G	A,T	8	6	304392	0	0	0	0	0	0	0	0	0	0.002628	0.001971	99.9954	0	0	0	0	0
Reference	1771	A	G,C,T	302163	5	14	8	99.9911	0.001655	0.004633	0.002647	0	0	0	0	0	0	0	0	0	0	0	0
Reference	1772	T	C,G,A	3	301654	8	7	0	0	0	0	0.000994	99.994	0.002652	0.00232	0	0	0	0	0	0	0	0
Reference	1773	G	A,T,C	15	12	302389	2	0	0	0	0	0	0	0	0	0.00496	0.003968	99.9904	0.000661	0	0	0	0
Reference	1774	G	A,T	14	8	302851	0	0	0	0	0	0	0	0	0	0.004622	0.002641	99.9927	0	0	0	0	0
Reference	1775	A	G,T,C	301671	11	24	4	99.9871	0.003646	0.007955	0.001326	0	0	0	0	0	0	0	0	0	0	0	0
Reference	1776	A	G,C,T	299723	7	22	13	99.986	0.002335	0.007339	0.004337	0	0	0	0	0	0	0	0	0	0	0	0
Reference	1777	G	A,T,C	35	7	301890	1	0	0	0	0	0	0	0	0	0.011592	0.002318	99.9858	0.000331	0	0	0	0
Reference	1778	G	A,T,C	14	6	302915	2	0	0	0	0	0	0	0	0	0.004621	0.001981	99.9927	0.00066	0	0	0	0
Reference	1779	T	C,A,G	7	302133	3	13	0	0	0	0	0.002317	99.9924	0.000993	0.004302	0	0	0	0	0	0	0	0
Reference	1780	C	A,T,G	8	5	3	301559	0	0	0	0	0	0	0	0	0	0	0	0	0.002653	0.001658	0.000995	99.9947
Reference	1781	T	C,A,G	10	301504	4	78	0	0	0	0	0.003316	99.9695	0.001326	0.025862	0	0	0	0	0	0	0	0
Reference	1782	G	A,T	15	5	301739	0	0	0	0	0	0	0	0	0	0.004971	0.001657	99.9934	0	0	0	0	0
Reference	1783	A	T,G,C	299736	11	4	5	99.9933	0.00367	0.001334	0.001668	0	0	0	0	0	0	0	0	0	0	0	0
Reference	1784	T	C,G,A	1	294185	11	13	0	0	0	0	0.00034	99.9915	0.003739	0.004419	0	0	0	0	0	0	0	0
Reference	1785	T	C,A,G	3	299868	2	6	0	0	0	0	0.001	99.9963	0.000667	0.002001	0	0	0	0	0	0	0	0
Reference	1786	G	A,T	21	5	299303	0	0	0	0	0	0	0	0	0	0.007016	0.00167	99.9913	0	0	0	0	0
Reference	1787	T	C,A,G	3	298179	2	8	0	0	0	0	0.001006	99.9956	0.000671	0.002683	0	0	0	0	0	0	0	0
Reference	1788	T	C,A,G	7	297799	3	11	0	0	0	0	0.00235	99.9929	0.001007	0.003694	0	0	0	0	0	0	0	0
Reference	1789	G	A,T,C	8	2	296982	1	0	0	0	0	0	0	0	0	0.002694	0.000673	99.9963	0.000337	0	0	0	0
Reference	1790	A	G,C,T	294945	1	8	4	99.9956	0.000339	0.002712	0.001356	0	0	0	0	0	0	0	0	0	0	0	0
Reference	1791	T	G,C,A	1	290669	21	14	0	0	0	0	0.000344	99.9876	0.007224	0.004816	0	0	0	0	0	0	0	0
Reference	1792	A	G,T,C	293835	4	9	4	99.9942	0.001361	0.003063	0.001361	0	0	0	0	0	0	0	0	0	0	0	0
Reference	1793	C	T,A	5	22	0	295100	0	0	0	0	0	0	0	0	0	0	0	0	0.001694	0.007454	0	99.9909
Reference	1794	C	T,A,G	16	19	5	295098	0	0	0	0	0	0	0	0	0	0	0	0	0.005421	0.006438	0.001694	99.9864
Reference	1795	A	G,C,T	295122	2	15	3	99.9932	0.000678	0.005082	0.001016	0	0	0	0	0	0	0	0	0	0	0	0
Reference	1796	A	G,C,T	292292	5	19	7	99.9894	0.00171	0.0065	0.002395	0	0	0	0	0	0	0	0	0	0	0	0
Reference	1797	C	T,A	7	8	0	296135	0	0	0	0	0	0	0	0	0	0	0	0	0.002364	0.002701	0	99.9949
Reference	1798	A	G,T,C	295994	9	9	2	99.9932	0.00304	0.00304	0.000676	0	0	0	0	0	0	0	0	0	0	0	0
Reference	1799	T	C,A	5	295273	0	12	0	0	0	0	0.001693	99.9942	0	0.004064	0	0	0	0	0	0	0	0
Reference	1800	C	T,A,G	4	25	3	295228	0	0	0	0	0	0	0	0	0	0	0	0	0.001355	0.008467	0.001016	99.9892
Reference	1801	A	G,T,C	295414	9	39	1	99.9834	0.003046	0.0132	0.000338	0	0	0	0	0	0	0	0	0	0	0	0
Reference	1802	G	A,T,C	20	9	293799	1	0	0	0	0	0	0	0	0	0.006807	0.003063	99.9898	0.00034	0	0	0	0
Reference	1803	C	A,T,G	9	5	4	293175	0	0	0	0	0	0	0	0	0	0	0	0	0.00307	0.001705	0.001364	99.9939
Reference	1804	T	C,G,A	5	292958	5	17	0	0	0	0	0.001707	99.9908	0.001707	0.005802	0	0	0	0	0	0	0	0
Reference	1805	T	C,G,A	4	289957	6	8	0	0	0	0	0.001379	99.9938	0.002069	0.002759	0	0	0	0	0	0	0	0
Reference	1806	T	C,G,A	4	289060	12	15	0	0	0	0	0.001384	99.9893	0.004151	0.005189	0	0	0	0	0	0	0	0
Reference	1807	A	G,T,C	291945	7	20	3	99.9897	0.002397	0.00685	0.001027	0	0	0	0	0	0	0	0	0	0	0	0
Reference	1808	C	T,A,G	8	27	3	291844	0	0	0	0	0	0	0	0	0	0	0	0	0.002741	0.00925	0.001028	99.987
Reference	1809	C	T,G,A	5	109	5	291651	0	0	0	0	0	0	0	0	0	0	0	0	0.001714	0.037358	0.001714	99.9592
Reference	1810	A	G,T,C	292616	3	14	3	99.9932	0.001025	0.004784	0.001025	0	0	0	0	0	0	0	0	0	0	0	0
Reference	1811	A	G,T,C	289839	5	14	4	99.9921	0.001725	0.00483	0.00138	0	0	0	0	0	0	0	0	0	0	0	0
Reference	1812	C	A,G,T	6	2	4	292708	0	0	0	0	0	0	0	0	0	0	0	0	0.00205	0.000683	0.001366	99.9959
Reference	1813	C	A,T	14	4	0	293110	0	0	0	0	0	0	0	0	0	0	0	0	0.004776	0.001365	0	99.9939
Reference	1814	T	C,A,G	11	290837	1	76	0	0	0	0	0.003781	99.9698	0.000344	0.026124	0	0	0	0	0	0	0	0
Reference	1815	G	A,T	12	5	292613	0	0	0	0	0	0	0	0	0	0.004101	0.001709	99.9942	0	0	0	0	0
Reference	1816	A	G,T	291815	6	19	0	99.9914	0.002056	0.00651	0	0	0	0	0	0	0	0	0	0	0	0	0
Reference	1817	A	G,C,T	289426	8	19	13	99.9862	0.002764	0.006564	0.004491	0	0	0	0	0	0	0	0	0	0	0	0
Reference	1818	A	G,T,C	291116	9	25	6	99.9863	0.003091	0.008586	0.002061	0	0	0	0	0	0	0	0	0	0	0	0
Reference	1819	G	A,T,C	17	11	291196	3	0	0	0	0	0	0	0	0	0.005837	0.003777	99.9894	0.00103	0	0	0	0
Reference	1820	G	A,T,C	57	3	289792	3	0	0	0	0	0	0	0	0	0.019665	0.001035	99.9783	0.001035	0	0	0	0
Reference	1821	C	T,A,G	12	62	3	291280	0	0	0	0	0	0	0	0	0	0	0	0	0.004119	0.02128	0.00103	99.9736
Reference	1822	A	G,T,C	289569	8	18	4	99.9896	0.002762	0.006215	0.001381	0	0	0	0	0	0	0	0	0	0	0	0
Reference	1823	C	T,G,A	1	71	2	290791	0	0	0	0	0	0	0	0	0	0	0	0	0.000344	0.02441	0.000688	99.9746
Reference	1824	G	A,T,C	31	9	290017	2	0	0	0	0	0	0	0	0	0.010687	0.003103	99.9855	0.00069	0	0	0	0
Reference	1825	C	A,T,G	9	9	3	290089	0	0	0	0	0	0	0	0	0	0	0	0	0.003102	0.003102	0.001034	99.9928
Reference	1826	T	C,G,A	4	288594	5	33	0	0	0	0	0.001386	99.9854	0.001732	0.011433	0	0	0	0	0	0	0	0
Reference	1827	G	A,T,C	56	7	289995	2	0	0	0	0	0	0	0	0	0.019306	0.002413	99.9776	0.00069	0	0	0	0
Reference	1828	C	T,A,G	5	21	3	289706	0	0	0	0	0	0	0	0	0	0	0	0	0.001726	0.007248	0.001035	99.99
Reference	1829	A	G,T,C	288749	4	14	3	99.9927	0.001385	0.004848	0.001039	0	0	0	0	0	0	0	0	0	0	0	0
Reference	1830	C	T,A,G	5	87	1	289325	0	0	0	0	0	0	0	0	0	0	0	0	0.001728	0.03006	0.000346	99.9679
Reference	1831	G	A,T,C	11	3	288976	1	0	0	0	0	0	0	0	0	0.003806	0.001038	99.9948	0.000346	0	0	0	0
Reference	1832	A	G,T	287727	3	12	0	99.9948	0.001043	0.00417	0	0	0	0	0	0	0	0	0	0	0	0	0
Reference	1833	C	T,A,G	4	11	3	288467	0	0	0	0	0	0	0	0	0	0	0	0	0.001387	0.003813	0.00104	99.9938
Reference	1834	T	C,G,A	3	278148	33	27	0	0	0	0	0.001078	99.9774	0.011862	0.009705	0	0	0	0	0	0	0	0
Reference	1835	T	C,A,G	11	286592	2	22	0	0	0	0	0.003838	99.9878	0.000698	0.007675	0	0	0	0	0	0	0	0
Reference	1836	C	T,A,G	3	20	1	288158	0	0	0	0	0	0	0	0	0	0	0	0	0.001041	0.00694	0.000347	99.9917
Reference	1837	C	T,A,G	7	15	6	288456	0	0	0	0	0	0	0	0	0	0	0	0	0.002426	0.0052	0.00208	99.9903
Reference	1838	T	C,A,G	12	286436	1	68	0	0	0	0	0.004188	99.9717	0.000349	0.023733	0	0	0	0	0	0	0	0
Reference	1839	G	A,T,C	5	4	286965	4	0	0	0	0	0	0	0	0	0.001742	0.001394	99.9955	0.001394	0	0	0	0
Reference	1840	C	T,A	10	31	0	285631	0	0	0	0	0	0	0	0	0	0	0	0	0.003501	0.010852	0	99.9856
Reference	1841	G	A,T,C	30	2	286641	1	0	0	0	0	0	0	0	0	0.010465	0.000698	99.9885	0.000349	0	0	0	0
Reference	1842	T	C,A,G	4	285915	1	15	0	0	0	0	0.001399	99.993	0.00035	0.005246	0	0	0	0	0	0	0	0
Reference	1843	A	G,C,T	285944	1	6	4	99.9962	0.00035	0.002098	0.001399	0	0	0	0	0	0	0	0	0	0	0	0
Reference	1844	A	G,T,C	284310	7	13	1	99.9926	0.002462	0.004572	0.000352	0	0	0	0	0	0	0	0	0	0	0	0
Reference	1845	C	T,A,G	2	16	1	285575	0	0	0	0	0	0	0	0	0	0	0	0	0.0007	0.005602	0.00035	99.9933
Reference	1846	T	C,G,A	5	283083	13	25	0	0	0	0	0.001766	99.9848	0.004592	0.00883	0	0	0	0	0	0	0	0
Reference	1847	T	C,A,G	7	283412	1	8	0	0	0	0	0.00247	99.9944	0.000353	0.002823	0	0	0	0	0	0	0	0
Reference	1848	C	T,A,G	7	11	2	283191	0	0	0	0	0	0	0	0	0	0	0	0	0.002472	0.003884	0.000706	99.9929
Reference	1849	T	C,A,G	11	276433	5	21	0	0	0	0	0.003979	99.9866	0.001809	0.007596	0	0	0	0	0	0	0	0
Reference	1850	T	G,C,A	5	274652	30	15	0	0	0	0	0.00182	99.9818	0.010921	0.00546	0	0	0	0	0	0	0	0
Reference	1851	T	C,G,A	2	281452	4	18	0	0	0	0	0.000711	99.9915	0.001421	0.006395	0	0	0	0	0	0	0	0
Reference	1852	G	A,T,C	9	8	284758	4	0	0	0	0	0	0	0	0	0.00316	0.002809	99.9926	0.001405	0	0	0	0
Reference	1853	A	G,T,C	282365	10	30	4	99.9844	0.003541	0.010623	0.001416	0	0	0	0	0	0	0	0	0	0	0	0
Reference	1854	G	A,T,C	12	12	282660	2	0	0	0	0	0	0	0	0	0.004245	0.004245	99.9908	0.000707	0	0	0	0
Reference	1855	G	A,T,C	17	9	282553	2	0	0	0	0	0	0	0	0	0.006016	0.003185	99.9901	0.000708	0	0	0	0
Reference	1856	A	G,T,C	281369	9	10	1	99.9929	0.003198	0.003554	0.000355	0	0	0	0	0	0	0	0	0	0	0	0
Reference	1857	A	C,G,T	269536	5	25	46	99.9718	0.001855	0.009273	0.017062	0	0	0	0	0	0	0	0	0	0	0	0
Reference	1858	G	A,T,C	11	5	282214	1	0	0	0	0	0	0	0	0	0.003898	0.001772	99.994	0.000354	0	0	0	0
Reference	1859	A	G,T	280910	7	11	0	99.9936	0.002492	0.003916	0	0	0	0	0	0	0	0	0	0	0	0	0
Reference	1860	T	G,C,A	5	277681	10	7	0	0	0	0	0.0018	99.9921	0.003601	0.002521	0	0	0	0	0	0	0	0
Reference	1861	T	G,C,A	6	277868	12	8	0	0	0	0	0.002159	99.9906	0.004318	0.002879	0	0	0	0	0	0	0	0
Reference	1862	T	C,A	7	281111	0	18	0	0	0	0	0.00249	99.9911	0	0.006403	0	0	0	0	0	0	0	0
Reference	1863	G	A,T,C	32	6	280192	3	0	0	0	0	0	0	0	0	0.011419	0.002141	99.9854	0.001071	0	0	0	0
Reference	1864	C	T,A,G	7	79	4	279644	0	0	0	0	0	0	0	0	0	0	0	0	0.002502	0.028241	0.00143	99.9678
Reference	1865	A	G,T,C	279604	9	50	1	99.9785	0.003218	0.017879	0.000358	0	0	0	0	0	0	0	0	0	0	0	0
Reference	1866	G	T,A,C	8	11	279787	1	0	0	0	0	0	0	0	0	0.002859	0.003931	99.9929	0.000357	0	0	0	0
Reference	1867	A	G,T,C	278718	5	9	2	99.9943	0.001794	0.003229	0.000718	0	0	0	0	0	0	0	0	0	0	0	0
Reference	1868	T	G,C,A	1	265242	39	13	0	0	0	0	0.000377	99.98	0.014701	0.0049	0	0	0	0	0	0	0	0
Reference	1869	T	C,G,A	4	278256	6	7	0	0	0	0	0.001437	99.9939	0.002156	0.002516	0	0	0	0	0	0	0	0
Reference	1870	C	T,A,G	6	35	2	278198	0	0	0	0	0	0	0	0	0	0	0	0	0.002156	0.012579	0.000719	99.9845
Reference	1871	G	A,T	46	1	276741	0	0	0	0	0	0	0	0	0	0.016619	0.000361	99.983	0	0	0	0	0
Reference	1872	C	T,A	5	13	0	276843	0	0	0	0	0	0	0	0	0	0	0	0	0.001806	0.004695	0	99.9935
Reference	1873	T	G,C,A	2	266411	42	22	0	0	0	0	0.000751	99.9752	0.015761	0.008256	0	0	0	0	0	0	0	0
Reference	1874	T	C,A,G	6	277474	1	22	0	0	0	0	0.002162	99.9895	0.00036	0.007928	0	0	0	0	0	0	0	0
Reference	1875	C	T,A,G	7	13	2	277309	0	0	0	0	0	0	0	0	0	0	0	0	0.002524	0.004688	0.000721	99.9921
Reference	1876	C	T,A,G	9	45	1	277685	0	0	0	0	0	0	0	0	0	0	0	0	0.00324	0.016202	0.00036	99.9802
Reference	1877	G	A,C,T	29	2	278232	2	0	0	0	0	0	0	0	0	0.010422	0.000719	99.9881	0.000719	0	0	0	0
Reference	1878	T	C,A,G	7	277399	1	28	0	0	0	0	0.002523	99.987	0.00036	0.010092	0	0	0	0	0	0	0	0
Reference	1879	C	T,A,G	4	6	3	277609	0	0	0	0	0	0	0	0	0	0	0	0	0.001441	0.002161	0.001081	99.9953
Reference	1880	C	T,A	14	30	0	278118	0	0	0	0	0	0	0	0	0	0	0	0	0.005033	0.010785	0	99.9842
Reference	1881	T	C,G,A	4	271307	19	17	0	0	0	0	0.001474	99.9853	0.007002	0.006265	0	0	0	0	0	0	0	0
Reference	1882	T	C,A,G	9	278481	1	35	0	0	0	0	0.003231	99.9838	0.000359	0.012566	0	0	0	0	0	0	0	0
Reference	1883	C	T,A,G	6	6	2	277750	0	0	0	0	0	0	0	0	0	0	0	0	0.00216	0.00216	0.00072	99.995
Reference	1884	C	T,A,G	8	11	3	278538	0	0	0	0	0	0	0	0	0	0	0	0	0.002872	0.003949	0.001077	99.9921
Reference	1885	T	C,A,G	11	277001	2	52	0	0	0	0	0.00397	99.9765	0.000722	0.018768	0	0	0	0	0	0	0	0
Reference	1886	A	G,C,T	274955	5	11	9	99.9909	0.001818	0.004	0.003273	0	0	0	0	0	0	0	0	0	0	0	0
Reference	1887	C	T	0	25	0	278178	0	0	0	0	0	0	0	0	0	0	0	0	0	0.008986	0	99.991
Reference	1888	T	G,C,A	14	256912	133	20	0	0	0	0	0.005446	99.935	0.051735	0.00778	0	0	0	0	0	0	0	0
Reference	1889	T	C,A,G	14	275380	1	18	0	0	0	0	0.005083	99.988	0.000363	0.006536	0	0	0	0	0	0	0	0
Reference	1890	C	A,T,G	7	5	1	277619	0	0	0	0	0	0	0	0	0	0	0	0	0.002521	0.001801	0.00036	99.9953
Reference	1891	C	T,A,G	8	11	2	277266	0	0	0	0	0	0	0	0	0	0	0	0	0.002885	0.003967	0.000721	99.9924
Reference	1892	C	T,A,G	9	21	3	276906	0	0	0	0	0	0	0	0	0	0	0	0	0.00325	0.007583	0.001083	99.9881
Reference	1893	G	A,T,C	24	6	276951	4	0	0	0	0	0	0	0	0	0.008665	0.002166	99.9877	0.001444	0	0	0	0
Reference	1894	T	G,C,A	9	272219	11	9	0	0	0	0	0.003306	99.9893	0.00404	0.003306	0	0	0	0	0	0	0	0
Reference	1895	T	C,G,A	2	271537	13	13	0	0	0	0	0.000736	99.9897	0.004787	0.004787	0	0	0	0	0	0	0	0
Reference	1896	T	G,C,A	7	271903	14	9	0	0	0	0	0.002574	99.989	0.005148	0.00331	0	0	0	0	0	0	0	0
Reference	1897	A	G,C,T	274597	2	10	5	99.9938	0.000728	0.003641	0.001821	0	0	0	0	0	0	0	0	0	0	0	0
Reference	1898	C	T,A,G	2	47	1	276727	0	0	0	0	0	0	0	0	0	0	0	0	0.000723	0.016981	0.000361	99.9819
Reference	1899	C	T,A,G	8	139	1	276515	0	0	0	0	0	0	0	0	0	0	0	0	0.002892	0.050242	0.000361	99.9465
Reference	1900	G	A,T,C	47	8	277170	5	0	0	0	0	0	0	0	0	0.016953	0.002886	99.9784	0.001804	0	0	0	0
Reference	1901	A	G,C,T	277750	1	11	1	99.9953	0.00036	0.00396	0.00036	0	0	0	0	0	0	0	0	0	0	0	0
Reference	1902	A	G,C,T	271888	9	22	13	99.9838	0.00331	0.00809	0.004781	0	0	0	0	0	0	0	0	0	0	0	0
Reference	1903	C	T,G,A	2	9	2	277091	0	0	0	0	0	0	0	0	0	0	0	0	0.000722	0.003248	0.000722	99.9953
Reference	1904	C	T,A,G	7	21	1	277468	0	0	0	0	0	0	0	0	0	0	0	0	0.002523	0.007568	0.00036	99.9895
Reference	1905	T	C,G,A	7	273787	14	23	0	0	0	0	0.002556	99.9839	0.005113	0.008399	0	0	0	0	0	0	0	0
Reference	1906	T	C,A,G	5	275268	3	5	0	0	0	0	0.001816	99.9953	0.00109	0.001816	0	0	0	0	0	0	0	0
Reference	1907	C	T,A,G	3	18	2	276446	0	0	0	0	0	0	0	0	0	0	0	0	0.001085	0.006511	0.000723	99.9917
Reference	1908	T	C,A,G	9	273574	4	35	0	0	0	0	0.003289	99.9825	0.001462	0.012791	0	0	0	0	0	0	0	0
Reference	1909	G	T,A,C	3	7	274878	1	0	0	0	0	0	0	0	0	0.001091	0.002546	99.996	0.000364	0	0	0	0
Reference	1910	C	T,A,G	11	44	3	274508	0	0	0	0	0	0	0	0	0	0	0	0	0.004006	0.016025	0.001093	99.9789
Reference	1911	G	A,T,C	19	4	275128	1	0	0	0	0	0	0	0	0	0.006905	0.001454	99.9913	0.000363	0	0	0	0
Reference	1912	G	A,T	11	3	275390	0	0	0	0	0	0	0	0	0	0.003994	0.001089	99.9949	0	0	0	0	0
Reference	1913	A	G,T,C	271909	10	9	2	99.9923	0.003677	0.00331	0.000735	0	0	0	0	0	0	0	0	0	0	0	0
Reference	1914	A	C,G,T	251393	8	15	100	99.9511	0.003181	0.005964	0.039759	0	0	0	0	0	0	0	0	0	0	0	0
Reference	1915	G	A,T,C	8	4	275148	1	0	0	0	0	0	0	0	0	0.002907	0.001454	99.9953	0.000363	0	0	0	0
Reference	1916	T	C,A,G	5	273107	1	4	0	0	0	0	0.001831	99.9963	0.000366	0.001465	0	0	0	0	0	0	0	0
Reference	1917	G	T,A,C	9	9	275059	1	0	0	0	0	0	0	0	0	0.003272	0.003272	99.9931	0.000364	0	0	0	0
Reference	1918	G	T,A,C	7	10	275745	1	0	0	0	0	0	0	0	0	0.002538	0.003626	99.9935	0.000363	0	0	0	0
Reference	1919	A	G,T,C	273610	3	21	2	99.9905	0.001096	0.007674	0.000731	0	0	0	0	0	0	0	0	0	0	0	0
Reference	1920	C	T,G,A	2	34	7	275113	0	0	0	0	0	0	0	0	0	0	0	0	0.000727	0.012357	0.002544	99.9844
Reference	1921	G	A,T,C	49	4	275071	3	0	0	0	0	0	0	0	0	0.01781	0.001454	99.9796	0.00109	0	0	0	0
Reference	1922	T	C,A,G	3	272614	1	12	0	0	0	0	0.0011	99.9941	0.000367	0.004402	0	0	0	0	0	0	0	0
Reference	1923	C	T,A,G	4	8	2	274324	0	0	0	0	0	0	0	0	0	0	0	0	0.001458	0.002916	0.000729	99.9949
Reference	1924	A	G,C,T	268597	3	11	13	99.9899	0.001117	0.004095	0.004839	0	0	0	0	0	0	0	0	0	0	0	0
Reference	1925	T	G,C,A	4	263891	28	8	0	0	0	0	0.001516	99.9848	0.010609	0.003031	0	0	0	0	0	0	0	0
Reference	1926	G	T,A,C	8	18	274428	3	0	0	0	0	0	0	0	0	0.002915	0.006558	99.9894	0.001093	0	0	0	0
Reference	1927	G	A,T	12	8	273528	0	0	0	0	0	0	0	0	0	0.004387	0.002925	99.9927	0	0	0	0	0
Reference	1928	G	A,C,T	34	2	273908	4	0	0	0	0	0	0	0	0	0.012411	0.00073	99.9854	0.00146	0	0	0	0
Reference	1929	T	C,A,G	4	270372	2	14	0	0	0	0	0.001479	99.9926	0.00074	0.005178	0	0	0	0	0	0	0	0
Reference	1930	A	C,G,T	266357	6	8	25	99.9854	0.002252	0.003003	0.009385	0	0	0	0	0	0	0	0	0	0	0	0
Reference	1931	A	G,T,C	271451	5	9	3	99.9937	0.001842	0.003315	0.001105	0	0	0	0	0	0	0	0	0	0	0	0
Reference	1932	A	G,T,C	271582	5	10	2	99.9937	0.001841	0.003682	0.000736	0	0	0	0	0	0	0	0	0	0	0	0
Reference	1933	A	C,G,T	270702	3	5	9	99.9937	0.001108	0.001847	0.003324	0	0	0	0	0	0	0	0	0	0	0	0
Reference	1934	A	T,C,G	263873	11	4	5	99.9924	0.004168	0.001516	0.001895	0	0	0	0	0	0	0	0	0	0	0	0
Reference	1935	C	T,A,G	7	25	1	274557	0	0	0	0	0	0	0	0	0	0	0	0	0.002549	0.009104	0.000364	99.988
Reference	1936	G	T,A,C	12	18	273728	1	0	0	0	0	0	0	0	0	0.004383	0.006575	99.9887	0.000365	0	0	0	0
Reference	1937	G	A,T	31	5	274974	0	0	0	0	0	0	0	0	0	0.011272	0.001818	99.9869	0	0	0	0	0
Reference	1938	T	C,A,G	4	274178	4	15	0	0	0	0	0.001459	99.9916	0.001459	0.00547	0	0	0	0	0	0	0	0
Reference	1939	A	G,T,C	271855	3	15	3	99.9923	0.001103	0.005517	0.001103	0	0	0	0	0	0	0	0	0	0	0	0
Reference	1940	A	C,G,T	268406	7	8	19	99.9873	0.002608	0.00298	0.007078	0	0	0	0	0	0	0	0	0	0	0	0
Reference	1941	A	G,C,T	271861	5	11	8	99.9912	0.001839	0.004046	0.002942	0	0	0	0	0	0	0	0	0	0	0	0
Reference	1942	T	G,A,C	8	270341	10	2	0	0	0	0	0.002959	99.9926	0.003699	0.00074	0	0	0	0	0	0	0	0
Reference	1943	G	T,A	5	7	275498	0	0	0	0	0	0	0	0	0	0.001815	0.002541	99.9956	0	0	0	0	0
Reference	1944	G	A,T,C	19	7	275708	2	0	0	0	0	0	0	0	0	0.006891	0.002539	99.9898	0.000725	0	0	0	0
Reference	1945	C	T,A,G	5	21	2	276454	0	0	0	0	0	0	0	0	0	0	0	0	0.001808	0.007595	0.000723	99.9899
Reference	1946	T	C,G,A	5	274450	7	27	0	0	0	0	0.001822	99.9858	0.00255	0.009836	0	0	0	0	0	0	0	0
Reference	1947	G	A,T,C	33	6	277254	2	0	0	0	0	0	0	0	0	0.011901	0.002164	99.9852	0.000721	0	0	0	0
Reference	1948	G	A,T,C	9	3	277226	2	0	0	0	0	0	0	0	0	0.003246	0.001082	99.995	0.000721	0	0	0	0
Reference	1949	A	G,T,C	275550	8	25	3	99.9869	0.002903	0.009072	0.001089	0	0	0	0	0	0	0	0	0	0	0	0
Reference	1950	A	G,C,T	267861	4	26	16	99.9828	0.001493	0.009705	0.005972	0	0	0	0	0	0	0	0	0	0	0	0
Reference	1951	G	A,T	18	8	278425	0	0	0	0	0	0	0	0	0	0.006464	0.002873	99.9907	0	0	0	0	0
Reference	1952	T	C,A,G	4	277569	3	8	0	0	0	0	0.001441	99.9946	0.001081	0.002882	0	0	0	0	0	0	0	0
Reference	1953	G	A,T,C	41	9	278014	1	0	0	0	0	0	0	0	0	0.014745	0.003237	99.9817	0.00036	0	0	0	0
Reference	1954	C	T,A,G	6	13	3	277138	0	0	0	0	0	0	0	0	0	0	0	0	0.002165	0.00469	0.001082	99.9921
Reference	1955	T	C,A,G	8	278460	6	34	0	0	0	0	0.002872	99.9828	0.002154	0.012208	0	0	0	0	0	0	0	0
Reference	1956	G	A,T,C	9	8	279308	4	0	0	0	0	0	0	0	0	0.003222	0.002864	99.9925	0.001432	0	0	0	0
Reference	1957	G	A,T,C	10	8	278861	5	0	0	0	0	0	0	0	0	0.003586	0.002869	99.9918	0.001793	0	0	0	0
Reference	1958	G	A,T,C	30	5	278769	3	0	0	0	0	0	0	0	0	0.01076	0.001793	99.9864	0.001076	0	0	0	0
Reference	1959	C	T,A,G	8	28	7	278485	0	0	0	0	0	0	0	0	0	0	0	0	0.002872	0.010053	0.002513	99.9846
Reference	1960	T	C,G,A	2	277964	3	34	0	0	0	0	0.000719	99.986	0.001079	0.01223	0	0	0	0	0	0	0	0
Reference	1961	G	A,T,C	16	9	278762	4	0	0	0	0	0	0	0	0	0.005739	0.003228	99.9896	0.001435	0	0	0	0
Reference	1962	C	T,G,A	4	140	5	277986	0	0	0	0	0	0	0	0	0	0	0	0	0.001438	0.050335	0.001798	99.9464
Reference	1963	G	T,A,C	9	14	279018	3	0	0	0	0	0	0	0	0	0.003225	0.005017	99.9907	0.001075	0	0	0	0
Reference	1964	G	A,T,C	16	7	278600	4	0	0	0	0	0	0	0	0	0.005742	0.002512	99.9903	0.001436	0	0	0	0
Reference	1965	G	A,T,C	20	9	278826	3	0	0	0	0	0	0	0	0	0.007172	0.003227	99.9885	0.001076	0	0	0	0
Reference	1966	A	G,C,T	275835	4	19	7	99.9891	0.00145	0.006887	0.002537	0	0	0	0	0	0	0	0	0	0	0	0
Reference	1967	T	C,G,A	2	276848	6	10	0	0	0	0	0.000722	99.9935	0.002167	0.003612	0	0	0	0	0	0	0	0
Reference	1968	G	A,T,C	18	10	278260	1	0	0	0	0	0	0	0	0	0.006468	0.003593	99.9896	0.000359	0	0	0	0
Reference	1969	G	A,C,T	19	1	278311	3	0	0	0	0	0	0	0	0	0.006826	0.000359	99.9917	0.001078	0	0	0	0
Reference	1970	T	C,A	4	278744	0	21	0	0	0	0	0.001435	99.991	0	0.007533	0	0	0	0	0	0	0	0
Reference	1971	G	A,T	141	10	279083	0	0	0	0	0	0	0	0	0	0.050495	0.003581	99.9459	0	0	0	0	0
Reference	1972	C	T,G,A	2	68	6	279121	0	0	0	0	0	0	0	0	0	0	0	0	0.000716	0.024356	0.002149	99.9728
Reference	1973	A	G,T,C	278976	1	9	1	99.9961	0.000358	0.003226	0.000358	0	0	0	0	0	0	0	0	0	0	0	0
Reference	1974	T	C,A,G	8	280022	3	13	0	0	0	0	0.002857	99.9914	0.001071	0.004642	0	0	0	0	0	0	0	0
Reference	1975	C	T,A	7	7	0	280686	0	0	0	0	0	0	0	0	0	0	0	0	0.002494	0.002494	0	99.995
Reference	1976	C	T,A,G	10	27	1	281246	0	0	0	0	0	0	0	0	0	0	0	0	0.003555	0.009599	0.000356	99.9865
Reference	1977	G	A,T	24	4	281842	0	0	0	0	0	0	0	0	0	0.008515	0.001419	99.9901	0	0	0	0	0
Reference	1978	A	G,T,C	279965	4	17	4	99.9911	0.001429	0.006072	0.001429	0	0	0	0	0	0	0	0	0	0	0	0
Reference	1979	A	G,C,T	275444	4	23	18	99.9837	0.001452	0.008349	0.006534	0	0	0	0	0	0	0	0	0	0	0	0
Reference	1980	C	T,A,G	3	25	2	283926	0	0	0	0	0	0	0	0	0	0	0	0	0.001057	0.008804	0.000704	99.9894
Reference	1981	G	A,T,C	26	5	284242	1	0	0	0	0	0	0	0	0	0.009146	0.001759	99.9887	0.000352	0	0	0	0
Reference	1982	T	C,A,G	8	282689	4	12	0	0	0	0	0.00283	99.9915	0.001415	0.004245	0	0	0	0	0	0	0	0
Reference	1983	G	A,T	18	5	285568	0	0	0	0	0	0	0	0	0	0.006303	0.001751	99.9919	0	0	0	0	0
Reference	1984	T	G,C,A	4	274979	31	12	0	0	0	0	0.001454	99.9829	0.011272	0.004363	0	0	0	0	0	0	0	0
Reference	1985	T	C,A,G	3	285951	2	15	0	0	0	0	0.001049	99.993	0.000699	0.005245	0	0	0	0	0	0	0	0
Reference	1986	G	A,T,C	6	5	286226	2	0	0	0	0	0	0	0	0	0.002096	0.001747	99.9955	0.000699	0	0	0	0
Reference	1987	C	T,G,A	2	34	6	285716	0	0	0	0	0	0	0	0	0	0	0	0	0.0007	0.011898	0.0021	99.9853
Reference	1988	G	A,T	52	1	286969	0	0	0	0	0	0	0	0	0	0.018117	0.000348	99.9815	0	0	0	0	0
Reference	1989	T	C,A,G	6	286005	5	21	0	0	0	0	0.002098	99.9888	0.001748	0.007342	0	0	0	0	0	0	0	0
Reference	1990	A	T,G,C	285749	8	8	4	99.993	0.002799	0.002799	0.0014	0	0	0	0	0	0	0	0	0	0	0	0
Reference	1991	A	G,T,C	283178	8	7	6	99.9926	0.002825	0.002472	0.002119	0	0	0	0	0	0	0	0	0	0	0	0
Reference	1992	C	T,A,G	8	31	4	286686	0	0	0	0	0	0	0	0	0	0	0	0	0.00279	0.010812	0.001395	99.985
Reference	1993	G	A,C,T	24	3	286984	5	0	0	0	0	0	0	0	0	0.008362	0.001045	99.9889	0.001742	0	0	0	0
Reference	1994	T	C,G,A	4	282573	5	10	0	0	0	0	0.001415	99.9933	0.001769	0.003539	0	0	0	0	0	0	0	0
Reference	1995	T	C,G,A	5	283982	9	9	0	0	0	0	0.001761	99.9919	0.003169	0.003169	0	0	0	0	0	0	0	0
Reference	1996	G	T,A,C	8	9	285915	3	0	0	0	0	0	0	0	0	0.002798	0.003148	99.993	0.001049	0	0	0	0
Reference	1997	G	A,T,C	50	9	284380	1	0	0	0	0	0	0	0	0	0.017578	0.003164	99.9789	0.000352	0	0	0	0
Reference	1998	C	T,A,G	4	106	1	284808	0	0	0	0	0	0	0	0	0	0	0	0	0.001404	0.037204	0.000351	99.961
[truncated: 1,290 more rows]

## Sheet: eMutaT7(transition)_cycle_20-1
eMutaT7[transition]_cycle_20-1
Chr	Position	Ref	Alt	A	T	G	C	AtoA	AtoT	AtoG	AtoC	TtoA	TtoT	TtoG	TtoC	GtoA	GtoT	GtoG	GtoC	CtoA	CtoT	CtoG	CtoC
Reference	1	G	.	0	0	650802	0	0	0	0	0	0	0	0	0	0	0	100	0	0	0	0	0
Reference	2	A	T,G,C	660889	13	7	5	99.9962	0.001967	0.001059	0.000757	0	0	0	0	0	0	0	0	0	0	0	0
Reference	3	T	C,A,G	30	660531	14	31	0	0	0	0	0.004541	99.9886	0.002119	0.004693	0	0	0	0	0	0	0	0
Reference	4	A	G,T,C	664375	9	41	8	99.9913	0.001355	0.006171	0.001204	0	0	0	0	0	0	0	0	0	0	0	0
Reference	5	T	A,C,G	41	654486	12	25	0	0	0	0	0.006264	99.9881	0.001833	0.003819	0	0	0	0	0	0	0	0
Reference	6	T	C,A,G	25	656131	7	38	0	0	0	0	0.00381	99.9893	0.001067	0.005791	0	0	0	0	0	0	0	0
Reference	7	T	C,A,G	40	661082	4	48	0	0	0	0	0.00605	99.9861	0.000605	0.00726	0	0	0	0	0	0	0	0
Reference	8	A	T,G,C	668289	56	40	8	99.9844	0.008378	0.005985	0.001197	0	0	0	0	0	0	0	0	0	0	0	0
Reference	9	T	C,A,G	30	662703	2	26	0	0	0	0	0.004527	99.9912	0.000302	0.003923	0	0	0	0	0	0	0	0
Reference	10	G	A,T,C	78	55	662582	4	0	0	0	0	0	0	0	0	0.01177	0.008299	99.9793	0.000604	0	0	0	0
Reference	11	C	T,G,A	16	180	16	664912	0	0	0	0	0	0	0	0	0	0	0	0	0.002406	0.027063	0.002406	99.9681
Reference	12	C	T,A,G	12	89	2	665447	0	0	0	0	0	0	0	0	0	0	0	0	0.001803	0.013372	0.000301	99.9845
Reference	13	A	G,T,C	664699	12	39	9	99.991	0.001805	0.005867	0.001354	0	0	0	0	0	0	0	0	0	0	0	0
Reference	14	G	A,T,C	93	49	664331	12	0	0	0	0	0	0	0	0	0.013996	0.007374	99.9768	0.001806	0	0	0	0
Reference	15	C	T,A,G	10	120	6	665994	0	0	0	0	0	0	0	0	0	0	0	0	0.001501	0.018015	0.000901	99.9796
Reference	16	C	T,A	6	54	0	666669	0	0	0	0	0	0	0	0	0	0	0	0	0.0009	0.008099	0	99.991
Reference	17	A	G,C,T	664001	6	43	9	99.9913	0.000904	0.006475	0.001355	0	0	0	0	0	0	0	0	0	0	0	0
Reference	18	G	T,A,C	95	96	665155	17	0	0	0	0	0	0	0	0	0.014278	0.014428	99.9687	0.002555	0	0	0	0
Reference	19	C	T,A,G	234	289	14	665916	0	0	0	0	0	0	0	0	0	0	0	0	0.035111	0.043364	0.002101	99.9194
Reference	20	C	T,A,G	8	304	4	666377	0	0	0	0	0	0	0	0	0	0	0	0	0.0012	0.045598	0.0006	99.9526
Reference	21	A	G,T,C	662869	32	453	16	99.9245	0.004824	0.068288	0.002412	0	0	0	0	0	0	0	0	0	0	0	0
Reference	22	G	A,T,C	44	11	664867	2	0	0	0	0	0	0	0	0	0.006617	0.001654	99.9914	0.000301	0	0	0	0
Reference	23	A	G,C,T	667224	10	121	42	99.9741	0.001498	0.01813	0.006293	0	0	0	0	0	0	0	0	0	0	0	0
Reference	24	C	T,A,G	9	144	2	668588	0	0	0	0	0	0	0	0	0	0	0	0	0.001346	0.021533	0.000299	99.9768
Reference	25	G	A,T,C	225	10	665231	8	0	0	0	0	0	0	0	0	0.03381	0.001503	99.9635	0.001202	0	0	0	0
Reference	26	C	T,A,G	7	131	2	668313	0	0	0	0	0	0	0	0	0	0	0	0	0.001047	0.019597	0.000299	99.9791
Reference	27	A	G,C,T	666336	31	299	42	99.9442	0.00465	0.044847	0.0063	0	0	0	0	0	0	0	0	0	0	0	0
Reference	28	G	A,T,C	30	16	662818	8	0	0	0	0	0	0	0	0	0.004526	0.002414	99.9919	0.001207	0	0	0	0
Reference	29	A	G,T,C	667381	9	230	1	99.9641	0.001348	0.034451	0.00015	0	0	0	0	0	0	0	0	0	0	0	0
Reference	30	C	T,G,A	2	222	3	668740	0	0	0	0	0	0	0	0	0	0	0	0	0.000299	0.033185	0.000448	99.9661
Reference	31	G	A,T,C	91	11	665416	3	0	0	0	0	0	0	0	0	0.013673	0.001653	99.9842	0.000451	0	0	0	0
Reference	32	C	T,A,G	10	100	2	668322	0	0	0	0	0	0	0	0	0	0	0	0	0.001496	0.01496	0.000299	99.9832
Reference	33	G	A,C,T	184	6	666389	8	0	0	0	0	0	0	0	0	0.027603	0.0009	99.9703	0.0012	0	0	0	0
Reference	34	C	T,A,G	6	55	1	668485	0	0	0	0	0	0	0	0	0	0	0	0	0.000897	0.008227	0.00015	99.9907
Reference	35	C	T,A,G	12	613	2	667532	0	0	0	0	0	0	0	0	0	0	0	0	0.001796	0.091745	0.000299	99.9062
Reference	36	G	A,T,C	66	11	666921	7	0	0	0	0	0	0	0	0	0.009895	0.001649	99.9874	0.001049	0	0	0	0
Reference	37	A	G,T,C	669198	18	102	12	99.9803	0.002689	0.015239	0.001793	0	0	0	0	0	0	0	0	0	0	0	0
Reference	38	G	A,T,C	17	10	667056	8	0	0	0	0	0	0	0	0	0.002548	0.001499	99.9948	0.001199	0	0	0	0
Reference	39	A	G,T,C	668105	14	170	6	99.9716	0.002095	0.025438	0.000898	0	0	0	0	0	0	0	0	0	0	0	0
Reference	40	C	T,A,G	21	147	2	669038	0	0	0	0	0	0	0	0	0	0	0	0	0.003138	0.021966	0.000299	99.9746
Reference	41	A	G,C,T	656617	4	170	34	99.9683	0.000609	0.025882	0.005176	0	0	0	0	0	0	0	0	0	0	0	0
Reference	42	G	A,T,C	99	13	665541	6	0	0	0	0	0	0	0	0	0.014872	0.001953	99.9823	0.000901	0	0	0	0
Reference	43	A	G,T	664015	6	81	0	99.9869	0.000903	0.012197	0	0	0	0	0	0	0	0	0	0	0	0	0
Reference	44	A	G,C,T	662264	4	205	9	99.9671	0.000604	0.030944	0.001359	0	0	0	0	0	0	0	0	0	0	0	0
Reference	45	C	T,A,G	24	44	5	667115	0	0	0	0	0	0	0	0	0	0	0	0	0.003597	0.006595	0.000749	99.9891
Reference	46	T	C,A,G	20	665212	2	35	0	0	0	0	0.003006	99.9914	0.000301	0.005261	0	0	0	0	0	0	0	0
Reference	47	T	C,A,G	28	662243	4	205	0	0	0	0	0.004227	99.9642	0.000604	0.030944	0	0	0	0	0	0	0	0
Reference	48	A	G,T,C	662885	8	122	7	99.9793	0.001207	0.018401	0.001056	0	0	0	0	0	0	0	0	0	0	0	0
Reference	49	A	G,C,T	660880	8	2846	9	99.5687	0.001205	0.42878	0.001356	0	0	0	0	0	0	0	0	0	0	0	0
Reference	50	T	C,A,G	16	659651	11	59	0	0	0	0	0.002425	99.987	0.001667	0.008943	0	0	0	0	0	0	0	0
Reference	51	G	A,T,C	43	38	663938	3	0	0	0	0	0	0	0	0	0.006476	0.005723	99.9874	0.000452	0	0	0	0
Reference	52	G	T,A,C	16	22	662237	3	0	0	0	0	0	0	0	0	0.002416	0.003322	99.9938	0.000453	0	0	0	0
Reference	53	G	A,C,T	143	6	663115	10	0	0	0	0	0	0	0	0	0.02156	0.000905	99.976	0.001508	0	0	0	0
Reference	54	C	T,A,G	10	161	2	665870	0	0	0	0	0	0	0	0	0	0	0	0	0.001501	0.024173	0.0003	99.974
Reference	55	C	T,A,G	7	131	6	664531	0	0	0	0	0	0	0	0	0	0	0	0	0.001053	0.019709	0.000903	99.9783
Reference	56	C	T,A,G	10	182	2	665522	0	0	0	0	0	0	0	0	0	0	0	0	0.001502	0.027339	0.0003	99.9709
Reference	57	G	A,C,T	391	6	663886	9	0	0	0	0	0	0	0	0	0.05886	0.000903	99.9389	0.001355	0	0	0	0
Reference	58	C	T,A,G	10	49	4	666359	0	0	0	0	0	0	0	0	0	0	0	0	0.001501	0.007353	0.0006	99.9905
Reference	59	T	C,A,G	17	662696	4	107	0	0	0	0	0.002565	99.9807	0.000603	0.016143	0	0	0	0	0	0	0	0
Reference	60	A	G,C,T	643176	1	95	56	99.9764	0.000155	0.014767	0.008705	0	0	0	0	0	0	0	0	0	0	0	0
Reference	61	A	G,C	658681	0	502	15	99.9216	0	0.076153	0.002275	0	0	0	0	0	0	0	0	0	0	0	0
Reference	62	C	T,A,G	13	260	9	666048	0	0	0	0	0	0	0	0	0	0	0	0	0.001951	0.03902	0.001351	99.9577
Reference	63	A	G,C,T	639421	6	142	36	99.9712	0.000938	0.022201	0.005628	0	0	0	0	0	0	0	0	0	0	0	0
Reference	64	G	A,C,T	32	5	663855	6	0	0	0	0	0	0	0	0	0.00482	0.000753	99.9935	0.000904	0	0	0	0
Reference	65	C	T,A,G	9	281	6	664135	0	0	0	0	0	0	0	0	0	0	0	0	0.001355	0.042292	0.000903	99.9555
Reference	66	G	A,T,C	61	20	663188	10	0	0	0	0	0	0	0	0	0.009197	0.003015	99.9863	0.001508	0	0	0	0
Reference	67	C	T,A,G	11	69	3	665149	0	0	0	0	0	0	0	0	0	0	0	0	0.001654	0.010372	0.000451	99.9875
Reference	68	G	A,T,C	46	8	664115	7	0	0	0	0	0	0	0	0	0.006926	0.001205	99.9908	0.001054	0	0	0	0
Reference	69	A	G,T,C	663782	6	53	4	99.9905	0.000904	0.007984	0.000603	0	0	0	0	0	0	0	0	0	0	0	0
Reference	70	T	G,C,A	13	639963	65	31	0	0	0	0	0.002031	99.983	0.010155	0.004843	0	0	0	0	0	0	0	0
Reference	71	T	C,A,G	22	652263	22	36	0	0	0	0	0.003372	99.9877	0.003372	0.005519	0	0	0	0	0	0	0	0
Reference	72	T	C,A,G	25	659313	2	60	0	0	0	0	0.003791	99.9868	0.000303	0.009099	0	0	0	0	0	0	0	0
Reference	73	G	A,T,C	66	12	663379	5	0	0	0	0	0	0	0	0	0.009948	0.001809	99.9875	0.000754	0	0	0	0
Reference	74	C	T,A,G	7	276	4	663202	0	0	0	0	0	0	0	0	0	0	0	0	0.001055	0.041598	0.000603	99.9567
Reference	75	T	C,A,G	10	663486	3	53	0	0	0	0	0.001507	99.9901	0.000452	0.007987	0	0	0	0	0	0	0	0
Reference	76	G	A,T,C	55	12	663171	9	0	0	0	0	0	0	0	0	0.008293	0.001809	99.9885	0.001357	0	0	0	0
Reference	77	G	A,C,T	35	5	661564	7	0	0	0	0	0	0	0	0	0.00529	0.000756	99.9929	0.001058	0	0	0	0
Reference	78	T	C,A,G	17	658660	5	193	0	0	0	0	0.00258	99.9674	0.000759	0.029292	0	0	0	0	0	0	0	0
Reference	79	G	A,T,C	43	7	663615	6	0	0	0	0	0	0	0	0	0.006479	0.001055	99.9916	0.000904	0	0	0	0
Reference	80	A	G,T,C	664024	12	179	3	99.9708	0.001807	0.026949	0.000452	0	0	0	0	0	0	0	0	0	0	0	0
Reference	81	C	T,A,G	8	96	5	664592	0	0	0	0	0	0	0	0	0	0	0	0	0.001204	0.014443	0.000752	99.9836
Reference	82	C	T,A,G	33	188	9	662056	0	0	0	0	0	0	0	0	0	0	0	0	0.004983	0.028387	0.001359	99.9653
Reference	83	C	T,A,G	31	294	6	661186	0	0	0	0	0	0	0	0	0	0	0	0	0.004686	0.044443	0.000907	99.95
Reference	84	A	G,C,T	662333	6	81	9	99.9855	0.000906	0.012228	0.001359	0	0	0	0	0	0	0	0	0	0	0	0
Reference	85	A	G,T,C	661671	9	74	6	99.9866	0.00136	0.011182	0.000907	0	0	0	0	0	0	0	0	0	0	0	0
Reference	86	T	C,A,G	33	655097	2	51	0	0	0	0	0.005037	99.9869	0.000305	0.007784	0	0	0	0	0	0	0	0
Reference	87	G	A,T,C	29	13	660911	9	0	0	0	0	0	0	0	0	0.004388	0.001967	99.9923	0.001362	0	0	0	0
Reference	88	C	T,A,G	9	749	2	660423	0	0	0	0	0	0	0	0	0	0	0	0	0.001361	0.113282	0.000302	99.8851
Reference	89	G	A,T,C	91	14	662160	5	0	0	0	0	0	0	0	0	0.013741	0.002114	99.9834	0.000755	0	0	0	0
Reference	90	A	G,T,C	664032	4	150	3	99.9764	0.000602	0.022584	0.000452	0	0	0	0	0	0	0	0	0	0	0	0
Reference	91	C	T,A,G	5	30	3	664938	0	0	0	0	0	0	0	0	0	0	0	0	0.000752	0.004511	0.000451	99.9943
Reference	92	C	T,A,G	8	158	5	662758	0	0	0	0	0	0	0	0	0	0	0	0	0.001207	0.023834	0.000754	99.9742
Reference	93	A	G,T,C	658177	15	91	16	99.9815	0.002279	0.013824	0.002431	0	0	0	0	0	0	0	0	0	0	0	0
Reference	94	G	A,C,T	27	12	663773	13	0	0	0	0	0	0	0	0	0.004067	0.001808	99.9922	0.001958	0	0	0	0
Reference	95	A	G,T,C	663623	12	55	3	99.9895	0.001808	0.008287	0.000452	0	0	0	0	0	0	0	0	0	0	0	0
Reference	96	T	C,A,G	18	660552	1	49	0	0	0	0	0.002725	99.9897	0.000151	0.007417	0	0	0	0	0	0	0	0
Reference	97	G	A,T,C	56	13	662455	5	0	0	0	0	0	0	0	0	0.008452	0.001962	99.9888	0.000755	0	0	0	0
Reference	98	C	T,A,G	9	86	4	662921	0	0	0	0	0	0	0	0	0	0	0	0	0.001357	0.012971	0.000603	99.9851
Reference	99	T	C,A,G	27	662715	3	120	0	0	0	0	0.004073	99.9774	0.000453	0.018103	0	0	0	0	0	0	0	0
Reference	100	C	T,A,G	31	58	3	665115	0	0	0	0	0	0	0	0	0	0	0	0	0.00466	0.008719	0.000451	99.9862
Reference	101	C	T,A,G	18	234	5	662531	0	0	0	0	0	0	0	0	0	0	0	0	0.002716	0.035305	0.000754	99.9612
Reference	102	A	G,T,C	662806	9	397	3	99.9383	0.001357	0.05986	0.000452	0	0	0	0	0	0	0	0	0	0	0	0
Reference	103	C	T,A,G	5	198	3	665443	0	0	0	0	0	0	0	0	0	0	0	0	0.000751	0.029745	0.000451	99.9691
Reference	104	G	A,C,T	121	14	661229	16	0	0	0	0	0	0	0	0	0.018295	0.002117	99.9772	0.002419	0	0	0	0
Reference	105	C	T,A	12	48	0	664421	0	0	0	0	0	0	0	0	0	0	0	0	0.001806	0.007224	0	99.991
Reference	106	C	T,A,G	14	139	2	664125	0	0	0	0	0	0	0	0	0	0	0	0	0.002108	0.020925	0.000301	99.9767
Reference	107	C	T,A,G	27	233	9	664920	0	0	0	0	0	0	0	0	0	0	0	0	0.004059	0.035028	0.001353	99.9596
Reference	108	A	G,C,T	653895	5	89	38	99.9798	0.000764	0.013608	0.00581	0	0	0	0	0	0	0	0	0	0	0	0
Reference	109	G	A,C,T	34	7	663757	10	0	0	0	0	0	0	0	0	0.005122	0.001055	99.9923	0.001506	0	0	0	0
Reference	110	T	C,A,G	20	653811	10	142	0	0	0	0	0.003058	99.9737	0.001529	0.021713	0	0	0	0	0	0	0	0
Reference	111	C	T,A,G	5	542	2	665652	0	0	0	0	0	0	0	0	0	0	0	0	0.000751	0.081357	0.0003	99.9176
Reference	112	G	A,T,C	83	14	662124	8	0	0	0	0	0	0	0	0	0.012533	0.002114	99.9841	0.001208	0	0	0	0
Reference	113	C	T,A	11	152	0	664643	0	0	0	0	0	0	0	0	0	0	0	0	0.001655	0.022864	0	99.9755
Reference	114	G	A,T,C	191	12	664671	6	0	0	0	0	0	0	0	0	0.028727	0.001805	99.9686	0.000902	0	0	0	0
Reference	115	T	C,A,G	24	649511	21	189	0	0	0	0	0.003694	99.964	0.003232	0.029088	0	0	0	0	0	0	0	0
Reference	116	A	G,C,T	651173	8	1363	55	99.7815	0.001226	0.208857	0.008428	0	0	0	0	0	0	0	0	0	0	0	0
Reference	117	C	T,A,G	11	111	3	661449	0	0	0	0	0	0	0	0	0	0	0	0	0.001663	0.016778	0.000453	99.9811
Reference	118	C	T,A	29	1025	0	662708	0	0	0	0	0	0	0	0	0	0	0	0	0.004369	0.154423	0	99.8412
Reference	119	G	A,T,C	173	7	660575	6	0	0	0	0	0	0	0	0	0.026182	0.001059	99.9719	0.000908	0	0	0	0
Reference	120	T	C,A,G	35	654435	8	112	0	0	0	0	0.005347	99.9763	0.001222	0.01711	0	0	0	0	0	0	0	0
Reference	121	C	T,A,G	8	235	1	664604	0	0	0	0	0	0	0	0	0	0	0	0	0.001203	0.035346	0.00015	99.9633
Reference	122	T	C,A,G	39	649496	19	70	0	0	0	0	0.006003	99.9803	0.002925	0.010775	0	0	0	0	0	0	0	0
Reference	123	T	C,G,A	26	652157	31	46	0	0	0	0	0.003986	99.9842	0.004753	0.007052	0	0	0	0	0	0	0	0
Reference	124	C	T,A,G	12	1019	5	658180	0	0	0	0	0	0	0	0	0	0	0	0	0.00182	0.154578	0.000758	99.8428
Reference	125	A	G,C,T	638329	8	180	96	99.9555	0.001253	0.028186	0.015033	0	0	0	0	0	0	0	0	0	0	0	0
Reference	126	T	G,C,A	19	569774	647	69	0	0	0	0	0.00333	99.8712	0.113408	0.012094	0	0	0	0	0	0	0	0
Reference	127	G	A,T,C	73	22	657072	8	0	0	0	0	0	0	0	0	0.011108	0.003348	99.9843	0.001217	0	0	0	0
Reference	128	G	A,T,C	43	21	659516	8	0	0	0	0	0	0	0	0	0.006519	0.003184	99.9891	0.001213	0	0	0	0
Reference	129	G	A,T,C	35	7	661985	2	0	0	0	0	0	0	0	0	0.005287	0.001057	99.9934	0.000302	0	0	0	0
Reference	130	A	C,G,T	617331	8	95	180	99.9542	0.001295	0.015382	0.029144	0	0	0	0	0	0	0	0	0	0	0	0
Reference	131	G	A,C,T	53	6	661246	8	0	0	0	0	0	0	0	0	0.008014	0.000907	99.9899	0.00121	0	0	0	0
Reference	132	A	G,T,C	646785	14	61	6	99.9875	0.002164	0.00943	0.000928	0	0	0	0	0	0	0	0	0	0	0	0
Reference	133	A	C,G,T	611935	11	58	322	99.9361	0.001796	0.009472	0.052586	0	0	0	0	0	0	0	0	0	0	0	0
Reference	134	A	C,G,T	616025	18	38	292	99.9435	0.00292	0.006165	0.047374	0	0	0	0	0	0	0	0	0	0	0	0
Reference	135	A	C,G,T	633978	11	35	98	99.9773	0.001735	0.005519	0.015454	0	0	0	0	0	0	0	0	0	0	0	0
Reference	136	T	C,G,A	37	634887	40	324	0	0	0	0	0.005824	99.9369	0.006296	0.051	0	0	0	0	0	0	0	0
Reference	137	A	G,C,T	639801	3	155	104	99.9591	0.000469	0.024216	0.016248	0	0	0	0	0	0	0	0	0	0	0	0
Reference	138	A	C,G,T	642005	12	49	86	99.9771	0.001869	0.007631	0.013392	0	0	0	0	0	0	0	0	0	0	0	0
Reference	139	T	C,A,G	66	633660	18	273	0	0	0	0	0.01041	99.9437	0.002839	0.043059	0	0	0	0	0	0	0	0
Reference	140	A	G,C,T	647281	7	1145	22	99.819	0.001079	0.176574	0.003393	0	0	0	0	0	0	0	0	0	0	0	0
Reference	141	C	T,A,G	25	121	4	647747	0	0	0	0	0	0	0	0	0	0	0	0	0.003859	0.018676	0.000617	99.9768
Reference	142	T	C,A,G	47	628419	37	54	0	0	0	0	0.007477	99.978	0.005886	0.008591	0	0	0	0	0	0	0	0
Reference	143	G	A,T,C	46	25	650015	12	0	0	0	0	0	0	0	0	0.007076	0.003846	99.9872	0.001846	0	0	0	0
Reference	144	T	C,G,A	16	643527	22	203	0	0	0	0	0.002485	99.9626	0.003417	0.031533	0	0	0	0	0	0	0	0
Reference	145	T	C,A,G	51	650576	14	81	0	0	0	0	0.007837	99.9776	0.002151	0.012448	0	0	0	0	0	0	0	0
Reference	146	G	A,T,C	71	21	646926	5	0	0	0	0	0	0	0	0	0.010973	0.003246	99.985	0.000773	0	0	0	0
Reference	147	A	G,T,C	641009	24	48	10	99.9872	0.003744	0.007487	0.00156	0	0	0	0	0	0	0	0	0	0	0	0
Reference	148	T	G,C,A	21	630472	83	44	0	0	0	0	0.00333	99.9765	0.013162	0.006977	0	0	0	0	0	0	0	0
Reference	149	G	A,T	5	1	643670	0	0	0	0	0	0	0	0	0	0.000777	0.000155	99.9991	0	0	0	0	0
Reference	150	G	A,T	6	3	649365	0	0	0	0	0	0	0	0	0	0.000924	0.000462	99.9986	0	0	0	0	0
Reference	151	G	A,T,C	6	3	649770	1	0	0	0	0	0	0	0	0	0.000923	0.000462	99.9985	0.000154	0	0	0	0
Reference	152	T	C,G,A	1	49735	2	3	0	0	0	0	0.00201	99.9879	0.004021	0.006031	0	0	0	0	0	0	0	0
Reference	153	G	A,C	4	0	43665	1	0	0	0	0	0	0	0	0	0.00916	0	99.9886	0.00229	0	0	0	0
Reference	154	T	C,A	1	44151	0	11	0	0	0	0	0.002264	99.9728	0	0.024908	0	0	0	0	0	0	0	0
Reference	155	C	T,G	0	5	1	44818	0	0	0	0	0	0	0	0	0	0	0	0	0	0.011155	0.002231	99.9866
Reference	156	T	C,A	1	43429	0	4	0	0	0	0	0.002302	99.9885	0	0.009209	0	0	0	0	0	0	0	0
Reference	157	G	A,T	9	1	45175	0	0	0	0	0	0	0	0	0	0.019918	0.002213	99.9779	0	0	0	0	0
Reference	158	G	A,T	2	2	45952	0	0	0	0	0	0	0	0	0	0.004352	0.004352	99.9913	0	0	0	0	0
Reference	159	T	C,A	1	46239	0	19	0	0	0	0	0.002162	99.9568	0	0.041073	0	0	0	0	0	0	0	0
Reference	160	C	T	0	38	0	46660	0	0	0	0	0	0	0	0	0	0	0	0	0	0.081374	0	99.9186
Reference	161	A	G,C	47688	0	11	1	99.9748	0	0.023061	0.002096	0	0	0	0	0	0	0	0	0	0	0	0
Reference	162	G	.	0	0	49677	0	0	0	0	0	0	0	0	0	0	0	100	0	0	0	0	0
Reference	163	A	G,T	50445	3	8	0	99.9782	0.005946	0.015855	0	0	0	0	0	0	0	0	0	0	0	0	0
Reference	164	G	A,T	8	2	51179	0	0	0	0	0	0	0	0	0	0.015628	0.003907	99.9805	0	0	0	0	0
Reference	165	A	G,T	52165	2	16	0	99.9655	0.003833	0.030661	0	0	0	0	0	0	0	0	0	0	0	0	0
Reference	166	C	T	0	8	0	52658	0	0	0	0	0	0	0	0	0	0	0	0	0	0.01519	0	99.9848
Reference	167	A	G,C	53639	0	4	1	99.9907	0	0.007457	0.001864	0	0	0	0	0	0	0	0	0	0	0	0
Reference	168	T	C,A	1	54791	0	9	0	0	0	0	0.001825	99.9818	0	0.016423	0	0	0	0	0	0	0	0
Reference	169	C	T,A	2	133	0	55150	0	0	0	0	0	0	0	0	0	0	0	0	0.003618	0.240572	0	99.7558
Reference	170	A	G,T,C	56046	1	5	1	99.9875	0.001784	0.00892	0.001784	0	0	0	0	0	0	0	0	0	0	0	0
Reference	171	A	G,T	57408	1	12	0	99.9774	0.001742	0.020898	0	0	0	0	0	0	0	0	0	0	0	0	0
Reference	172	G	A,C,T	7	1	58139	1	0	0	0	0	0	0	0	0	0.012038	0.00172	99.9845	0.00172	0	0	0	0
Reference	173	A	G,T	60071	2	4	0	99.99	0.003329	0.006658	0	0	0	0	0	0	0	0	0	0	0	0	0
Reference	174	A	G,T	61185	1	8	0	99.9853	0.001634	0.013073	0	0	0	0	0	0	0	0	0	0	0	0	0
Reference	175	A	G,T,C	61844	1	4	1	99.9903	0.001617	0.006467	0.001617	0	0	0	0	0	0	0	0	0	0	0	0
Reference	176	T	C,A	1	61536	0	13	0	0	0	0	0.001625	99.9773	0	0.021121	0	0	0	0	0	0	0	0
Reference	177	A	G,C,T	64361	1	33	1	99.9456	0.001553	0.051245	0.001553	0	0	0	0	0	0	0	0	0	0	0	0
Reference	178	A	G	64908	0	16	0	99.9754	0	0.024644	0	0	0	0	0	0	0	0	0	0	0	0	0
Reference	179	C	T,A,G	2	25	1	66301	0	0	0	0	0	0	0	0	0	0	0	0	0.003015	0.037691	0.001508	99.9578
Reference	180	G	A,T,C	8	2	67466	2	0	0	0	0	0	0	0	0	0.011856	0.002964	99.9822	0.002964	0	0	0	0
Reference	181	C	T,G	0	5	1	68513	0	0	0	0	0	0	0	0	0	0	0	0	0	0.007297	0.001459	99.9912
Reference	182	C	T,A	1	85	0	69993	0	0	0	0	0	0	0	0	0	0	0	0	0.001427	0.121292	0	99.8773
Reference	183	G	A,C,T	12	1	71490	2	0	0	0	0	0	0	0	0	0.016782	0.001399	99.979	0.002797	0	0	0	0
Reference	184	G	A,C	4	0	73922	1	0	0	0	0	0	0	0	0	0.005411	0	99.9932	0.001353	0	0	0	0
Reference	185	A	G,T	75262	1	5	0	99.992	0.001329	0.006643	0	0	0	0	0	0	0	0	0	0	0	0	0
Reference	186	A	G,C,T	74938	1	23	3	99.964	0.001334	0.030681	0.004002	0	0	0	0	0	0	0	0	0	0	0	0
Reference	187	C	T	0	13	0	78137	0	0	0	0	0	0	0	0	0	0	0	0	0	0.016635	0	99.9834
Reference	188	A	G,T,C	79873	1	28	1	99.9625	0.001252	0.035042	0.001252	0	0	0	0	0	0	0	0	0	0	0	0
Reference	189	T	C,G,A	1	80080	5	13	0	0	0	0	0.001248	99.9763	0.006242	0.01623	0	0	0	0	0	0	0	0
Reference	190	T	C	0	80839	0	12	0	0	0	0	0	99.9852	0	0.014842	0	0	0	0	0	0	0	0
Reference	191	A	G,T	83509	1	16	0	99.9796	0.001197	0.019156	0	0	0	0	0	0	0	0	0	0	0	0	0
Reference	192	G	A,T	3	1	84991	0	0	0	0	0	0	0	0	0	0.00353	0.001177	99.9953	0	0	0	0	0
Reference	193	T	C,A	4	85861	0	19	0	0	0	0	0.004657	99.9732	0	0.022123	0	0	0	0	0	0	0	0
Reference	194	G	A,C	11	0	86899	1	0	0	0	0	0	0	0	0	0.012657	0	99.9862	0.001151	0	0	0	0
Reference	195	C	T,A	1	49	0	89453	0	0	0	0	0	0	0	0	0	0	0	0	0.001117	0.054747	0	99.9441
Reference	196	A	G,T,C	90714	6	26	1	99.9636	0.006612	0.028651	0.001102	0	0	0	0	0	0	0	0	0	0	0	0
Reference	197	G	A,T,C	5	1	92596	1	0	0	0	0	0	0	0	0	0.005399	0.00108	99.9924	0.00108	0	0	0	0
Reference	198	G	A	21	0	95023	0	0	0	0	0	0	0	0	0	0.022095	0	99.9779	0	0	0	0	0
Reference	199	C	T,G,A	2	44	2	97297	0	0	0	0	0	0	0	0	0	0	0	0	0.002055	0.0452	0.002055	99.9507
Reference	200	A	G,T	98735	5	11	0	99.9838	0.005063	0.011139	0	0	0	0	0	0	0	0	0	0	0	0	0
Reference	201	G	A,C,T	10	1	100892	3	0	0	0	0	0	0	0	0	0.00991	0.000991	99.9861	0.002973	0	0	0	0
Reference	202	C	T	0	8	0	104395	0	0	0	0	0	0	0	0	0	0	0	0	0	0.007663	0	99.9923
Reference	203	T	C,G,A	3	105082	5	9	0	0	0	0	0.002854	99.9838	0.004757	0.008563	0	0	0	0	0	0	0	0
Reference	204	T	C,A	4	109820	0	12	0	0	0	0	0.003642	99.9854	0	0.010925	0	0	0	0	0	0	0	0
Reference	205	C	T,A,G	3	27	1	112260	0	0	0	0	0	0	0	0	0	0	0	0	0.002672	0.024045	0.000891	99.9724
Reference	206	C	T,G,A	1	94	1	114641	0	0	0	0	0	0	0	0	0	0	0	0	0.000872	0.081926	0.000872	99.9163
Reference	207	A	G,T,C	115727	5	40	1	99.9603	0.004319	0.03455	0.000864	0	0	0	0	0	0	0	0	0	0	0	0
Reference	208	C	T,A,G	3	25	1	118269	0	0	0	0	0	0	0	0	0	0	0	0	0.002536	0.021133	0.000845	99.9755
Reference	209	A	G,C,T	118106	1	25	4	99.9746	0.000846	0.021162	0.003386	0	0	0	0	0	0	0	0	0	0	0	0
Reference	210	G	A,C,T	27	1	120911	5	0	0	0	0	0	0	0	0	0.022324	0.000827	99.9727	0.004134	0	0	0	0
Reference	211	C	T	0	20	0	122684	0	0	0	0	0	0	0	0	0	0	0	0	0	0.016299	0	99.9837
Reference	212	A	G,T	123014	4	13	0	99.9862	0.003251	0.010566	0	0	0	0	0	0	0	0	0	0	0	0	0
Reference	213	A	G,C,T	124606	1	6	6	99.9896	0.000802	0.004815	0.004815	0	0	0	0	0	0	0	0	0	0	0	0
Reference	214	T	C,A,G	2	127020	1	6	0	0	0	0	0.001574	99.9929	0.000787	0.004723	0	0	0	0	0	0	0	0
Reference	215	G	A,T,C	10	9	131096	3	0	0	0	0	0	0	0	0	0.007627	0.006864	99.9832	0.002288	0	0	0	0
Reference	216	G	A,T,C	64	3	132246	2	0	0	0	0	0	0	0	0	0.048369	0.002267	99.9479	0.001512	0	0	0	0
Reference	217	C	T,A,G	4	48	1	134456	0	0	0	0	0	0	0	0	0	0	0	0	0.002974	0.035685	0.000743	99.9606
Reference	218	A	G,T	138513	4	5	0	99.9935	0.002888	0.00361	0	0	0	0	0	0	0	0	0	0	0	0	0
Reference	219	T	C,A,G	2	140698	2	28	0	0	0	0	0.001421	99.9773	0.001421	0.019896	0	0	0	0	0	0	0	0
Reference	220	C	T,A,G	3	19	1	141845	0	0	0	0	0	0	0	0	0	0	0	0	0.002115	0.013393	0.000705	99.9838
Reference	221	C	T,A,G	9	15	2	144517	0	0	0	0	0	0	0	0	0	0	0	0	0.006227	0.010378	0.001384	99.982
Reference	222	T	C,A	3	146646	0	26	0	0	0	0	0.002045	99.9802	0	0.017726	0	0	0	0	0	0	0	0
Reference	223	G	A,T,C	14	4	148811	1	0	0	0	0	0	0	0	0	0.009407	0.002688	99.9872	0.000672	0	0	0	0
Reference	224	G	A,C	7	0	151405	2	0	0	0	0	0	0	0	0	0.004623	0	99.9941	0.001321	0	0	0	0
Reference	225	T	C,A	2	152369	0	58	0	0	0	0	0.001312	99.9606	0	0.038051	0	0	0	0	0	0	0	0
Reference	226	C	T,A,G	3	44	2	154157	0	0	0	0	0	0	0	0	0	0	0	0	0.001945	0.028533	0.001297	99.9682
Reference	227	A	G,T	156744	3	17	0	99.9872	0.001914	0.010844	0	0	0	0	0	0	0	0	0	0	0	0	0
Reference	228	T	C,G,A	2	158102	2	23	0	0	0	0	0.001265	99.9829	0.001265	0.014545	0	0	0	0	0	0	0	0
Reference	229	C	T,G,A	1	269	2	159840	0	0	0	0	0	0	0	0	0	0	0	0	0.000625	0.168007	0.001249	99.8301
Reference	230	C	T,A,G	6	191	3	162534	0	0	0	0	0	0	0	0	0	0	0	0	0.003687	0.117369	0.001843	99.8771
Reference	231	A	G,T,C	165323	6	23	5	99.9794	0.003629	0.013909	0.003024	0	0	0	0	0	0	0	0	0	0	0	0
Reference	232	G	A,T,C	7	2	170356	1	0	0	0	0	0	0	0	0	0.004109	0.001174	99.9941	0.000587	0	0	0	0
Reference	233	C	T,A,G	3	133	1	173535	0	0	0	0	0	0	0	0	0	0	0	0	0.001727	0.076581	0.000576	99.9211
Reference	234	G	A,T,C	24	2	176715	1	0	0	0	0	0	0	0	0	0.013579	0.001132	99.9847	0.000566	0	0	0	0
Reference	235	G	A,T	14	1	178984	0	0	0	0	0	0	0	0	0	0.007821	0.000559	99.9916	0	0	0	0	0
Reference	236	A	G,T,C	182506	5	8	2	99.9918	0.002739	0.004383	0.001096	0	0	0	0	0	0	0	0	0	0	0	0
Reference	237	T	C,G	0	182823	7	20	0	0	0	0	0	99.9852	0.003828	0.010938	0	0	0	0	0	0	0	0
Reference	238	A	G,T,C	188660	4	33	1	99.9799	0.00212	0.017488	0.00053	0	0	0	0	0	0	0	0	0	0	0	0
Reference	239	G	A,T,C	5	5	194397	3	0	0	0	0	0	0	0	0	0.002572	0.002572	99.9933	0.001543	0	0	0	0
Reference	240	T	C,A	4	195153	0	138	0	0	0	0	0.002048	99.9273	0	0.070662	0	0	0	0	0	0	0	0
Reference	241	T	C,A,G	3	197488	2	47	0	0	0	0	0.001519	99.9737	0.001012	0.023793	0	0	0	0	0	0	0	0
Reference	242	A	G,T,C	199852	7	65	3	99.9625	0.003501	0.032512	0.001501	0	0	0	0	0	0	0	0	0	0	0	0
Reference	243	A	G,C,T	199061	2	52	11	99.9674	0.001004	0.026114	0.005524	0	0	0	0	0	0	0	0	0	0	0	0
Reference	244	T	C,G,A	2	204628	4	30	0	0	0	0	0.000977	99.9824	0.001954	0.014658	0	0	0	0	0	0	0	0
Reference	245	G	A,T	34	3	208725	0	0	0	0	0	0	0	0	0	0.016286	0.001437	99.9823	0	0	0	0	0
Reference	246	A	G,T,C	208579	2	18	2	99.9895	0.000959	0.008629	0.000959	0	0	0	0	0	0	0	0	0	0	0	0
Reference	247	T	C,A	2	213077	0	19	0	0	0	0	0.000939	99.9901	0	0.008916	0	0	0	0	0	0	0	0
Reference	248	C	T,A	4	1218	0	216035	0	0	0	0	0	0	0	0	0	0	0	0	0.001841	0.560626	0	99.4375
Reference	249	A	G,C,T	219134	2	46	3	99.9767	0.000912	0.020987	0.001369	0	0	0	0	0	0	0	0	0	0	0	0
Reference	250	G	A,T,C	33	5	221022	1	0	0	0	0	0	0	0	0	0.014928	0.002262	99.9824	0.000452	0	0	0	0
Reference	251	C	T,G,A	7	120	8	223334	0	0	0	0	0	0	0	0	0	0	0	0	0.003132	0.053699	0.00358	99.9396
Reference	252	C	T,A,G	11	69	2	227501	0	0	0	0	0	0	0	0	0	0	0	0	0.004833	0.030319	0.000879	99.964
Reference	253	C	T,G,A	2	56	3	230774	0	0	0	0	0	0	0	0	0	0	0	0	0.000866	0.02426	0.0013	99.9736
Reference	254	A	G,T,C	231313	6	186	5	99.9149	0.002592	0.080342	0.00216	0	0	0	0	0	0	0	0	0	0	0	0
Reference	255	C	T,A,G	6	43	2	235283	0	0	0	0	0	0	0	0	0	0	0	0	0.00255	0.018272	0.00085	99.9783
Reference	256	T	C,A,G	6	238881	1	44	0	0	0	0	0.002511	99.9787	0.000419	0.018415	0	0	0	0	0	0	0	0
Reference	257	G	A,T	40	3	243517	0	0	0	0	0	0	0	0	0	0.016423	0.001232	99.9823	0	0	0	0	0
Reference	258	A	G,T,C	243331	6	56	4	99.9729	0.002465	0.023008	0.001643	0	0	0	0	0	0	0	0	0	0	0	0
Reference	259	C	T,A,G	6	30	2	248365	0	0	0	0	0	0	0	0	0	0	0	0	0.002415	0.012077	0.000805	99.9847
Reference	260	G	A,T,C	19	3	251422	2	0	0	0	0	0	0	0	0	0.007556	0.001193	99.9905	0.000795	0	0	0	0
Reference	261	C	T,A	7	16	0	252813	0	0	0	0	0	0	0	0	0	0	0	0	0.002769	0.006328	0	99.9909
Reference	262	G	A,T,C	31	5	257402	1	0	0	0	0	0	0	0	0	0.012042	0.001942	99.9856	0.000388	0	0	0	0
Reference	263	T	C,A,G	7	252937	5	65	0	0	0	0	0.002767	99.9696	0.001976	0.02569	0	0	0	0	0	0	0	0
Reference	264	T	C,G,A	3	259453	5	18	0	0	0	0	0.001156	99.99	0.001927	0.006937	0	0	0	0	0	0	0	0
Reference	265	G	A,T,C	9	4	264970	1	0	0	0	0	0	0	0	0	0.003396	0.00151	99.9947	0.000377	0	0	0	0
Reference	266	C	T,A,G	3	156	3	267203	0	0	0	0	0	0	0	0	0	0	0	0	0.001122	0.058347	0.001122	99.9394
Reference	267	G	A,T,C	24	4	269397	2	0	0	0	0	0	0	0	0	0.008908	0.001485	99.9889	0.000742	0	0	0	0
Reference	268	C	T,A,G	5	120	3	273209	0	0	0	0	0	0	0	0	0	0	0	0	0.001829	0.043902	0.001098	99.9532
Reference	269	G	A,T,C	18	2	277319	1	0	0	0	0	0	0	0	0	0.00649	0.000721	99.9924	0.000361	0	0	0	0
Reference	270	A	G,T	278151	4	35	0	99.986	0.001438	0.012581	0	0	0	0	0	0	0	0	0	0	0	0	0
Reference	271	G	A,T,C	79	5	281432	1	0	0	0	0	0	0	0	0	0.028062	0.001776	99.9698	0.000355	0	0	0	0
Reference	272	A	G,T,C	282333	9	22	1	99.9887	0.003187	0.007791	0.000354	0	0	0	0	0	0	0	0	0	0	0	0
Reference	273	A	G,C,T	280456	6	33	16	99.9804	0.002139	0.011764	0.005704	0	0	0	0	0	0	0	0	0	0	0	0
Reference	274	G	A,T	34	4	288114	0	0	0	0	0	0	0	0	0	0.011799	0.001388	99.9868	0	0	0	0	0
Reference	275	A	G,T,C	287395	13	53	1	99.9767	0.004522	0.018437	0.000348	0	0	0	0	0	0	0	0	0	0	0	0
Reference	276	T	C,G,A	3	283322	16	18	0	0	0	0	0.001059	99.9869	0.005647	0.006352	0	0	0	0	0	0	0	0
Reference	277	T	C,A,G	5	295377	2	110	0	0	0	0	0.001692	99.9604	0.000677	0.037226	0	0	0	0	0	0	0	0
Reference	278	G	A,T,C	10	3	299130	2	0	0	0	0	0	0	0	0	0.003343	0.001003	99.995	0.000669	0	0	0	0
Reference	279	T	C,A,G	6	300971	3	140	0	0	0	0	0.001993	99.9505	0.000996	0.046493	0	0	0	0	0	0	0	0
Reference	280	G	A,C	52	0	303626	3	0	0	0	0	0	0	0	0	0.017123	0	99.9819	0.000988	0	0	0	0
Reference	281	C	T,G,A	4	224	5	307328	0	0	0	0	0	0	0	0	0	0	0	0	0.001301	0.072831	0.001626	99.9242
Reference	282	A	G,T,C	309454	5	123	3	99.9577	0.001615	0.039731	0.000969	0	0	0	0	0	0	0	0	0	0	0	0
Reference	283	C	T,A,G	3	46	1	311786	0	0	0	0	0	0	0	0	0	0	0	0	0.000962	0.014751	0.000321	99.984
Reference	284	C	T,A,G	6	148	2	313393	0	0	0	0	0	0	0	0	0	0	0	0	0.001914	0.047202	0.000638	99.9502
Reference	285	G	A,C,T	116	7	317258	8	0	0	0	0	0	0	0	0	0.036548	0.002205	99.9587	0.002521	0	0	0	0
Reference	286	C	T,G	0	36	4	319082	0	0	0	0	0	0	0	0	0	0	0	0	0	0.011281	0.001253	99.9875
Reference	287	C	T,A,G	7	155	2	319859	0	0	0	0	0	0	0	0	0	0	0	0	0.002187	0.048434	0.000625	99.9488
Reference	288	G	A,C,T	54	2	323220	3	0	0	0	0	0	0	0	0	0.016704	0.000619	99.9818	0.000928	0	0	0	0
Reference	289	C	T,A,G	7	19	2	323757	0	0	0	0	0	0	0	0	0	0	0	0	0.002162	0.005868	0.000618	99.9914
Reference	290	T	C,A,G	5	329062	5	15	0	0	0	0	0.001519	99.9924	0.001519	0.004558	0	0	0	0	0	0	0	0
Reference	291	T	C,G,A	6	327281	23	42	0	0	0	0	0.001833	99.9783	0.007026	0.01283	0	0	0	0	0	0	0	0
Reference	292	T	C,G,A	10	330469	11	119	0	0	0	0	0.003025	99.9577	0.003327	0.035994	0	0	0	0	0	0	0	0
Reference	293	A	G,T,C	333598	16	629	6	99.8052	0.004787	0.188183	0.001795	0	0	0	0	0	0	0	0	0	0	0	0
Reference	294	C	T,G,A	3	157	4	340762	0	0	0	0	0	0	0	0	0	0	0	0	0.00088	0.046051	0.001173	99.9519
Reference	295	A	G,C,T	329845	24	112	32	99.9491	0.007272	0.033938	0.009697	0	0	0	0	0	0	0	0	0	0	0	0
Reference	296	G	T,A,C	9	42	343769	3	0	0	0	0	0	0	0	0	0.002618	0.012216	99.9843	0.000873	0	0	0	0
Reference	297	G	A,T,C	36	9	345848	2	0	0	0	0	0	0	0	0	0.010408	0.002602	99.9864	0.000578	0	0	0	0
Reference	298	C	T,A,G	14	29	2	336628	0	0	0	0	0	0	0	0	0	0	0	0	0.004158	0.008614	0.000594	99.9866
Reference	299	T	C,A,G	9	347873	4	43	0	0	0	0	0.002587	99.9839	0.00115	0.012359	0	0	0	0	0	0	0	0
Reference	300	T	C,A,G	13	352410	1	23	0	0	0	0	0.003688	99.9895	0.000284	0.006526	0	0	0	0	0	0	0	0
Reference	301	C	T,A,G	5	503	3	354302	0	0	0	0	0	0	0	0	0	0	0	0	0.001409	0.141765	0.000846	99.856
Reference	302	G	A,T,C	56	9	357750	1	0	0	0	0	0	0	0	0	0.015651	0.002515	99.9816	0.000279	0	0	0	0
Reference	303	A	G,T,C	358693	3	80	2	99.9763	0.000836	0.022298	0.000557	0	0	0	0	0	0	0	0	0	0	0	0
Reference	304	C	T,A	4	58	0	363543	0	0	0	0	0	0	0	0	0	0	0	0	0.0011	0.015951	0	99.9829
Reference	305	G	A,T,C	109	6	367010	4	0	0	0	0	0	0	0	0	0.02969	0.001634	99.9676	0.00109	0	0	0	0
Reference	306	C	T,A,G	10	36	1	368841	0	0	0	0	0	0	0	0	0	0	0	0	0.002711	0.009759	0.000271	99.9873
Reference	307	C	T,G,A	7	85	6	369842	0	0	0	0	0	0	0	0	0	0	0	0	0.001892	0.022977	0.001622	99.9735
Reference	308	G	A,C,T	175	4	371801	4	0	0	0	0	0	0	0	0	0.047045	0.001075	99.9508	0.001075	0	0	0	0
Reference	309	C	A,T,G	36	25	6	359332	0	0	0	0	0	0	0	0	0	0	0	0	0.010017	0.006956	0.001669	99.9814
Reference	310	T	C,G,A	8	375263	13	29	0	0	0	0	0.002132	99.9867	0.003464	0.007727	0	0	0	0	0	0	0	0
Reference	311	T	C,A,G	5	379917	5	41	0	0	0	0	0.001316	99.9866	0.001316	0.01079	0	0	0	0	0	0	0	0
Reference	312	C	T,A,G	7	199	3	383050	0	0	0	0	0	0	0	0	0	0	0	0	0.001826	0.051923	0.000783	99.9455
Reference	313	G	A,T,C	20	7	386100	1	0	0	0	0	0	0	0	0	0.00518	0.001813	99.9927	0.000259	0	0	0	0
Reference	314	T	C,G,A	4	385790	10	61	0	0	0	0	0.001037	99.9806	0.002592	0.015809	0	0	0	0	0	0	0	0
Reference	315	T	C,A,G	3	391872	3	31	0	0	0	0	0.000765	99.9906	0.000765	0.00791	0	0	0	0	0	0	0	0
Reference	316	C	T,A,G	18	127	7	389014	0	0	0	0	0	0	0	0	0	0	0	0	0.004625	0.032634	0.001799	99.9609
Reference	317	T	C,A,G	6	395253	6	90	0	0	0	0	0.001518	99.9742	0.001518	0.022764	0	0	0	0	0	0	0	0
Reference	318	A	G,C,T	394348	9	204	12	99.943	0.002281	0.051701	0.003041	0	0	0	0	0	0	0	0	0	0	0	0
Reference	319	C	T,A,G	8	93	4	402112	0	0	0	0	0	0	0	0	0	0	0	0	0.001989	0.023122	0.000994	99.9739
Reference	320	C	T,A,G	7	281	1	402084	0	0	0	0	0	0	0	0	0	0	0	0	0.00174	0.069836	0.000249	99.9282
Reference	321	A	C,G,T	386878	7	21	45	99.9811	0.001809	0.005427	0.011629	0	0	0	0	0	0	0	0	0	0	0	0
Reference	322	T	C,G,A	5	399584	5	9	0	0	0	0	0.001251	99.9952	0.001251	0.002252	0	0	0	0	0	0	0	0
Reference	323	C	T,A,G	22	635	1	408291	0	0	0	0	0	0	0	0	0	0	0	0	0.00538	0.155276	0.000245	99.8391
Reference	324	G	A,T,C	119	6	409774	5	0	0	0	0	0	0	0	0	0.029031	0.001464	99.9683	0.00122	0	0	0	0
Reference	325	A	G,C,T	409600	4	105	21	99.9683	0.000976	0.025627	0.005125	0	0	0	0	0	0	0	0	0	0	0	0
Reference	326	C	T,A,G	4	35	1	414809	0	0	0	0	0	0	0	0	0	0	0	0	0.000964	0.008437	0.000241	99.9904
Reference	327	A	G,T,C	411894	4	199	4	99.9498	0.000971	0.048289	0.000971	0	0	0	0	0	0	0	0	0	0	0	0
Reference	328	C	T,A,G	11	35	2	418631	0	0	0	0	0	0	0	0	0	0	0	0	0.002627	0.00836	0.000478	99.9885
Reference	329	C	T,A,G	12	128	4	421307	0	0	0	0	0	0	0	0	0	0	0	0	0.002847	0.030371	0.000949	99.9658
Reference	330	A	G,C,T	397416	5	141	66	99.9467	0.001257	0.03546	0.016598	0	0	0	0	0	0	0	0	0	0	0	0
Reference	331	C	T,A,G	4	32	4	428467	0	0	0	0	0	0	0	0	0	0	0	0	0.000933	0.007468	0.000933	99.9907
Reference	332	C	T,A	8	196	0	430272	0	0	0	0	0	0	0	0	0	0	0	0	0.001858	0.045531	0	99.9526
Reference	333	A	C,G,T	368132	4	75	373	99.8774	0.001085	0.020348	0.101198	0	0	0	0	0	0	0	0	0	0	0	0
Reference	334	C	T,G,A	2	43	3	434416	0	0	0	0	0	0	0	0	0	0	0	0	0.00046	0.009897	0.000691	99.989
Reference	335	G	A,T,C	87	12	438036	2	0	0	0	0	0	0	0	0	0.019857	0.002739	99.9769	0.000456	0	0	0	0
Reference	336	C	T,A,G	13	35	7	440755	0	0	0	0	0	0	0	0	0	0	0	0	0.002949	0.00794	0.001588	99.9875
Reference	337	T	G,C,A	4	413826	115	49	0	0	0	0	0.000966	99.9594	0.027778	0.011836	0	0	0	0	0	0	0	0
Reference	338	G	A,T,C	31	5	445594	3	0	0	0	0	0	0	0	0	0.006956	0.001122	99.9912	0.000673	0	0	0	0
Reference	339	G	A,T,C	179	8	445748	4	0	0	0	0	0	0	0	0	0.04014	0.001794	99.9572	0.000897	0	0	0	0
Reference	340	C	T,A,G	7	131	7	448672	0	0	0	0	0	0	0	0	0	0	0	0	0.00156	0.029188	0.00156	99.9677
Reference	341	A	G,T,C	451543	7	131	5	99.9683	0.00155	0.029002	0.001107	0	0	0	0	0	0	0	0	0	0	0	0
Reference	342	C	T,A,G	25	29	2	458978	0	0	0	0	0	0	0	0	0	0	0	0	0.005446	0.006318	0.000436	99.9878
Reference	343	C	T,A,G	16	207	3	459666	0	0	0	0	0	0	0	0	0	0	0	0	0.003479	0.045011	0.000652	99.9509
Reference	344	C	T,A,G	11	292	9	464062	0	0	0	0	0	0	0	0	0	0	0	0	0.002369	0.06288	0.001938	99.9328
Reference	345	A	G,C,T	427003	16	39	45	99.9766	0.003746	0.009131	0.010536	0	0	0	0	0	0	0	0	0	0	0	0
Reference	346	G	A,T,C	60	7	465304	6	0	0	0	0	0	0	0	0	0.012893	0.001504	99.9843	0.001289	0	0	0	0
Reference	347	T	C,A,G	14	462076	14	208	0	0	0	0	0.003028	99.949	0.003028	0.044991	0	0	0	0	0	0	0	0
Reference	348	T	C,G,A	7	459424	28	43	0	0	0	0	0.001523	99.983	0.006094	0.009358	0	0	0	0	0	0	0	0
Reference	349	G	A,T,C	283	3	470242	1	0	0	0	0	0	0	0	0	0.060145	0.000638	99.939	0.000213	0	0	0	0
Reference	350	A	G,T,C	466833	10	33	2	99.9904	0.002142	0.007068	0.000428	0	0	0	0	0	0	0	0	0	0	0	0
Reference	351	T	C,G,A	7	464414	21	20	0	0	0	0	0.001507	99.9897	0.004521	0.004306	0	0	0	0	0	0	0	0
Reference	352	C	T,A,G	6	6570	4	466531	0	0	0	0	0	0	0	0	0	0	0	0	0.001268	1.38868	0.000845	98.6092
Reference	353	G	A,T,C	44	13	475123	1	0	0	0	0	0	0	0	0	0.00926	0.002736	99.9878	0.00021	0	0	0	0
Reference	354	G	A,T,C	35	9	474743	2	0	0	0	0	0	0	0	0	0.007372	0.001896	99.9903	0.000421	0	0	0	0
Reference	355	C	T,A,G	6	216	5	474906	0	0	0	0	0	0	0	0	0	0	0	0	0.001263	0.045461	0.001052	99.9522
Reference	356	G	A,T,C	53	12	477532	1	0	0	0	0	0	0	0	0	0.011097	0.002513	99.9862	0.000209	0	0	0	0
Reference	357	C	T,A,G	8	70	2	476421	0	0	0	0	0	0	0	0	0	0	0	0	0.001679	0.01469	0.00042	99.9832
Reference	358	G	A,T,C	43	6	478275	1	0	0	0	0	0	0	0	0	0.00899	0.001254	99.9895	0.000209	0	0	0	0
Reference	359	A	G,T,C	474418	15	37	2	99.9886	0.003161	0.007798	0.000422	0	0	0	0	0	0	0	0	0	0	0	0
Reference	360	G	A,T,C	21	14	477518	5	0	0	0	0	0	0	0	0	0.004397	0.002932	99.9916	0.001047	0	0	0	0
Reference	361	A	G,T,C	479153	17	38	2	99.9881	0.003548	0.00793	0.000417	0	0	0	0	0	0	0	0	0	0	0	0
Reference	362	T	G,C,A	6	479091	25	13	0	0	0	0	0.001252	99.9908	0.005218	0.002713	0	0	0	0	0	0	0	0
Reference	363	T	C,G,A	10	481377	16	48	0	0	0	0	0.002077	99.9846	0.003323	0.00997	0	0	0	0	0	0	0	0
Reference	364	T	C,A,G	17	481464	10	107	0	0	0	0	0.00353	99.9722	0.002076	0.022218	0	0	0	0	0	0	0	0
Reference	365	A	G,T,C	477728	23	134	21	99.9628	0.004813	0.028039	0.004394	0	0	0	0	0	0	0	0	0	0	0	0
Reference	366	A	C,G,T	454151	6	29	82	99.9742	0.001321	0.006384	0.018051	0	0	0	0	0	0	0	0	0	0	0	0
Reference	367	T	C,A,G	11	476779	11	27	0	0	0	0	0.002307	99.9897	0.002307	0.005662	0	0	0	0	0	0	0	0
Reference	368	C	T,A,G	13	348	6	494477	0	0	0	0	0	0	0	0	0	0	0	0	0.002627	0.070325	0.001213	99.9258
Reference	369	G	A,T,C	96	8	494237	4	0	0	0	0	0	0	0	0	0.01942	0.001618	99.9782	0.000809	0	0	0	0
Reference	370	C	T,G,A	4	77	4	495083	0	0	0	0	0	0	0	0	0	0	0	0	0.000808	0.01555	0.000808	99.9828
Reference	371	C	T,A,G	6	182	5	496148	0	0	0	0	0	0	0	0	0	0	0	0	0.001209	0.036668	0.001007	99.9611
Reference	372	G	A,T,C	29	11	497845	2	0	0	0	0	0	0	0	0	0.005825	0.002209	99.9916	0.000402	0	0	0	0
Reference	373	C	T,A,G	6	52	6	496223	0	0	0	0	0	0	0	0	0	0	0	0	0.001209	0.010478	0.001209	99.9871
Reference	374	G	A,T,C	118	9	498358	2	0	0	0	0	0	0	0	0	0.023672	0.001805	99.9741	0.000401	0	0	0	0
Reference	375	A	G,T,C	496204	14	127	9	99.9698	0.002821	0.025587	0.001813	0	0	0	0	0	0	0	0	0	0	0	0
Reference	376	C	T,A,G	14	59	4	495955	0	0	0	0	0	0	0	0	0	0	0	0	0.002822	0.011894	0.000806	99.9845
Reference	377	A	G,T,C	498475	13	100	6	99.9761	0.002607	0.020056	0.001203	0	0	0	0	0	0	0	0	0	0	0	0
Reference	378	A	G,T,C	487289	40	32	39	99.9772	0.008207	0.006565	0.008002	0	0	0	0	0	0	0	0	0	0	0	0
Reference	379	T	C,G,A	10	502142	13	36	0	0	0	0	0.001991	99.9883	0.002589	0.007168	0	0	0	0	0	0	0	0
Reference	380	T	G,C,A	11	486504	51	32	0	0	0	0	0.002261	99.9807	0.010481	0.006576	0	0	0	0	0	0	0	0
Reference	381	T	C,A,G	10	503625	8	59	0	0	0	0	0.001985	99.9847	0.001588	0.011713	0	0	0	0	0	0	0	0
Reference	382	G	A,T,C	13	8	507056	3	0	0	0	0	0	0	0	0	0.002564	0.001578	99.9953	0.000592	0	0	0	0
Reference	383	C	T,A,G	13	362	7	505886	0	0	0	0	0	0	0	0	0	0	0	0	0.002568	0.071504	0.001383	99.9245
Reference	384	G	A,T,C	90	11	506365	5	0	0	0	0	0	0	0	0	0.01777	0.002172	99.9791	0.000987	0	0	0	0
Reference	385	A	G,C,T	498442	8	141	10	99.9681	0.001604	0.028279	0.002006	0	0	0	0	0	0	0	0	0	0	0	0
Reference	386	C	T,A,G	8	414	2	503206	0	0	0	0	0	0	0	0	0	0	0	0	0.001588	0.082203	0.000397	99.9158
Reference	387	G	A,T,C	86	20	506093	2	0	0	0	0	0	0	0	0	0.016989	0.003951	99.9787	0.000395	0	0	0	0
Reference	388	G	A,T	58	7	504419	0	0	0	0	0	0	0	0	0	0.011497	0.001388	99.9871	0	0	0	0	0
Reference	389	C	T,A,G	12	228	10	502146	0	0	0	0	0	0	0	0	0	0	0	0	0.002389	0.045383	0.00199	99.9502
Reference	390	G	A,T,C	58	10	502689	2	0	0	0	0	0	0	0	0	0.011536	0.001989	99.9861	0.000398	0	0	0	0
Reference	391	C	T,A,G	10	125	2	499495	0	0	0	0	0	0	0	0	0	0	0	0	0.002001	0.025018	0.0004	99.9726
Reference	392	G	A,T,C	93	5	503583	4	0	0	0	0	0	0	0	0	0.018464	0.000993	99.9797	0.000794	0	0	0	0
Reference	393	T	C,A,G	16	499049	4	246	0	0	0	0	0.003204	99.9467	0.000801	0.049267	0	0	0	0	0	0	0	0
Reference	394	G	A,C,T	284	6	503192	9	0	0	0	0	0	0	0	0	0.056406	0.001192	99.9406	0.001788	0	0	0	0
Reference	395	C	T,G,A	7	310	9	500269	0	0	0	0	0	0	0	0	0	0	0	0	0.001398	0.061926	0.001798	99.9349
Reference	396	A	G,T,C	487162	38	117	18	99.9645	0.007798	0.024008	0.003694	0	0	0	0	0	0	0	0	0	0	0	0
Reference	397	G	T,A,C	29	30	506074	3	0	0	0	0	0	0	0	0	0.00573	0.005927	99.9878	0.000593	0	0	0	0
Reference	398	G	A,T,C	46	9	505659	6	0	0	0	0	0	0	0	0	0.009096	0.00178	99.9879	0.001186	0	0	0	0
Reference	399	G	A,C,T	70	5	504497	9	0	0	0	0	0	0	0	0	0.013873	0.000991	99.9834	0.001784	0	0	0	0
Reference	400	C	T,G,A	9	103	9	503392	0	0	0	0	0	0	0	0	0	0	0	0	0.001787	0.020456	0.001787	99.976
Reference	401	C	T,G,A	7	328	11	501931	0	0	0	0	0	0	0	0	0	0	0	0	0.001394	0.065303	0.00219	99.9311
Reference	402	A	G,T,C	495972	15	124	6	99.9708	0.003023	0.024994	0.001209	0	0	0	0	0	0	0	0	0	0	0	0
Reference	403	G	A,T,C	13	12	502162	4	0	0	0	0	0	0	0	0	0.002589	0.00239	99.9942	0.000797	0	0	0	0
Reference	404	A	G,T,C	490990	9	161	8	99.9638	0.001832	0.032779	0.001629	0	0	0	0	0	0	0	0	0	0	0	0
Reference	405	C	T,G,A	5	25	7	497608	0	0	0	0	0	0	0	0	0	0	0	0	0.001005	0.005024	0.001407	99.9926
Reference	406	T	C,G,A	4	480832	44	51	0	0	0	0	0.000832	99.9794	0.009149	0.010604	0	0	0	0	0	0	0	0
Reference	407	G	A,C,T	67	4	502741	9	0	0	0	0	0	0	0	0	0.013325	0.000796	99.9841	0.00179	0	0	0	0
Reference	408	G	A,T,C	16	11	498655	5	0	0	0	0	0	0	0	0	0.003208	0.002206	99.9936	0.001003	0	0	0	0
Reference	409	A	G,T,C	484075	83	105	3	99.9606	0.017139	0.021682	0.000619	0	0	0	0	0	0	0	0	0	0	0	0
Reference	410	G	A,T,C	45	37	500348	3	0	0	0	0	0	0	0	0	0.008992	0.007394	99.983	0.000599	0	0	0	0
Reference	411	G	A,T,C	22	10	497856	2	0	0	0	0	0	0	0	0	0.004419	0.002008	99.9932	0.000402	0	0	0	0
Reference	412	T	C,G,A	6	487285	16	211	0	0	0	0	0.001231	99.9522	0.003282	0.04328	0	0	0	0	0	0	0	0
Reference	413	G	A,T,C	52	11	497925	2	0	0	0	0	0	0	0	0	0.010442	0.002209	99.9869	0.000402	0	0	0	0
Reference	414	G	A,T,C	204	12	492910	4	0	0	0	0	0	0	0	0	0.041368	0.002433	99.9554	0.000811	0	0	0	0
Reference	415	C	T,A,G	22	246	6	487237	0	0	0	0	0	0	0	0	0	0	0	0	0.004513	0.05046	0.001231	99.9438
Reference	416	A	G,T,C	494389	12	81	4	99.9804	0.002427	0.016381	0.000809	0	0	0	0	0	0	0	0	0	0	0	0
Reference	417	A	G,C,T	477686	11	59	27	99.9797	0.002302	0.012349	0.005651	0	0	0	0	0	0	0	0	0	0	0	0
Reference	418	C	T,A,G	8	194	3	494644	0	0	0	0	0	0	0	0	0	0	0	0	0.001617	0.039204	0.000606	99.9586
Reference	419	G	A,T,C	136	10	493055	4	0	0	0	0	0	0	0	0	0.027575	0.002028	99.9696	0.000811	0	0	0	0
Reference	420	C	T,A,G	10	52	2	491390	0	0	0	0	0	0	0	0	0	0	0	0	0.002035	0.010581	0.000407	99.987
Reference	421	C	T,A,G	16	117	2	485164	0	0	0	0	0	0	0	0	0	0	0	0	0.003297	0.024109	0.000412	99.9722
Reference	422	A	G,T,C	489722	7	42	5	99.989	0.001429	0.008575	0.001021	0	0	0	0	0	0	0	0	0	0	0	0
Reference	423	A	C,G,T	467883	17	28	110	99.9669	0.003632	0.005982	0.023502	0	0	0	0	0	0	0	0	0	0	0	0
Reference	424	T	C,A,G	24	474031	9	50	0	0	0	0	0.005062	99.9825	0.001898	0.010546	0	0	0	0	0	0	0	0
Reference	425	C	T,A,G	11	513	2	492163	0	0	0	0	0	0	0	0	0	0	0	0	0.002233	0.104122	0.000406	99.8932
Reference	426	A	G,T,C	477487	18	178	10	99.9569	0.003768	0.037262	0.002093	0	0	0	0	0	0	0	0	0	0	0	0
Reference	427	G	A,T,C	78	10	488358	2	0	0	0	0	0	0	0	0	0.015969	0.002047	99.9816	0.000409	0	0	0	0
Reference	428	C	T,A,G	12	1123	5	487039	0	0	0	0	0	0	0	0	0	0	0	0	0.002458	0.230039	0.001024	99.7665
Reference	429	A	G,C,T	481560	11	147	24	99.9622	0.002283	0.030514	0.004982	0	0	0	0	0	0	0	0	0	0	0	0
Reference	430	A	G,C,T	481339	8	56	20	99.9826	0.001662	0.011632	0.004154	0	0	0	0	0	0	0	0	0	0	0	0
Reference	431	C	T,A,G	9	138	3	493229	0	0	0	0	0	0	0	0	0	0	0	0	0.001824	0.02797	0.000608	99.9696
Reference	432	G	A,T,C	67	5	491622	5	0	0	0	0	0	0	0	0	0.013626	0.001017	99.9843	0.001017	0	0	0	0
Reference	433	A	G,T,C	484562	17	133	2	99.9686	0.003507	0.027439	0.000413	0	0	0	0	0	0	0	0	0	0	0	0
Reference	434	C	T,G,A	5	44	8	492045	0	0	0	0	0	0	0	0	0	0	0	0	0.001016	0.008941	0.001626	99.9884
Reference	435	T	C,A,G	13	488691	9	59	0	0	0	0	0.00266	99.9834	0.001841	0.012071	0	0	0	0	0	0	0	0
Reference	436	G	A,T,C	73	9	491757	1	0	0	0	0	0	0	0	0	0.014842	0.00183	99.9831	0.000203	0	0	0	0
Reference	437	T	C,G,A	9	486978	12	123	0	0	0	0	0.001848	99.9704	0.002463	0.02525	0	0	0	0	0	0	0	0
Reference	438	T	G,C,A	10	476405	97	30	0	0	0	0	0.002098	99.9713	0.020355	0.006295	0	0	0	0	0	0	0	0
Reference	439	T	C,G,A	6	484433	10	37	0	0	0	0	0.001238	99.9891	0.002064	0.007637	0	0	0	0	0	0	0	0
Reference	440	G	A,T	64	7	485599	0	0	0	0	0	0	0	0	0	0.013178	0.001441	99.9854	0	0	0	0	0
Reference	441	C	T,G,A	9	199	16	482611	0	0	0	0	0	0	0	0	0	0	0	0	0.001864	0.041215	0.003314	99.9536
Reference	442	C	T,G,A	5	905	8	482644	0	0	0	0	0	0	0	0	0	0	0	0	0.001034	0.187153	0.001654	99.8102
Reference	443	C	A,T,G	479	203	7	483734	0	0	0	0	0	0	0	0	0	0	0	0	0.098881	0.041906	0.001445	99.8578
Reference	444	G	A,C,T	204	8	483889	12	0	0	0	0	0	0	0	0	0.042139	0.001653	99.9537	0.002479	0	0	0	0
Reference	445	C	T,A,G	8	27	6	481641	0	0	0	0	0	0	0	0	0	0	0	0	0.001661	0.005605	0.001246	99.9915
Reference	446	C	T,A,G	17	248	9	483064	0	0	0	0	0	0	0	0	0	0	0	0	0.003517	0.05131	0.001862	99.9433
Reference	447	A	G,C,T	477278	13	52	21	99.982	0.002723	0.010893	0.004399	0	0	0	0	0	0	0	0	0	0	0	0
Reference	448	G	A,T,C	18	7	484527	1	0	0	0	0	0	0	0	0	0.003715	0.001445	99.9946	0.000206	0	0	0	0
Reference	449	T	C,G,A	4	473246	45	177	0	0	0	0	0.000845	99.9523	0.009504	0.037383	0	0	0	0	0	0	0	0
Reference	450	T	C,A,G	11	482799	9	66	0	0	0	0	0.002278	99.9822	0.001864	0.013668	0	0	0	0	0	0	0	0
Reference	451	G	A,T,C	15	6	482633	5	0	0	0	0	0	0	0	0	0.003108	0.001243	99.9946	0.001036	0	0	0	0
Reference	452	T	C,G,A	12	475056	22	131	0	0	0	0	0.002525	99.9653	0.004629	0.027566	0	0	0	0	0	0	0	0
Reference	453	T	C,A,G	13	477784	6	49	0	0	0	0	0.002721	99.9858	0.001256	0.010254	0	0	0	0	0	0	0	0
Reference	454	G	A,T	23	9	477362	0	0	0	0	0	0	0	0	0	0.004818	0.001885	99.9933	0	0	0	0	0
Reference	455	T	C,A,G	10	473488	7	254	0	0	0	0	0.002111	99.9428	0.001478	0.053614	0	0	0	0	0	0	0	0
Reference	456	G	A,T,C	72	13	473202	3	0	0	0	0	0	0	0	0	0.015213	0.002747	99.9814	0.000634	0	0	0	0
Reference	457	C	T,A,G	9	139	7	470576	0	0	0	0	0	0	0	0	0	0	0	0	0.001912	0.029529	0.001487	99.9671
Reference	458	C	T,A,G	6	135	2	471190	0	0	0	0	0	0	0	0	0	0	0	0	0.001273	0.028642	0.000424	99.9697
Reference	459	A	G,T,C	463838	16	89	11	99.975	0.003449	0.019183	0.002371	0	0	0	0	0	0	0	0	0	0	0	0
Reference	460	C	T,A,G	10	37	1	469116	0	0	0	0	0	0	0	0	0	0	0	0	0.002131	0.007886	0.000213	99.9898
Reference	461	G	A,T,C	85	6	465041	3	0	0	0	0	0	0	0	0	0.018274	0.00129	99.9798	0.000645	0	0	0	0
Reference	462	C	T,A,G	16	176	3	462834	0	0	0	0	0	0	0	0	0	0	0	0	0.003456	0.038011	0.000648	99.9579
Reference	463	G	A,T,C	71	11	463262	1	0	0	0	0	0	0	0	0	0.015323	0.002374	99.9821	0.000216	0	0	0	0
Reference	464	G	A,T,C	47	7	460915	3	0	0	0	0	0	0	0	0	0.010196	0.001519	99.9876	0.000651	0	0	0	0
Reference	465	T	C,G,A	4	454006	22	138	0	0	0	0	0.000881	99.9639	0.004844	0.030385	0	0	0	0	0	0	0	0
Reference	466	T	C,G,A	6	458280	8	66	0	0	0	0	0.001309	99.9825	0.001745	0.014399	0	0	0	0	0	0	0	0
Reference	467	G	A,T,C	53	15	456890	4	0	0	0	0	0	0	0	0	0.011598	0.003283	99.9842	0.000875	0	0	0	0
Reference	468	G	A,T,C	24	8	454309	3	0	0	0	0	0	0	0	0	0.005282	0.001761	99.9923	0.00066	0	0	0	0
Reference	469	G	A,T,C	36	12	454315	4	0	0	0	0	0	0	0	0	0.007923	0.002641	99.9886	0.00088	0	0	0	0
Reference	470	A	G,T,C	450574	19	47	4	99.9845	0.004216	0.01043	0.000888	0	0	0	0	0	0	0	0	0	0	0	0
Reference	471	A	C,G,T	418099	15	48	187	99.9402	0.003586	0.011474	0.0447	0	0	0	0	0	0	0	0	0	0	0	0
Reference	472	T	C,G,A	6	448586	12	110	0	0	0	0	0.001337	99.9715	0.002674	0.024515	0	0	0	0	0	0	0	0
Reference	473	G	A,T,C	58	12	451236	5	0	0	0	0	0	0	0	0	0.012851	0.002659	99.9834	0.001108	0	0	0	0
Reference	474	T	C,A,G	13	449141	5	362	0	0	0	0	0.002892	99.9155	0.001112	0.08053	0	0	0	0	0	0	0	0
Reference	475	A	G,T,C	444992	8	151	7	99.9627	0.001797	0.033921	0.001572	0	0	0	0	0	0	0	0	0	0	0	0
Reference	476	A	G,C,T	439758	7	37	24	99.9845	0.001592	0.008412	0.005457	0	0	0	0	0	0	0	0	0	0	0	0
Reference	477	T	C,G,A	7	434404	61	94	0	0	0	0	0.001611	99.9627	0.014037	0.021631	0	0	0	0	0	0	0	0
Reference	478	T	C,A,G	19	443171	8	29	0	0	0	0	0.004287	99.9874	0.001805	0.006543	0	0	0	0	0	0	0	0
Reference	479	C	T,A	10	1180	0	443742	0	0	0	0	0	0	0	0	0	0	0	0	0.002248	0.265209	0	99.7325
Reference	480	A	G,T,C	442567	16	112	7	99.9695	0.003614	0.025299	0.001581	0	0	0	0	0	0	0	0	0	0	0	0
Reference	481	G	A,T,C	41	9	439607	3	0	0	0	0	0	0	0	0	0.009325	0.002047	99.9879	0.000682	0	0	0	0
Reference	482	C	T,A,G	5	72	1	437872	0	0	0	0	0	0	0	0	0	0	0	0	0.001142	0.01644	0.000228	99.9822
Reference	483	T	C,A,G	10	436846	1	40	0	0	0	0	0.002289	99.9883	0.000229	0.009155	0	0	0	0	0	0	0	0
Reference	484	C	T,A,G	6	89	5	434988	0	0	0	0	0	0	0	0	0	0	0	0	0.001379	0.020456	0.001149	99.977
Reference	485	C	T,A,G	9	221	4	432704	0	0	0	0	0	0	0	0	0	0	0	0	0.002079	0.051047	0.000924	99.946
Reference	486	G	A,T,C	171	12	428934	3	0	0	0	0	0	0	0	0	0.039849	0.002796	99.9567	0.000699	0	0	0	0
Reference	487	C	T,A,G	13	43	3	425617	0	0	0	0	0	0	0	0	0	0	0	0	0.003054	0.010102	0.000705	99.9861
Reference	488	C	T,A,G	20	71	4	426158	0	0	0	0	0	0	0	0	0	0	0	0	0.004692	0.016657	0.000938	99.9777
Reference	489	A	G,C,T	421759	6	23	11	99.9905	0.001422	0.005453	0.002608	0	0	0	0	0	0	0	0	0	0	0	0
Reference	490	T	C,G,A	6	421299	11	20	0	0	0	0	0.001424	99.9912	0.002611	0.004747	0	0	0	0	0	0	0	0
Reference	491	C	T,A,G	10	687	5	423135	0	0	0	0	0	0	0	0	0	0	0	0	0.002359	0.162091	0.00118	99.8344
Reference	492	G	A,T,C	272	17	417612	13	0	0	0	0	0	0	0	0	0.065085	0.004068	99.9277	0.003111	0	0	0	0
Reference	493	C	T,A,G	10	45	4	416860	0	0	0	0	0	0	0	0	0	0	0	0	0.002399	0.010793	0.000959	99.9858
Reference	494	C	T,A,G	3	150	3	417165	0	0	0	0	0	0	0	0	0	0	0	0	0.000719	0.035944	0.000719	99.9626
Reference	495	G	A,T,C	125	8	414512	1	0	0	0	0	0	0	0	0	0.030146	0.001929	99.9677	0.000241	0	0	0	0
Reference	496	C	T,A,G	4	38	1	412178	0	0	0	0	0	0	0	0	0	0	0	0	0.00097	0.009218	0.000243	99.9896
Reference	497	T	G,C,A	6	392461	94	33	0	0	0	0	0.001528	99.9661	0.023943	0.008406	0	0	0	0	0	0	0	0
Reference	498	T	C,A,G	12	410361	5	62	0	0	0	0	0.002924	99.9808	0.001218	0.015106	0	0	0	0	0	0	0	0
Reference	499	C	T,A	14	184	0	407785	0	0	0	0	0	0	0	0	0	0	0	0	0.003432	0.0451	0	99.9515
Reference	500	C	T,A,G	11	113	3	409503	0	0	0	0	0	0	0	0	0	0	0	0	0.002685	0.027586	0.000732	99.969
Reference	501	A	G,T,C	404177	8	399	3	99.8987	0.001977	0.098619	0.000741	0	0	0	0	0	0	0	0	0	0	0	0
Reference	502	C	T,A,G	5	13	1	406694	0	0	0	0	0	0	0	0	0	0	0	0	0.001229	0.003196	0.000246	99.9953
Reference	503	T	C,G,A	25	384389	24	127	0	0	0	0	0.006501	99.9542	0.006241	0.033024	0	0	0	0	0	0	0	0
Reference	504	T	A,C,G	50	384321	5	24	0	0	0	0	0.013007	99.9794	0.001301	0.006243	0	0	0	0	0	0	0	0
Reference	505	T	G,C,A	5	396899	67	22	0	0	0	0	0.001259	99.9763	0.016877	0.005542	0	0	0	0	0	0	0	0
Reference	506	T	G,C,A	3	381650	212	32	0	0	0	0	0.000786	99.9353	0.055512	0.008379	0	0	0	0	0	0	0	0
Reference	507	T	C,G,A	7	400358	15	42	0	0	0	0	0.001748	99.984	0.003746	0.010489	0	0	0	0	0	0	0	0
Reference	508	C	T,A,G	19	212	3	398507	0	0	0	0	0	0	0	0	0	0	0	0	0.004765	0.053167	0.000752	99.9413
Reference	509	C	T,A,G	8	348	3	400155	0	0	0	0	0	0	0	0	0	0	0	0	0.001997	0.086888	0.000749	99.9104
Reference	510	C	T,A,G	28	531	2	400235	0	0	0	0	0	0	0	0	0	0	0	0	0.006986	0.132486	0.000499	99.86
Reference	511	G	A,T,C	57	10	398827	1	0	0	0	0	0	0	0	0	0.014289	0.002507	99.983	0.000251	0	0	0	0
Reference	512	C	T,A,G	10	55	1	398612	0	0	0	0	0	0	0	0	0	0	0	0	0.002508	0.013796	0.000251	99.9834
Reference	513	G	A,T,C	30	5	398948	3	0	0	0	0	0	0	0	0	0.007519	0.001253	99.9905	0.000752	0	0	0	0
Reference	514	T	C,A,G	41	379549	10	39	0	0	0	0	0.0108	99.9763	0.002634	0.010273	0	0	0	0	0	0	0	0
Reference	515	T	G,C,A	4	386741	78	11	0	0	0	0	0.001034	99.976	0.020164	0.002844	0	0	0	0	0	0	0	0
Reference	516	T	G,C,A	5	390431	39	25	0	0	0	0	0.00128	99.9823	0.009987	0.006402	0	0	0	0	0	0	0	0
Reference	517	T	C,G,A	6	393294	8	18	0	0	0	0	0.001525	99.9919	0.002034	0.004576	0	0	0	0	0	0	0	0
Reference	518	C	T,A,G	13	742	5	388928	0	0	0	0	0	0	0	0	0	0	0	0	0.003336	0.190409	0.001283	99.805
Reference	519	G	A,T,C	178	10	389591	4	0	0	0	0	0	0	0	0	0.045666	0.002566	99.9507	0.001026	0	0	0	0
Reference	520	C	T,A,G	7	283	5	389733	0	0	0	0	0	0	0	0	0	0	0	0	0.001795	0.072559	0.001282	99.9244
Reference	521	A	G,T,C	385474	19	131	16	99.957	0.004927	0.03397	0.004149	0	0	0	0	0	0	0	0	0	0	0	0
Reference	522	G	A,T,C	41	10	386861	4	0	0	0	0	0	0	0	0	0.010597	0.002585	99.9858	0.001034	0	0	0	0
Reference	523	A	G,T	387760	6	18	0	99.9938	0.001547	0.004642	0	0	0	0	0	0	0	0	0	0	0	0	0
Reference	524	A	C,G,T	376736	9	32	43	99.9777	0.002388	0.008492	0.011411	0	0	0	0	0	0	0	0	0	0	0	0
Reference	525	A	G,T,C	382806	15	74	12	99.9736	0.003917	0.019326	0.003134	0	0	0	0	0	0	0	0	0	0	0	0
Reference	526	C	T,A,G	10	104	6	385725	0	0	0	0	0	0	0	0	0	0	0	0	0.002592	0.026954	0.001555	99.9689
Reference	527	G	A,T,C	54	8	385296	5	0	0	0	0	0	0	0	0	0.014013	0.002076	99.9826	0.001297	0	0	0	0
Reference	528	T	C,A,G	14	377298	16	69	0	0	0	0	0.00371	99.9738	0.00424	0.018283	0	0	0	0	0	0	0	0
Reference	529	G	A,T	28	16	383368	0	0	0	0	0	0	0	0	0	0.007303	0.004173	99.9885	0	0	0	0	0
Reference	530	G	A,T,C	100	13	381161	2	0	0	0	0	0	0	0	0	0.026228	0.00341	99.9698	0.000525	0	0	0	0
Reference	531	C	T,A,G	10	85	3	381488	0	0	0	0	0	0	0	0	0	0	0	0	0.002621	0.022275	0.000786	99.9743
Reference	532	T	C,G,A	7	376788	23	21	0	0	0	0	0.001858	99.9865	0.006103	0.005573	0	0	0	0	0	0	0	0
Reference	533	G	A,T,C	69	6	382496	3	0	0	0	0	0	0	0	0	0.018036	0.001568	99.9796	0.000784	0	0	0	0
Reference	534	G	A,T,C	116	15	380412	2	0	0	0	0	0	0	0	0	0.030483	0.003942	99.9651	0.000526	0	0	0	0
Reference	535	C	T,A,G	5	99	3	377265	0	0	0	0	0	0	0	0	0	0	0	0	0.001325	0.026234	0.000795	99.9716
Reference	536	C	T,A,G	10	27	5	378846	0	0	0	0	0	0	0	0	0	0	0	0	0.002639	0.007126	0.00132	99.9889
Reference	537	T	C,G,A	14	369781	17	80	0	0	0	0	0.003785	99.97	0.004596	0.021628	0	0	0	0	0	0	0	0
Reference	538	G	A,T,C	32	8	377336	5	0	0	0	0	0	0	0	0	0.008479	0.00212	99.9881	0.001325	0	0	0	0
Reference	539	G	A,T,C	37	10	376455	7	0	0	0	0	0	0	0	0	0.009827	0.002656	99.9857	0.001859	0	0	0	0
Reference	540	T	C,G,A	5	346457	143	386	0	0	0	0	0.001441	99.8461	0.041211	0.111242	0	0	0	0	0	0	0	0
Reference	541	T	C,A,G	11	373938	3	40	0	0	0	0	0.002941	99.9856	0.000802	0.010695	0	0	0	0	0	0	0	0
Reference	542	C	T,A,G	4	74	2	374446	0	0	0	0	0	0	0	0	0	0	0	0	0.001068	0.019758	0.000534	99.9786
Reference	543	A	G,C,T	369340	9	299	10	99.914	0.002435	0.080886	0.002705	0	0	0	0	0	0	0	0	0	0	0	0
Reference	544	C	T,A,G	8	70	4	372105	0	0	0	0	0	0	0	0	0	0	0	0	0.002149	0.018808	0.001075	99.978
Reference	545	C	T,A,G	7	350	4	372551	0	0	0	0	0	0	0	0	0	0	0	0	0.001877	0.093856	0.001073	99.9032
Reference	546	A	G,T,C	368379	10	110	6	99.9658	0.002714	0.02985	0.001628	0	0	0	0	0	0	0	0	0	0	0	0
Reference	547	C	T,A,G	3	56	2	370415	0	0	0	0	0	0	0	0	0	0	0	0	0.00081	0.015116	0.00054	99.9835
Reference	548	G	A,T,C	28	7	367078	4	0	0	0	0	0	0	0	0	0.007627	0.001907	99.9894	0.00109	0	0	0	0
Reference	549	C	T,A,G	13	214	2	368071	0	0	0	0	0	0	0	0	0	0	0	0	0.00353	0.058105	0.000543	99.9378
Reference	550	G	A,T	47	11	369607	0	0	0	0	0	0	0	0	0	0.012714	0.002976	99.9843	0	0	0	0	0
Reference	551	G	A,T,C	88	6	369100	5	0	0	0	0	0	0	0	0	0.023835	0.001625	99.9732	0.001354	0	0	0	0
Reference	552	G	A,T,C	35	4	369017	2	0	0	0	0	0	0	0	0	0.009484	0.001084	99.9889	0.000542	0	0	0	0
Reference	553	A	G,T,C	365493	15	23	2	99.9891	0.004104	0.006292	0.000547	0	0	0	0	0	0	0	0	0	0	0	0
Reference	554	A	C,G,T	351250	7	52	130	99.9462	0.001992	0.014796	0.036991	0	0	0	0	0	0	0	0	0	0	0	0
Reference	555	A	G,C,T	357604	17	65	67	99.9584	0.004752	0.018169	0.018728	0	0	0	0	0	0	0	0	0	0	0	0
Reference	556	C	T,A,G	9	200	4	367246	0	0	0	0	0	0	0	0	0	0	0	0	0.002449	0.054428	0.001089	99.942
Reference	557	G	A,T,C	173	15	364439	1	0	0	0	0	0	0	0	0	0.047446	0.004114	99.9482	0.000274	0	0	0	0
Reference	558	G	A,T,C	17	6	365929	4	0	0	0	0	0	0	0	0	0.004645	0.00164	99.9926	0.001093	0	0	0	0
Reference	559	T	C,G,A	4	358691	13	68	0	0	0	0	0.001115	99.9763	0.003623	0.018953	0	0	0	0	0	0	0	0
Reference	560	C	T,A,G	14	57	4	361924	0	0	0	0	0	0	0	0	0	0	0	0	0.003867	0.015746	0.001105	99.9793
Reference	561	T	C,G,A	13	356516	24	109	0	0	0	0	0.003645	99.9591	0.006729	0.030561	0	0	0	0	0	0	0	0
Reference	562	G	A,T,C	64	3	363486	2	0	0	0	0	0	0	0	0	0.017604	0.000825	99.981	0.00055	0	0	0	0
Reference	563	A	G,T,C	359150	12	15	4	99.9914	0.003341	0.004176	0.001114	0	0	0	0	0	0	0	0	0	0	0	0
Reference	564	T	C,G,A	10	360244	17	45	0	0	0	0	0.002775	99.98	0.004718	0.012489	0	0	0	0	0	0	0	0
Reference	565	A	G,C,T	360774	7	117	13	99.962	0.00194	0.032418	0.003602	0	0	0	0	0	0	0	0	0	0	0	0
Reference	566	A	G,C,T	356171	9	91	34	99.9624	0.002526	0.02554	0.009542	0	0	0	0	0	0	0	0	0	0	0	0
Reference	567	G	A,T,C	10	6	360473	5	0	0	0	0	0	0	0	0	0.002774	0.001664	99.9942	0.001387	0	0	0	0
Reference	568	A	G,T,C	362357	6	74	3	99.9771	0.001655	0.020417	0.000828	0	0	0	0	0	0	0	0	0	0	0	0
Reference	569	G	A,T,C	12	11	360949	2	0	0	0	0	0	0	0	0	0.003324	0.003047	99.9931	0.000554	0	0	0	0
Reference	570	A	G,T,C	361281	9	48	6	99.9826	0.002491	0.013284	0.00166	0	0	0	0	0	0	0	0	0	0	0	0
Reference	571	C	T,A,G	4	44	2	361047	0	0	0	0	0	0	0	0	0	0	0	0	0.001108	0.012185	0.000554	99.9862
Reference	572	A	G,C,T	356879	7	120	12	99.9611	0.001961	0.033612	0.003361	0	0	0	0	0	0	0	0	0	0	0	0
Reference	573	C	T,A,G	4	31	1	358922	0	0	0	0	0	0	0	0	0	0	0	0	0.001114	0.008636	0.000279	99.99
Reference	574	C	T,A,G	16	427	3	359697	0	0	0	0	0	0	0	0	0	0	0	0	0.004443	0.118564	0.000833	99.8762
Reference	575	G	A,T,C	53	10	358384	3	0	0	0	0	0	0	0	0	0.014786	0.00279	99.9816	0.000837	0	0	0	0
Reference	576	G	A,T,C	218	17	357882	8	0	0	0	0	0	0	0	0	0.060873	0.004747	99.9321	0.002234	0	0	0	0
Reference	577	C	T,A,G	10	77	7	357686	0	0	0	0	0	0	0	0	0	0	0	0	0.002795	0.021522	0.001957	99.9737
Reference	578	A	G,C,T	354713	9	55	12	99.9786	0.002537	0.015502	0.003382	0	0	0	0	0	0	0	0	0	0	0	0
Reference	579	T	C,G,A	6	354625	9	66	0	0	0	0	0.001692	99.9772	0.002537	0.018607	0	0	0	0	0	0	0	0
Reference	580	A	G,C,T	356451	3	216	8	99.9364	0.000841	0.060559	0.002243	0	0	0	0	0	0	0	0	0	0	0	0
Reference	581	C	T,G,A	3	41	3	358206	0	0	0	0	0	0	0	0	0	0	0	0	0.000837	0.011444	0.000837	99.9869
Reference	582	T	C,A,G	16	353390	4	25	0	0	0	0	0.004527	99.9873	0.001132	0.007073	0	0	0	0	0	0	0	0
Reference	583	C	T,A,G	9	78	4	356482	0	0	0	0	0	0	0	0	0	0	0	0	0.002524	0.021875	0.001122	99.9745
Reference	584	T	C,A,G	15	351978	11	77	0	0	0	0	0.00426	99.9707	0.003124	0.02187	0	0	0	0	0	0	0	0
Reference	585	G	A,T,C	14	6	355501	1	0	0	0	0	0	0	0	0	0.003938	0.001688	99.9941	0.000281	0	0	0	0
Reference	586	C	T,A,G	11	333	6	353745	0	0	0	0	0	0	0	0	0	0	0	0	0.003107	0.094043	0.001694	99.9012
Reference	587	G	A,C,T	37	4	355590	5	0	0	0	0	0	0	0	0	0.010404	0.001125	99.9871	0.001406	0	0	0	0
Reference	588	A	G,T	352984	11	50	0	99.9827	0.003116	0.014163	0	0	0	0	0	0	0	0	0	0	0	0	0
Reference	589	C	T,A,G	6	38	3	355730	0	0	0	0	0	0	0	0	0	0	0	0	0.001686	0.010681	0.000843	99.9868
Reference	590	A	C,G,T	347603	7	24	33	99.9816	0.002013	0.006903	0.009492	0	0	0	0	0	0	0	0	0	0	0	0
Reference	591	T	G,C,A	9	348000	21	14	0	0	0	0	0.002586	99.9874	0.006034	0.004022	0	0	0	0	0	0	0	0
Reference	592	C	T,A,G	10	282	2	354641	0	0	0	0	0	0	0	0	0	0	0	0	0.002817	0.079451	0.000563	99.9172
Reference	593	G	A,C,T	165	4	353427	6	0	0	0	0	0	0	0	0	0.046663	0.001131	99.9505	0.001697	0	0	0	0
Reference	594	T	C,G,A	7	341763	49	183	0	0	0	0	0.002047	99.9301	0.014327	0.053508	0	0	0	0	0	0	0	0
Reference	595	A	G,C,T	346625	7	37	33	99.9778	0.002019	0.010672	0.009518	0	0	0	0	0	0	0	0	0	0	0	0
Reference	596	T	C,G,A	4	349949	18	92	0	0	0	0	0.001143	99.9674	0.005142	0.026281	0	0	0	0	0	0	0	0
Reference	597	A	G,C,T	347785	4	92	17	99.9675	0.00115	0.026445	0.004886	0	0	0	0	0	0	0	0	0	0	0	0
Reference	598	A	G,C,T	339545	8	136	47	99.9438	0.002355	0.040031	0.013834	0	0	0	0	0	0	0	0	0	0	0	0
Reference	599	C	T,A,G	20	94	2	350620	0	0	0	0	0	0	0	0	0	0	0	0	0.005702	0.026801	0.00057	99.9669
Reference	600	G	A,T,C	27	18	350426	4	0	0	0	0	0	0	0	0	0.007704	0.005136	99.986	0.001141	0	0	0	0
Reference	601	T	C,G,A	5	341811	31	40	0	0	0	0	0.001462	99.9778	0.009067	0.0117	0	0	0	0	0	0	0	0
Reference	602	T	C,G,A	11	348280	19	60	0	0	0	0	0.003158	99.9742	0.005454	0.017223	0	0	0	0	0	0	0	0
Reference	603	A	G,T,C	346253	12	763	8	99.7744	0.003458	0.219862	0.002305	0	0	0	0	0	0	0	0	0	0	0	0
Reference	604	C	T,A,G	8	31	3	350127	0	0	0	0	0	0	0	0	0	0	0	0	0.002285	0.008853	0.000857	99.988
Reference	605	T	C,G,A	13	345973	15	25	0	0	0	0	0.003757	99.9847	0.004335	0.007225	0	0	0	0	0	0	0	0
Reference	606	G	A,T,C	36	5	350654	4	0	0	0	0	0	0	0	0	0.010265	0.001426	99.9872	0.001141	0	0	0	0
Reference	607	G	A,T,C	18	9	349468	1	0	0	0	0	0	0	0	0	0.00515	0.002575	99.992	0.000286	0	0	0	0
Reference	608	T	C,G,A	1	342194	17	51	0	0	0	0	0.000292	99.9798	0.004967	0.014901	0	0	0	0	0	0	0	0
Reference	609	T	C,G,A	6	344758	25	23	0	0	0	0	0.00174	99.9843	0.00725	0.00667	0	0	0	0	0	0	0	0
Reference	610	T	C,A,G	10	349313	5	26	0	0	0	0	0.002862	99.9883	0.001431	0.007442	0	0	0	0	0	0	0	0
Reference	611	C	T,A,G	7	173	1	349940	0	0	0	0	0	0	0	0	0	0	0	0	0.001999	0.049411	0.000286	99.9483
Reference	612	A	G,T,C	348264	8	172	4	99.9472	0.002296	0.049362	0.001148	0	0	0	0	0	0	0	0	0	0	0	0
Reference	613	C	T,G	0	26	2	350062	0	0	0	0	0	0	0	0	0	0	0	0	0	0.007427	0.000571	99.992
Reference	614	A	G,C,T	347270	9	42	11	99.9822	0.002591	0.012092	0.003167	0	0	0	0	0	0	0	0	0	0	0	0
Reference	615	T	G,C,A	8	328829	118	33	0	0	0	0	0.002432	99.9517	0.035868	0.010031	0	0	0	0	0	0	0	0
Reference	616	T	C,A,G	13	345672	4	25	0	0	0	0	0.00376	99.9879	0.001157	0.007231	0	0	0	0	0	0	0	0
Reference	617	C	T,A,G	10	245	1	347967	0	0	0	0	0	0	0	0	0	0	0	0	0.002872	0.070357	0.000287	99.9265
Reference	618	A	G,C,T	343132	8	420	12	99.8719	0.002328	0.122245	0.003493	0	0	0	0	0	0	0	0	0	0	0	0
Reference	619	C	T,A,G	5	50	3	348380	0	0	0	0	0	0	0	0	0	0	0	0	0.001435	0.01435	0.000861	99.9834
Reference	620	C	T,A	7	308	0	347874	0	0	0	0	0	0	0	0	0	0	0	0	0.00201	0.088458	0	99.9095
Reference	621	A	G,C,T	345388	8	249	19	99.9202	0.002314	0.072035	0.005497	0	0	0	0	0	0	0	0	0	0	0	0
Reference	622	C	T,G,A	3	21	5	350104	0	0	0	0	0	0	0	0	0	0	0	0	0.000857	0.005998	0.001428	99.9917
Reference	623	C	T,A,G	16	63	1	348852	0	0	0	0	0	0	0	0	0	0	0	0	0.004585	0.018055	0.000287	99.9771
Reference	624	C	T,A,G	25	106	2	351059	0	0	0	0	0	0	0	0	0	0	0	0	0.007119	0.030183	0.000569	99.9621
Reference	625	T	C,G,A	14	341901	36	118	0	0	0	0	0.004093	99.9509	0.010524	0.034496	0	0	0	0	0	0	0	0
Reference	626	G	A,C,T	38	5	351737	7	0	0	0	0	0	0	0	0	0.010802	0.001421	99.9858	0.00199	0	0	0	0
Reference	627	A	G,T,C	348264	19	45	3	99.9808	0.005455	0.012919	0.000861	0	0	0	0	0	0	0	0	0	0	0	0
Reference	628	A	C,G,T	338253	6	36	73	99.966	0.001773	0.010639	0.021574	0	0	0	0	0	0	0	0	0	0	0	0
Reference	629	T	G,C,A	8	338578	66	22	0	0	0	0	0.002362	99.9717	0.019488	0.006496	0	0	0	0	0	0	0	0
Reference	630	T	C,A,G	12	349709	3	39	0	0	0	0	0.003431	99.9846	0.000858	0.01115	0	0	0	0	0	0	0	0
Reference	631	G	A,T,C	41	8	351196	3	0	0	0	0	0	0	0	0	0.011673	0.002278	99.9852	0.000854	0	0	0	0
Reference	632	A	G,T,C	349303	22	163	5	99.9456	0.006295	0.046639	0.001431	0	0	0	0	0	0	0	0	0	0	0	0
Reference	633	C	T,G,A	3	24	4	351188	0	0	0	0	0	0	0	0	0	0	0	0	0.000854	0.006833	0.001139	99.9912
Reference	634	T	C,A,G	14	350647	3	30	0	0	0	0	0.003992	99.9866	0.000855	0.008554	0	0	0	0	0	0	0	0
Reference	635	C	T,A,G	6	24	1	351691	0	0	0	0	0	0	0	0	0	0	0	0	0.001706	0.006824	0.000284	99.9912
Reference	636	T	C,A,G	8	349480	1	46	0	0	0	0	0.002289	99.9843	0.000286	0.01316	0	0	0	0	0	0	0	0
Reference	637	C	T,A,G	12	104	3	350826	0	0	0	0	0	0	0	0	0	0	0	0	0.003419	0.029634	0.000855	99.9661
Reference	638	T	G,C,A	7	335871	97	26	0	0	0	0	0.002083	99.9613	0.028869	0.007738	0	0	0	0	0	0	0	0
Reference	639	T	C,A,G	14	345330	11	38	0	0	0	0	0.004053	99.9818	0.003185	0.011002	0	0	0	0	0	0	0	0
Reference	640	C	T,A,G	10	791	2	347581	0	0	0	0	0	0	0	0	0	0	0	0	0.00287	0.227048	0.000574	99.7695
Reference	641	C	T,A,G	9	1654	2	346896	0	0	0	0	0	0	0	0	0	0	0	0	0.002582	0.474522	0.000574	99.5223
Reference	642	G	A,T,C	70	11	348309	7	0	0	0	0	0	0	0	0	0.020092	0.003157	99.9747	0.002009	0	0	0	0
Reference	643	G	A,C,T	9	4	346189	5	0	0	0	0	0	0	0	0	0.0026	0.001155	99.9948	0.001444	0	0	0	0
Reference	644	G	A,T,C	12	6	345400	5	0	0	0	0	0	0	0	0	0.003474	0.001737	99.9933	0.001448	0	0	0	0
Reference	645	C	T,A	7	77	0	344600	0	0	0	0	0	0	0	0	0	0	0	0	0.002031	0.022339	0	99.9756
Reference	646	G	A,C,T	100	5	343560	6	0	0	0	0	0	0	0	0	0.029098	0.001455	99.9677	0.001746	0	0	0	0
Reference	647	C	T,A,G	10	30	2	343715	0	0	0	0	0	0	0	0	0	0	0	0	0.002909	0.008727	0.000582	99.9878
Reference	648	T	C,G,A	3	337648	18	80	0	0	0	0	0.000888	99.9701	0.005329	0.023686	0	0	0	0	0	0	0	0
Reference	649	A	G,C,T	338657	6	43	18	99.9802	0.001771	0.012695	0.005314	0	0	0	0	0	0	0	0	0	0	0	0
Reference	650	T	C,A,G	10	342879	2	61	0	0	0	0	0.002916	99.9787	0.000583	0.017787	0	0	0	0	0	0	0	0
Reference	651	C	T,A,G	6	902	1	344835	0	0	0	0	0	0	0	0	0	0	0	0	0.001735	0.260887	0.000289	99.7371
Reference	652	A	G,T,C	341759	8	59	8	99.9781	0.00234	0.01726	0.00234	0	0	0	0	0	0	0	0	0	0	0	0
Reference	653	T	C,A,G	8	343242	6	29	0	0	0	0	0.00233	99.9875	0.001748	0.008448	0	0	0	0	0	0	0	0
Reference	654	G	A,T,C	86	11	344499	3	0	0	0	0	0	0	0	0	0.024957	0.003192	99.971	0.000871	0	0	0	0
Reference	655	C	T,A,G	15	134	2	343872	0	0	0	0	0	0	0	0	0	0	0	0	0.00436	0.038951	0.000581	99.9561
Reference	656	C	T,A,G	16	209	2	345271	0	0	0	0	0	0	0	0	0	0	0	0	0.004631	0.060492	0.000579	99.9343
Reference	657	A	G,C,T	342263	4	22	16	99.9877	0.001169	0.006427	0.004674	0	0	0	0	0	0	0	0	0	0	0	0
Reference	658	T	C,G,A	8	339918	21	76	0	0	0	0	0.002353	99.9691	0.006176	0.022351	0	0	0	0	0	0	0	0
Reference	659	A	G,T,C	339567	9	530	10	99.8386	0.002646	0.155829	0.00294	0	0	0	0	0	0	0	0	0	0	0	0
Reference	660	C	T,A,G	5	112	2	344455	0	0	0	0	0	0	0	0	0	0	0	0	0.001451	0.032504	0.00058	99.9655
Reference	661	C	T,A,G	9	653	3	343415	0	0	0	0	0	0	0	0	0	0	0	0	0.002616	0.189781	0.000872	99.8067
Reference	662	G	A,T,C	56	8	344026	4	0	0	0	0	0	0	0	0	0.016275	0.002325	99.9802	0.001162	0	0	0	0
Reference	663	C	T,A,G	11	67	2	344102	0	0	0	0	0	0	0	0	0	0	0	0	0.003196	0.019466	0.000581	99.9768
Reference	664	G	A,T,C	55	7	345122	6	0	0	0	0	0	0	0	0	0.015933	0.002028	99.9803	0.001738	0	0	0	0
Reference	665	A	G,T,C	343042	12	17	4	99.9904	0.003498	0.004955	0.001166	0	0	0	0	0	0	0	0	0	0	0	0
Reference	666	A	C,G,T	333957	15	24	58	99.971	0.00449	0.007184	0.017362	0	0	0	0	0	0	0	0	0	0	0	0
Reference	667	A	G,C,T	336696	22	39	25	99.9745	0.006532	0.01158	0.007423	0	0	0	0	0	0	0	0	0	0	0	0
Reference	668	G	A,T	47	16	346822	0	0	0	0	0	0	0	0	0	0.013549	0.004612	99.9818	0	0	0	0	0
Reference	669	G	A,T,C	12	5	346978	1	0	0	0	0	0	0	0	0	0.003458	0.001441	99.9948	0.000288	0	0	0	0
Reference	670	T	C,G,A	12	337456	25	60	0	0	0	0	0.003555	99.9713	0.007406	0.017775	0	0	0	0	0	0	0	0
Reference	671	T	G,C,A	2	337005	34	19	0	0	0	0	0.000593	99.9837	0.010087	0.005637	0	0	0	0	0	0	0	0
Reference	672	T	C,G	0	339017	11	18	0	0	0	0	0	99.9914	0.003244	0.005309	0	0	0	0	0	0	0	0
Reference	673	T	C,A,G	6	342513	2	19	0	0	0	0	0.001752	99.9921	0.000584	0.005547	0	0	0	0	0	0	0	0
Reference	674	G	T,A,C	6	8	341719	2	0	0	0	0	0	0	0	0	0.001756	0.002341	99.9953	0.000585	0	0	0	0
Reference	675	C	T,A,G	10	202	6	341105	0	0	0	0	0	0	0	0	0	0	0	0	0.00293	0.059181	0.001758	99.9361
Reference	676	G	A,T,C	76	9	341453	2	0	0	0	0	0	0	0	0	0.022252	0.002635	99.9745	0.000586	0	0	0	0
Reference	677	C	T,A,G	5	28	4	342146	0	0	0	0	0	0	0	0	0	0	0	0	0.001461	0.008183	0.001169	99.9892
Reference	678	C	T,G,A	5	52	5	341560	0	0	0	0	0	0	0	0	0	0	0	0	0.001464	0.015222	0.001464	99.9819
Reference	679	A	G,C,T	335198	4	36	37	99.977	0.001193	0.010737	0.011036	0	0	0	0	0	0	0	0	0	0	0	0
Reference	680	T	G,C,A	6	324114	111	10	0	0	0	0	0.00185	99.9608	0.034234	0.003084	0	0	0	0	0	0	0	0
Reference	681	T	C,A,G	7	338887	7	13	0	0	0	0	0.002065	99.992	0.002065	0.003836	0	0	0	0	0	0	0	0
Reference	682	C	T,A,G	8	316	5	342871	0	0	0	0	0	0	0	0	0	0	0	0	0.002331	0.092075	0.001457	99.9041
Reference	683	G	A,T,C	133	11	343023	6	0	0	0	0	0	0	0	0	0.038756	0.003205	99.9563	0.001748	0	0	0	0
Reference	684	A	G,T,C	338810	14	24	6	99.987	0.004132	0.007083	0.001771	0	0	0	0	0	0	0	0	0	0	0	0
Reference	685	T	C,G,A	5	335277	31	105	0	0	0	0	0.001491	99.958	0.009242	0.031304	0	0	0	0	0	0	0	0
Reference	686	G	A,T,C	79	12	342181	3	0	0	0	0	0	0	0	0	0.023081	0.003506	99.9725	0.000876	0	0	0	0
Reference	687	G	A,T,C	25	6	341450	3	0	0	0	0	0	0	0	0	0.007321	0.001757	99.99	0.000879	0	0	0	0
Reference	688	T	C,G,A	11	334837	13	77	0	0	0	0	0.003284	99.9698	0.003881	0.022989	0	0	0	0	0	0	0	0
Reference	689	G	A,C,T	43	7	341966	7	0	0	0	0	0	0	0	0	0.012572	0.002047	99.9833	0.002047	0	0	0	0
Reference	690	T	C,A,G	9	340118	3	96	0	0	0	0	0.002645	99.9683	0.000882	0.028217	0	0	0	0	0	0	0	0
Reference	691	C	T,A,G	6	158	5	340967	0	0	0	0	0	0	0	0	0	0	0	0	0.001759	0.046316	0.001466	99.9505
Reference	692	C	T,A,G	15	356	5	340678	0	0	0	0	0	0	0	0	0	0	0	0	0.004398	0.104382	0.001466	99.8898
Reference	693	G	A,C,T	148	12	342436	16	0	0	0	0	0	0	0	0	0.043198	0.003503	99.9486	0.00467	0	0	0	0
Reference	694	G	A,T,C	26	9	341917	2	0	0	0	0	0	0	0	0	0.007603	0.002632	99.9892	0.000585	0	0	0	0
Reference	695	G	A,T,C	72	11	343039	1	0	0	0	0	0	0	0	0	0.020984	0.003206	99.9755	0.000291	0	0	0	0
Reference	696	A	G,C,T	341094	2	11	9	99.9936	0.000586	0.003225	0.002638	0	0	0	0	0	0	0	0	0	0	0	0
Reference	697	T	C,A,G	9	341000	5	12	0	0	0	0	0.002639	99.9924	0.001466	0.003519	0	0	0	0	0	0	0	0
Reference	698	C	T,A,G	4	206	1	344185	0	0	0	0	0	0	0	0	0	0	0	0	0.001161	0.059815	0.00029	99.9387
Reference	699	T	C,A,G	15	342598	3	62	0	0	0	0	0.004377	99.9767	0.000875	0.018093	0	0	0	0	0	0	0	0
Reference	700	C	T,A,G	8	822	1	342785	0	0	0	0	0	0	0	0	0	0	0	0	0.002328	0.239221	0.000291	99.7582
Reference	701	G	A,T,C	32	10	342072	4	0	0	0	0	0	0	0	0	0.009353	0.002923	99.9866	0.001169	0	0	0	0
Reference	702	A	G,T,C	340268	7	116	1	99.9636	0.002056	0.034078	0.000294	0	0	0	0	0	0	0	0	0	0	0	0
Reference	703	C	T,A,G	2	164	2	342597	0	0	0	0	0	0	0	0	0	0	0	0	0.000583	0.047846	0.000583	99.951
Reference	704	G	A,T,C	65	6	341022	5	0	0	0	0	0	0	0	0	0.019056	0.001759	99.9777	0.001466	0	0	0	0
Reference	705	C	T,A,G	10	37	2	342109	0	0	0	0	0	0	0	0	0	0	0	0	0.002923	0.010814	0.000585	99.9857
Reference	706	T	C,A,G	7	341750	4	43	0	0	0	0	0.002048	99.9842	0.00117	0.01258	0	0	0	0	0	0	0	0
Reference	707	C	T,A,G	14	57	2	343992	0	0	0	0	0	0	0	0	0	0	0	0	0.004069	0.016567	0.000581	99.9788
Reference	708	T	C,A,G	11	341733	4	60	0	0	0	0	0.003218	99.9781	0.00117	0.017554	0	0	0	0	0	0	0	0
Reference	709	C	T,A,G	11	61	6	343091	0	0	0	0	0	0	0	0	0	0	0	0	0.003205	0.017775	0.001748	99.9773
Reference	710	C	T,A,G	11	40	5	342059	0	0	0	0	0	0	0	0	0	0	0	0	0.003215	0.011692	0.001461	99.9836
Reference	711	C	T,A,G	17	92	7	343338	0	0	0	0	0	0	0	0	0	0	0	0	0.00495	0.026787	0.002038	99.9662
Reference	712	T	C,G,A	17	335975	28	99	0	0	0	0	0.005058	99.9572	0.00833	0.029454	0	0	0	0	0	0	0	0
Reference	713	T	C,G,A	10	336431	23	57	0	0	0	0	0.002972	99.9733	0.006835	0.016938	0	0	0	0	0	0	0	0
Reference	714	A	G,C,T	334644	13	78	51	99.9576	0.003883	0.023298	0.015234	0	0	0	0	0	0	0	0	0	0	0	0
Reference	715	T	C,G,A	5	340602	7	25	0	0	0	0	0.001468	99.9891	0.002055	0.007339	0	0	0	0	0	0	0	0
Reference	716	G	A,T,C	16	4	341621	3	0	0	0	0	0	0	0	0	0.004683	0.001171	99.9933	0.000878	0	0	0	0
Reference	717	C	T,A,G	11	565	4	340698	0	0	0	0	0	0	0	0	0	0	0	0	0.003223	0.165554	0.001172	99.8301
Reference	718	G	A,T,C	74	8	342818	2	0	0	0	0	0	0	0	0	0.021581	0.002333	99.9755	0.000583	0	0	0	0
Reference	719	A	G,T,C	342298	14	44	4	99.9819	0.004089	0.012852	0.001168	0	0	0	0	0	0	0	0	0	0	0	0
Reference	720	C	T,G,A	1	22	2	344805	0	0	0	0	0	0	0	0	0	0	0	0	0.00029	0.00638	0.00058	99.9928
Reference	721	T	C,A,G	13	344029	3	20	0	0	0	0	0.003778	99.9895	0.000872	0.005813	0	0	0	0	0	0	0	0
Reference	722	C	T,A,G	4	39	1	344218	0	0	0	0	0	0	0	0	0	0	0	0	0.001162	0.011329	0.00029	99.9872
Reference	723	C	T,A,G	37	194	3	343481	0	0	0	0	0	0	0	0	0	0	0	0	0.010765	0.056442	0.000873	99.9319
Reference	724	T	C,A,G	14	341726	6	91	0	0	0	0	0.004096	99.9675	0.001755	0.026621	0	0	0	0	0	0	0	0
Reference	725	G	A,T,C	54	12	343213	8	0	0	0	0	0	0	0	0	0.01573	0.003496	99.9784	0.00233	0	0	0	0
Reference	726	C	T,A,G	10	61	7	342749	0	0	0	0	0	0	0	0	0	0	0	0	0.002917	0.017793	0.002042	99.9772
Reference	727	A	G,C,T	337838	4	33	17	99.984	0.001184	0.009766	0.005031	0	0	0	0	0	0	0	0	0	0	0	0
Reference	728	T	G,C,A	7	327173	99	29	0	0	0	0	0.002139	99.9588	0.030247	0.00886	0	0	0	0	0	0	0	0
Reference	729	T	C,G,A	8	334219	26	27	0	0	0	0	0.002393	99.9818	0.007778	0.008077	0	0	0	0	0	0	0	0
Reference	730	A	G,C,T	340842	7	86	8	99.9704	0.002053	0.025224	0.002346	0	0	0	0	0	0	0	0	0	0	0	0
Reference	731	G	A,T,C	36	21	340887	3	0	0	0	0	0	0	0	0	0.010559	0.006159	99.9824	0.00088	0	0	0	0
Reference	732	G	A,T,C	11	6	340321	2	0	0	0	0	0	0	0	0	0.003232	0.001763	99.9944	0.000588	0	0	0	0
Reference	733	A	G,T,C	339757	15	43	2	99.9823	0.004414	0.012654	0.000589	0	0	0	0	0	0	0	0	0	0	0	0
Reference	734	A	C,G,T	328344	6	49	94	99.9546	0.001827	0.014917	0.028616	0	0	0	0	0	0	0	0	0	0	0	0
Reference	735	G	A,T,C	38	6	339655	1	0	0	0	0	0	0	0	0	0.011186	0.001766	99.9868	0.000294	0	0	0	0
Reference	736	C	T,A,G	5	475	3	340452	0	0	0	0	0	0	0	0	0	0	0	0	0.001467	0.139323	0.00088	99.8583
Reference	737	A	G,T,C	340566	12	39	6	99.9833	0.003523	0.01145	0.001761	0	0	0	0	0	0	0	0	0	0	0	0
Reference	738	G	A,T,C	53	2	339836	2	0	0	0	0	0	0	0	0	0.015593	0.000588	99.9832	0.000588	0	0	0	0
Reference	739	C	T,A,G	8	78	3	339365	0	0	0	0	0	0	0	0	0	0	0	0	0.002357	0.022978	0.000884	99.9738
Reference	740	C	T,A,G	6	272	1	338045	0	0	0	0	0	0	0	0	0	0	0	0	0.001773	0.080396	0.000296	99.9175
Reference	741	C	T,A,G	15	244	4	338598	0	0	0	0	0	0	0	0	0	0	0	0	0.004427	0.072006	0.00118	99.9224
Reference	742	A	G,C,T	333219	10	50	32	99.9724	0.003	0.015001	0.009601	0	0	0	0	0	0	0	0	0	0	0	0
Reference	743	G	A,C,T	16	6	340124	5	0	0	0	0	0	0	0	0	0.004704	0.001764	99.9921	0.00147	0	0	0	0
Reference	744	T	C,G,A	13	320721	101	318	0	0	0	0	0.004048	99.8655	0.031449	0.099018	0	0	0	0	0	0	0	0
Reference	745	A	G,C,T	329495	8	94	45	99.9554	0.002427	0.028516	0.013651	0	0	0	0	0	0	0	0	0	0	0	0
Reference	746	G	A,T,C	23	9	339031	1	0	0	0	0	0	0	0	0	0.006783	0.002654	99.9903	0.000295	0	0	0	0
Reference	747	T	C,G,A	7	329781	25	151	0	0	0	0	0.002121	99.9445	0.007577	0.045763	0	0	0	0	0	0	0	0
Reference	748	A	G,C,T	334426	10	182	21	99.9363	0.002988	0.054387	0.006275	0	0	0	0	0	0	0	0	0	0	0	0
Reference	749	G	A,T,C	42	14	338170	5	0	0	0	0	0	0	0	0	0.012418	0.004139	99.982	0.001478	0	0	0	0
Reference	750	G	A,T,C	16	4	337287	1	0	0	0	0	0	0	0	0	0.004743	0.001186	99.9938	0.000296	0	0	0	0
Reference	751	T	C,G,A	10	329730	30	94	0	0	0	0	0.003032	99.9594	0.009095	0.028497	0	0	0	0	0	0	0	0
Reference	752	T	C,G,A	4	336005	6	49	0	0	0	0	0.00119	99.9824	0.001785	0.014581	0	0	0	0	0	0	0	0
Reference	753	G	A,T,C	15	4	337417	2	0	0	0	0	0	0	0	0	0.004445	0.001185	99.9938	0.000593	0	0	0	0
Reference	754	A	G,T,C	335498	21	83	8	99.9666	0.006257	0.024731	0.002384	0	0	0	0	0	0	0	0	0	0	0	0
Reference	755	G	T,A,C	12	18	337452	1	0	0	0	0	0	0	0	0	0.003556	0.005334	99.9908	0.000296	0	0	0	0
Reference	756	G	A,T,C	30	11	336328	2	0	0	0	0	0	0	0	0	0.008919	0.00327	99.9872	0.000595	0	0	0	0
Reference	757	C	T,A,G	7	89	3	336852	0	0	0	0	0	0	0	0	0	0	0	0	0.002077	0.026413	0.00089	99.9706
Reference	758	C	T,A,G	10	146	3	338226	0	0	0	0	0	0	0	0	0	0	0	0	0.002955	0.043146	0.000887	99.953
Reference	759	G	A,T,C	129	6	339785	4	0	0	0	0	0	0	0	0	0.03795	0.001765	99.9591	0.001177	0	0	0	0
Reference	760	T	C,G,A	11	327213	55	67	0	0	0	0	0.00336	99.9594	0.016802	0.020468	0	0	0	0	0	0	0	0
Reference	761	T	C,G,A	7	336701	12	45	0	0	0	0	0.002079	99.981	0.003563	0.013362	0	0	0	0	0	0	0	0
Reference	762	G	A,T,C	11	7	339783	6	0	0	0	0	0	0	0	0	0.003237	0.00206	99.9929	0.001766	0	0	0	0
Reference	763	A	G,T,C	337262	20	75	4	99.9707	0.005928	0.022231	0.001186	0	0	0	0	0	0	0	0	0	0	0	0
Reference	764	G	A,T,C	67	8	338613	5	0	0	0	0	0	0	0	0	0.019782	0.002362	99.9764	0.001476	0	0	0	0
Reference	765	C	T,A,G	11	200	4	338859	0	0	0	0	0	0	0	0	0	0	0	0	0.003244	0.058984	0.00118	99.9366
Reference	766	A	G,C,T	337072	4	125	15	99.9573	0.001186	0.037068	0.004448	0	0	0	0	0	0	0	0	0	0	0	0
Reference	767	C	T,A,G	6	44	1	340360	0	0	0	0	0	0	0	0	0	0	0	0	0.001763	0.012926	0.000294	99.985
Reference	768	C	T,A,G	12	145	2	339773	0	0	0	0	0	0	0	0	0	0	0	0	0.00353	0.042656	0.000588	99.9532
Reference	769	G	A,T,C	164	7	339716	1	0	0	0	0	0	0	0	0	0.048251	0.00206	99.9494	0.000294	0	0	0	0
Reference	770	C	T,G,A	4	28	6	340083	0	0	0	0	0	0	0	0	0	0	0	0	0.001176	0.008232	0.001764	99.9888
Reference	771	C	T,A,G	3	104	2	341938	0	0	0	0	0	0	0	0	0	0	0	0	0.000877	0.030405	0.000585	99.9681
Reference	772	G	A,T,C	123	1	340455	1	0	0	0	0	0	0	0	0	0.036115	0.000294	99.9633	0.000294	0	0	0	0
Reference	773	C	T,A,G	6	44	1	341372	0	0	0	0	0	0	0	0	0	0	0	0	0.001757	0.012887	0.000293	99.9851
Reference	774	C	T,A,G	9	72	3	342751	0	0	0	0	0	0	0	0	0	0	0	0	0.002625	0.021001	0.000875	99.9755
Reference	775	G	A,T,C	184	6	341637	2	0	0	0	0	0	0	0	0	0.053828	0.001755	99.9438	0.000585	0	0	0	0
Reference	776	C	T,A,G	7	38	1	342594	0	0	0	0	0	0	0	0	0	0	0	0	0.002043	0.01109	0.000292	99.9866
Reference	777	A	G,C,T	337281	10	72	27	99.9677	0.002964	0.02134	0.008003	0	0	0	0	0	0	0	0	0	0	0	0
Reference	778	A	C,G,T	323137	13	51	107	99.9471	0.004021	0.015774	0.033095	0	0	0	0	0	0	0	0	0	0	0	0
Reference	779	G	A,T,C	25	13	345757	3	0	0	0	0	0	0	0	0	0.00723	0.003759	99.9881	0.000868	0	0	0	0
Reference	780	G	A,T,C	12	7	345401	1	0	0	0	0	0	0	0	0	0.003474	0.002027	99.9942	0.00029	0	0	0	0
Reference	781	A	G,T,C	341397	12	24	14	99.9854	0.003514	0.007029	0.0041	0	0	0	0	0	0	0	0	0	0	0	0
Reference	782	A	C,G,T	250107	3	24	2401	99.0385	0.001188	0.009504	0.950759	0	0	0	0	0	0	0	0	0	0	0	0
Reference	783	T	C,G,A	5	336181	45	61	0	0	0	0	0.001487	99.967	0.013381	0.018139	0	0	0	0	0	0	0	0
Reference	784	G	A,T,C	99	12	345032	2	0	0	0	0	0	0	0	0	0.028684	0.003477	99.9673	0.000579	0	0	0	0
Reference	785	G	A,C,T	20	1	344692	6	0	0	0	0	0	0	0	0	0.005802	0.00029	99.9922	0.001741	0	0	0	0
Reference	786	T	C,A,G	11	342371	8	142	0	0	0	0	0.003211	99.953	0.002336	0.041456	0	0	0	0	0	0	0	0
Reference	787	G	A,T,C	59	7	345278	3	0	0	0	0	0	0	0	0	0.017084	0.002027	99.98	0.000869	0	0	0	0
Reference	788	C	T,A,G	10	78	2	345678	0	0	0	0	0	0	0	0	0	0	0	0	0.002892	0.022558	0.000578	99.974
Reference	789	A	G,C,T	342143	12	52	22	99.9749	0.003506	0.015195	0.006428	0	0	0	0	0	0	0	0	0	0	0	0
Reference	790	T	C,G,A	10	341961	22	30	0	0	0	0	0.002924	99.9819	0.006432	0.008771	0	0	0	0	0	0	0	0
Reference	791	G	A,T,C	55	11	345502	7	0	0	0	0	0	0	0	0	0.015916	0.003183	99.9789	0.002026	0	0	0	0
Reference	792	C	T,G,A	5	205	5	345560	0	0	0	0	0	0	0	0	0	0	0	0	0.001446	0.059287	0.001446	99.9378
Reference	793	A	G,C,T	340440	12	25	17	99.9841	0.003524	0.007342	0.004993	0	0	0	0	0	0	0	0	0	0	0	0
Reference	794	A	C,G,T	323395	4	37	86	99.9607	0.001236	0.011437	0.026582	0	0	0	0	0	0	0	0	0	0	0	0
Reference	795	G	A,T,C	50	32	346034	2	0	0	0	0	0	0	0	0	0.014446	0.009245	99.9757	0.000578	0	0	0	0
Reference	796	G	A,T	13	5	345238	0	0	0	0	0	0	0	0	0	0.003765	0.001448	99.9948	0	0	0	0	0
Reference	797	A	G,T,C	345113	5	42	2	99.9858	0.001449	0.012168	0.000579	0	0	0	0	0	0	0	0	0	0	0	0
Reference	798	G	A,T,C	318	10	345045	3	0	0	0	0	0	0	0	0	0.092074	0.002895	99.9042	0.000869	0	0	0	0
Reference	799	A	G,T,C	342226	9	43	7	99.9828	0.002629	0.012563	0.002045	0	0	0	0	0	0	0	0	0	0	0	0
Reference	800	T	C,G,A	5	341869	7	23	0	0	0	0	0.001462	99.9898	0.002047	0.006727	0	0	0	0	0	0	0	0
Reference	801	G	A,T,C	23	14	343275	2	0	0	0	0	0	0	0	0	0.006699	0.004078	99.9886	0.000583	0	0	0	0
Reference	802	G	A,T,C	28	10	340932	3	0	0	0	0	0	0	0	0	0.008212	0.002933	99.988	0.00088	0	0	0	0
Reference	803	C	T,G,A	4	297	7	340741	0	0	0	0	0	0	0	0	0	0	0	0	0.001173	0.087084	0.002052	99.9097
Reference	804	G	A,T,C	62	6	341439	5	0	0	0	0	0	0	0	0	0.018155	0.001757	99.9786	0.001464	0	0	0	0
Reference	805	C	T,A,G	9	30	5	341529	0	0	0	0	0	0	0	0	0	0	0	0	0.002635	0.008783	0.001464	99.9871
Reference	806	C	T,A,G	8	35	3	342455	0	0	0	0	0	0	0	0	0	0	0	0	0.002336	0.010219	0.000876	99.9866
Reference	807	C	T,A	18	72	0	342817	0	0	0	0	0	0	0	0	0	0	0	0	0.005249	0.020997	0	99.9738
Reference	808	A	G,C,T	340485	4	24	6	99.99	0.001175	0.007048	0.001762	0	0	0	0	0	0	0	0	0	0	0	0
Reference	809	A	G,C,T	337717	5	162	26	99.9429	0.00148	0.047942	0.007694	0	0	0	0	0	0	0	0	0	0	0	0
Reference	810	C	T,G,A	3	93	4	344169	0	0	0	0	0	0	0	0	0	0	0	0	0.000871	0.027014	0.001162	99.971
Reference	811	A	G,C,T	339633	5	128	17	99.9559	0.001472	0.037671	0.005003	0	0	0	0	0	0	0	0	0	0	0	0
Reference	812	G	A,T,C	31	7	343468	4	0	0	0	0	0	0	0	0	0.009024	0.002038	99.9878	0.001164	0	0	0	0
Reference	813	T	C,A,G	24	337665	11	260	0	0	0	0	0.007101	99.9127	0.003255	0.076932	0	0	0	0	0	0	0	0
Reference	814	C	T,A	7	84	0	343566	0	0	0	0	0	0	0	0	0	0	0	0	0.002037	0.024443	0	99.9735
Reference	815	C	T,A,G	6	55	3	342633	0	0	0	0	0	0	0	0	0	0	0	0	0.001751	0.016049	0.000875	99.9813
Reference	816	C	T,A,G	8	49	6	343981	0	0	0	0	0	0	0	0	0	0	0	0	0.002325	0.014242	0.001744	99.9817
Reference	817	C	T,A,G	8	129	5	344032	0	0	0	0	0	0	0	0	0	0	0	0	0.002324	0.037481	0.001453	99.9587
Reference	818	C	T,G,A	8	269	43	344669	0	0	0	0	0	0	0	0	0	0	0	0	0.002319	0.077974	0.012464	99.9072
Reference	819	G	A,T,C	45	15	345721	10	0	0	0	0	0	0	0	0	0.013014	0.004338	99.9798	0.002892	0	0	0	0
Reference	820	G	A,T,C	51	8	344518	4	0	0	0	0	0	0	0	0	0.014801	0.002322	99.9817	0.001161	0	0	0	0
Reference	821	C	T,A,G	12	81	2	345781	0	0	0	0	0	0	0	0	0	0	0	0	0.003469	0.023419	0.000578	99.9725
Reference	822	C	T,A,G	7	94	2	347631	0	0	0	0	0	0	0	0	0	0	0	0	0.002013	0.027032	0.000575	99.9704
Reference	823	A	G,C,T	338318	10	76	36	99.964	0.002955	0.022456	0.010637	0	0	0	0	0	0	0	0	0	0	0	0
Reference	824	C	T,G,A	3	108	4	349238	0	0	0	0	0	0	0	0	0	0	0	0	0.000859	0.030914	0.001145	99.9671
Reference	825	G	A,T,C	175	29	348983	3	0	0	0	0	0	0	0	0	0.050116	0.008305	99.9407	0.000859	0	0	0	0
Reference	826	G	A,T,C	24	8	347828	2	0	0	0	0	0	0	0	0	0.006899	0.0023	99.9902	0.000575	0	0	0	0
Reference	827	G	A,T,C	17	11	348552	3	0	0	0	0	0	0	0	0	0.004877	0.003156	99.9911	0.000861	0	0	0	0
Reference	828	G	A,C,T	38	6	348756	6	0	0	0	0	0	0	0	0	0.010894	0.00172	99.9857	0.00172	0	0	0	0
Reference	829	C	T,G,A	5	90	19	348609	0	0	0	0	0	0	0	0	0	0	0	0	0.001434	0.025808	0.005448	99.9673
Reference	830	C	T,A,G	12	122	3	348885	0	0	0	0	0	0	0	0	0	0	0	0	0.003438	0.034955	0.00086	99.9607
Reference	831	T	C,A,G	27	347273	8	127	0	0	0	0	0.007771	99.9534	0.002303	0.036554	0	0	0	0	0	0	0	0
Reference	832	G	A,T,C	147	13	348326	9	0	0	0	0	0	0	0	0	0.042181	0.00373	99.9515	0.002583	0	0	0	0
Reference	833	C	T,A,G	7	179	1	347596	0	0	0	0	0	0	0	0	0	0	0	0	0.002013	0.051469	0.000288	99.9462
Reference	834	C	T,A,G	12	105	4	346903	0	0	0	0	0	0	0	0	0	0	0	0	0.003458	0.030257	0.001153	99.9651
Reference	835	A	G,C,T	338541	2	118	37	99.9536	0.00059	0.034839	0.010924	0	0	0	0	0	0	0	0	0	0	0	0
Reference	836	C	T,A,G	4	12	3	349232	0	0	0	0	0	0	0	0	0	0	0	0	0.001145	0.003436	0.000859	99.9946
Reference	837	C	T,A	15	164	0	349976	0	0	0	0	0	0	0	0	0	0	0	0	0.004284	0.046836	0	99.9489
Reference	838	A	C,G,T	331482	5	43	57	99.9683	0.001508	0.012968	0.01719	0	0	0	0	0	0	0	0	0	0	0	0
Reference	839	T	G,C,A	24	322938	226	74	0	0	0	0	0.007424	99.8998	0.069912	0.022892	0	0	0	0	0	0	0	0
Reference	840	A	G,C,T	333346	5	315	78	99.8807	0.001498	0.094384	0.023371	0	0	0	0	0	0	0	0	0	0	0	0
Reference	841	C	T,A,G	9	59	2	352353	0	0	0	0	0	0	0	0	0	0	0	0	0.002554	0.016741	0.000567	99.9801
Reference	842	C	T,A,G	7	132	3	352313	0	0	0	0	0	0	0	0	0	0	0	0	0.001986	0.037452	0.000851	99.9597
Reference	843	C	T,A,G	7	357	2	353247	0	0	0	0	0	0	0	0	0	0	0	0	0.00198	0.100958	0.000566	99.8965
Reference	844	A	G,C,T	333597	4	98	75	99.947	0.001198	0.029361	0.02247	0	0	0	0	0	0	0	0	0	0	0	0
Reference	845	C	T,A,G	3	51	1	353224	0	0	0	0	0	0	0	0	0	0	0	0	0.000849	0.014436	0.000283	99.9844
Reference	846	G	A,C,T	64	5	350952	5	0	0	0	0	0	0	0	0	0.018232	0.001424	99.9789	0.001424	0	0	0	0
Reference	847	C	T,A	3	32	0	351893	0	0	0	0	0	0	0	0	0	0	0	0	0.000852	0.009093	0	99.9901
Reference	848	C	T,A,G	8	256	1	352898	0	0	0	0	0	0	0	0	0	0	0	0	0.002265	0.072488	0.000283	99.925
Reference	849	G	A,T,C	99	5	354222	2	0	0	0	0	0	0	0	0	0.02794	0.001411	99.9701	0.000564	0	0	0	0
Reference	850	A	G,C,T	351642	6	32	13	99.9855	0.001706	0.009099	0.003696	0	0	0	0	0	0	0	0	0	0	0	0
Reference	851	A	C,G,T	345815	6	27	70	99.9702	0.001735	0.007805	0.020236	0	0	0	0	0	0	0	0	0	0	0	0
Reference	852	A	G,C,T	344146	9	66	47	99.9646	0.002614	0.019171	0.013652	0	0	0	0	0	0	0	0	0	0	0	0
Reference	853	C	T,A,G	8	77	2	355361	0	0	0	0	0	0	0	0	0	0	0	0	0.002251	0.021663	0.000563	99.9755
Reference	854	A	G,C,T	350577	13	54	19	99.9755	0.003707	0.015399	0.005418	0	0	0	0	0	0	0	0	0	0	0	0
Reference	855	A	C,G,T	334616	1	45	91	99.9591	0.000299	0.013443	0.027184	0	0	0	0	0	0	0	0	0	0	0	0
Reference	856	G	A,T,C	16	10	350555	7	0	0	0	0	0	0	0	0	0.004564	0.002852	99.9906	0.001997	0	0	0	0
Reference	857	C	T,A,G	3	322	1	353757	0	0	0	0	0	0	0	0	0	0	0	0	0.000847	0.090939	0.000282	99.9079
Reference	858	G	A,T,C	62	8	354632	6	0	0	0	0	0	0	0	0	0.017479	0.002255	99.9786	0.001692	0	0	0	0
Reference	859	C	T,A,G	5	19	3	355277	0	0	0	0	0	0	0	0	0	0	0	0	0.001407	0.005348	0.000844	99.9924
Reference	860	T	C,G,A	11	349386	15	60	0	0	0	0	0.003148	99.9754	0.004292	0.017169	0	0	0	0	0	0	0	0
Reference	861	C	T,A,G	8	81	2	356570	0	0	0	0	0	0	0	0	0	0	0	0	0.002243	0.022711	0.000561	99.9745
Reference	862	A	G,C,T	344675	3	122	38	99.9527	0.00087	0.035379	0.01102	0	0	0	0	0	0	0	0	0	0	0	0
Reference	863	T	C,G,A	16	347414	20	55	0	0	0	0	0.004604	99.9738	0.005755	0.015827	0	0	0	0	0	0	0	0
Reference	864	G	A,T,C	23	12	356193	3	0	0	0	0	0	0	0	0	0.006456	0.003369	99.9893	0.000842	0	0	0	0
Reference	865	A	G,T,C	353133	12	87	4	99.9708	0.003397	0.024629	0.001132	0	0	0	0	0	0	0	0	0	0	0	0
Reference	866	G	A,T,C	30	10	354570	5	0	0	0	0	0	0	0	0	0.00846	0.00282	99.9873	0.00141	0	0	0	0
Reference	867	C	T,A,G	7	40	4	356158	0	0	0	0	0	0	0	0	0	0	0	0	0.001965	0.011229	0.001123	99.9857
Reference	868	C	T,A,G	10	68	2	355850	0	0	0	0	0	0	0	0	0	0	0	0	0.00281	0.019105	0.000562	99.9775
Reference	869	C	T,A,G	13	198	3	355720	0	0	0	0	0	0	0	0	0	0	0	0	0.003652	0.055628	0.000843	99.9399
Reference	870	G	A,C,T	80	1	357628	4	0	0	0	0	0	0	0	0	0.022364	0.00028	99.9762	0.001118	0	0	0	0
Reference	871	A	G,C,T	350495	7	43	23	99.9792	0.001997	0.012266	0.006561	0	0	0	0	0	0	0	0	0	0	0	0
Reference	872	A	C,G,T	333777	17	45	130	99.9425	0.00509	0.013474	0.038926	0	0	0	0	0	0	0	0	0	0	0	0
Reference	873	G	A,T,C	12	4	358128	3	0	0	0	0	0	0	0	0	0.003351	0.001117	99.9947	0.000838	0	0	0	0
Reference	874	T	C,G,A	20	344890	39	613	0	0	0	0	0.005788	99.8055	0.011286	0.177392	0	0	0	0	0	0	0	0
Reference	875	G	A,T,C	33	9	358530	3	0	0	0	0	0	0	0	0	0.009203	0.00251	99.9874	0.000837	0	0	0	0
Reference	876	G	A,T,C	38	6	357218	1	0	0	0	0	0	0	0	0	0.010636	0.001679	99.9874	0.00028	0	0	0	0
Reference	877	C	T,A,G	11	516	5	356592	0	0	0	0	0	0	0	0	0	0	0	0	0.00308	0.144488	0.0014	99.851
Reference	878	G	A,T,C	22	10	358091	7	0	0	0	0	0	0	0	0	0.006143	0.002792	99.9891	0.001955	0	0	0	0
Reference	879	A	G,C,T	355679	9	16	10	99.9902	0.00253	0.004498	0.002811	0	0	0	0	0	0	0	0	0	0	0	0
Reference	880	G	A,T,C	47	5	358010	2	0	0	0	0	0	0	0	0	0.013126	0.001396	99.9849	0.000559	0	0	0	0
Reference	881	C	T,A,G	5	72	2	357632	0	0	0	0	0	0	0	0	0	0	0	0	0.001398	0.020128	0.000559	99.9779
Reference	882	C	T,A,G	9	189	1	358154	0	0	0	0	0	0	0	0	0	0	0	0	0.002511	0.052741	0.000279	99.9445
Reference	883	C	T,A,G	23	177	1	358450	0	0	0	0	0	0	0	0	0	0	0	0	0.006413	0.049352	0.000279	99.944
Reference	884	G	A,T,C	84	14	358584	5	0	0	0	0	0	0	0	0	0.023419	0.003903	99.9713	0.001394	0	0	0	0
Reference	885	A	C,G,T	355984	5	13	17	99.9902	0.001404	0.003651	0.004775	0	0	0	0	0	0	0	0	0	0	0	0
Reference	886	T	G,C,A	11	353435	32	20	0	0	0	0	0.003112	99.9822	0.009052	0.005658	0	0	0	0	0	0	0	0
Reference	887	C	T,A,G	6	175	3	361006	0	0	0	0	0	0	0	0	0	0	0	0	0.001661	0.048451	0.000831	99.9491
Reference	888	T	G,C,A	7	321198	204	39	0	0	0	0	0.002178	99.9222	0.063463	0.012133	0	0	0	0	0	0	0	0
Reference	889	T	C,G,A	12	356417	23	50	0	0	0	0	0.003366	99.9762	0.006452	0.014025	0	0	0	0	0	0	0	0
Reference	890	C	T,A,G	3	180	1	362733	0	0	0	0	0	0	0	0	0	0	0	0	0.000827	0.049598	0.000276	99.9493
Reference	891	C	T,A,G	10	209	2	362539	0	0	0	0	0	0	0	0	0	0	0	0	0.002757	0.057614	0.000551	99.9391
Reference	892	C	T,A,G	13	171	3	362630	0	0	0	0	0	0	0	0	0	0	0	0	0.003583	0.047131	0.000827	99.9485
Reference	893	C	T,A,G	12	277	1	362053	0	0	0	0	0	0	0	0	0	0	0	0	0.003312	0.076447	0.000276	99.92
Reference	894	A	C,G,T	331433	10	32	165	99.9376	0.003015	0.009649	0.049753	0	0	0	0	0	0	0	0	0	0	0	0
Reference	895	T	G,A,C	12	343068	119	10	0	0	0	0	0.003496	99.9589	0.034673	0.002914	0	0	0	0	0	0	0	0
Reference	896	C	T,G,A	4	320	6	360975	0	0	0	0	0	0	0	0	0	0	0	0	0.001107	0.088568	0.001661	99.9087
Reference	897	G	A,C,T	174	3	363865	4	0	0	0	0	0	0	0	0	0.047796	0.000824	99.9503	0.001099	0	0	0	0
Reference	898	G	A,T,C	36	10	364599	1	0	0	0	0	0	0	0	0	0.009873	0.002742	99.9871	0.000274	0	0	0	0
Reference	899	T	C,G,A	3	361945	12	561	0	0	0	0	0.000828	99.8411	0.00331	0.15475	0	0	0	0	0	0	0	0
Reference	900	G	A,T,C	77	3	367280	2	0	0	0	0	0	0	0	0	0.02096	0.000817	99.9777	0.000544	0	0	0	0
Reference	901	A	T,G,C	360841	33	18	14	99.982	0.009144	0.004987	0.003879	0	0	0	0	0	0	0	0	0	0	0	0
Reference	902	T	G,C,A	4	354202	89	20	0	0	0	0	0.001129	99.9681	0.025119	0.005645	0	0	0	0	0	0	0	0
Reference	903	G	A,T,C	19	7	370884	1	0	0	0	0	0	0	0	0	0.005123	0.001887	99.9927	0.00027	0	0	0	0
Reference	904	T	C,A,G	11	367084	11	73	0	0	0	0	0.002996	99.9741	0.002996	0.019881	0	0	0	0	0	0	0	0
Reference	905	C	T,G,A	2	478	4	369318	0	0	0	0	0	0	0	0	0	0	0	0	0.000541	0.129258	0.001082	99.8691
Reference	906	G	A,T,C	88	6	371349	1	0	0	0	0	0	0	0	0	0.023691	0.001615	99.9744	0.000269	0	0	0	0
Reference	907	G	A,T	16	12	371461	0	0	0	0	0	0	0	0	0	0.004307	0.00323	99.9925	0	0	0	0	0
Reference	908	C	T,A,G	7	136	5	369529	0	0	0	0	0	0	0	0	0	0	0	0	0.001894	0.036789	0.001353	99.96
Reference	909	G	A,T,C	247	9	368523	4	0	0	0	0	0	0	0	0	0.066977	0.00244	99.9295	0.001085	0	0	0	0
Reference	910	A	C,G,T	361050	16	20	30	99.9817	0.004431	0.005538	0.008308	0	0	0	0	0	0	0	0	0	0	0	0
Reference	911	T	G,C,A	5	337572	348	144	0	0	0	0	0.001479	99.853	0.102938	0.042595	0	0	0	0	0	0	0	0
Reference	912	A	G,C,T	356755	13	111	77	99.9437	0.003642	0.031096	0.021571	0	0	0	0	0	0	0	0	0	0	0	0
Reference	913	T	C,G,A	8	366546	35	177	0	0	0	0	0.002181	99.94	0.009543	0.04826	0	0	0	0	0	0	0	0
Reference	914	A	G,C,T	354354	23	125	71	99.9382	0.006487	0.035254	0.020024	0	0	0	0	0	0	0	0	0	0	0	0
Reference	915	G	T,A,C	38	40	371704	2	0	0	0	0	0	0	0	0	0.010221	0.010759	99.9785	0.000538	0	0	0	0
Reference	916	G	A,T,C	21	4	372286	3	0	0	0	0	0	0	0	0	0.00564	0.001074	99.9925	0.000806	0	0	0	0
Reference	917	C	T,A,G	10	111	7	372637	0	0	0	0	0	0	0	0	0	0	0	0	0.002683	0.029777	0.001878	99.9657
Reference	918	G	A,T,C	82	4	373583	2	0	0	0	0	0	0	0	0	0.021944	0.00107	99.9764	0.000535	0	0	0	0
Reference	919	C	T,A,G	6	24	2	373740	0	0	0	0	0	0	0	0	0	0	0	0	0.001605	0.006421	0.000535	99.9914
Reference	920	C	T,A,G	8	104	4	373913	0	0	0	0	0	0	0	0	0	0	0	0	0.002139	0.027805	0.001069	99.969
Reference	921	A	G,C,T	368921	8	59	31	99.9734	0.002168	0.015988	0.008401	0	0	0	0	0	0	0	0	0	0	0	0
Reference	922	G	A,T,C	65	10	374039	2	0	0	0	0	0	0	0	0	0.017374	0.002673	99.9794	0.000535	0	0	0	0
Reference	923	C	T,A,G	6	145	2	372761	0	0	0	0	0	0	0	0	0	0	0	0	0.001609	0.038883	0.000536	99.959
Reference	924	A	G,T,C	374204	5	44	5	99.9856	0.001336	0.011757	0.001336	0	0	0	0	0	0	0	0	0	0	0	0
Reference	925	A	C,G,T	351721	10	28	159	99.944	0.002842	0.007956	0.045181	0	0	0	0	0	0	0	0	0	0	0	0
Reference	926	C	T,A,G	3	27	2	374536	0	0	0	0	0	0	0	0	0	0	0	0	0.000801	0.007208	0.000534	99.9915
Reference	927	C	T,A,G	18	481	3	373345	0	0	0	0	0	0	0	0	0	0	0	0	0.004815	0.128662	0.000802	99.8657
Reference	928	G	A,T,C	152	6	372086	4	0	0	0	0	0	0	0	0	0.040833	0.001612	99.9565	0.001075	0	0	0	0
Reference	929	C	T,A,G	6	24	4	372200	0	0	0	0	0	0	0	0	0	0	0	0	0.001612	0.006448	0.001075	99.9909
Reference	930	A	G,C,T	362305	18	216	21	99.9297	0.004965	0.059576	0.005792	0	0	0	0	0	0	0	0	0	0	0	0
Reference	931	C	T,A,G	6	16	3	371993	0	0	0	0	0	0	0	0	0	0	0	0	0.001613	0.004301	0.000806	99.9933
Reference	932	C	T,A,G	9	31	1	367081	0	0	0	0	0	0	0	0	0	0	0	0	0.002452	0.008444	0.000272	99.9888
Reference	933	T	G,C,A	16	331899	350	149	0	0	0	0	0.004813	99.8451	0.10529	0.044824	0	0	0	0	0	0	0	0
Reference	934	G	A,T,C	29	6	374694	1	0	0	0	0	0	0	0	0	0.007739	0.001601	99.9904	0.000267	0	0	0	0
Reference	935	T	G,C,A	5	353039	111	72	0	0	0	0	0.001416	99.9468	0.031425	0.020383	0	0	0	0	0	0	0	0
Reference	936	G	A,C,T	41	6	374900	8	0	0	0	0	0	0	0	0	0.010935	0.0016	99.9853	0.002134	0	0	0	0
Reference	937	G	T,A,C	4	13	372867	4	0	0	0	0	0	0	0	0	0.001073	0.003486	99.9944	0.001073	0	0	0	0
Reference	938	C	T,A,G	7	118	3	371852	0	0	0	0	0	0	0	0	0	0	0	0	0.001882	0.031722	0.000806	99.9656
Reference	939	G	A,T,C	102	5	374571	1	0	0	0	0	0	0	0	0	0.027223	0.001334	99.9712	0.000267	0	0	0	0
Reference	940	C	T,A,G	7	25	3	372121	0	0	0	0	0	0	0	0	0	0	0	0	0.001881	0.006718	0.000806	99.9906
Reference	941	C	T,A,G	5	150	5	363607	0	0	0	0	0	0	0	0	0	0	0	0	0.001375	0.041235	0.001375	99.956
Reference	942	G	A,T,C	288	5	373856	5	0	0	0	0	0	0	0	0	0.076974	0.001336	99.9204	0.001336	0	0	0	0
Reference	943	G	A,T,C	24	6	372307	5	0	0	0	0	0	0	0	0	0.006446	0.001611	99.9906	0.001343	0	0	0	0
Reference	944	T	C,G,A	13	357557	93	185	0	0	0	0	0.003633	99.9187	0.025989	0.051698	0	0	0	0	0	0	0	0
Reference	945	G	A,T,C	318	6	371411	1	0	0	0	0	0	0	0	0	0.085545	0.001614	99.9126	0.000269	0	0	0	0
Reference	946	A	G,T,C	359229	29	35	19	99.9769	0.008071	0.009741	0.005288	0	0	0	0	0	0	0	0	0	0	0	0
Reference	947	T	G,C,A	6	358131	105	61	0	0	0	0	0.001675	99.952	0.029305	0.017025	0	0	0	0	0	0	0	0
Reference	948	G	A,T,C	168	7	372462	1	0	0	0	0	0	0	0	0	0.045084	0.001878	99.9528	0.000268	0	0	0	0
Reference	949	C	T,A,G	9	111	6	371910	0	0	0	0	0	0	0	0	0	0	0	0	0.002419	0.029836	0.001613	99.9661
Reference	950	C	T,A,G	9	394	8	369488	0	0	0	0	0	0	0	0	0	0	0	0	0.002433	0.106516	0.002163	99.8889
Reference	951	G	A,T,C	97	14	373086	2	0	0	0	0	0	0	0	0	0.025991	0.003751	99.9697	0.000536	0	0	0	0
Reference	952	G	A,T,C	84	9	371710	4	0	0	0	0	0	0	0	0	0.022592	0.002421	99.9739	0.001076	0	0	0	0
Reference	953	C	T,A,G	10	128	4	372638	0	0	0	0	0	0	0	0	0	0	0	0	0.002683	0.034337	0.001073	99.9619
Reference	954	C	T,A,G	13	70	1	371503	0	0	0	0	0	0	0	0	0	0	0	0	0.003499	0.018838	0.000269	99.9774
Reference	955	A	C,G,T	351682	10	49	80	99.9605	0.002842	0.013928	0.022739	0	0	0	0	0	0	0	0	0	0	0	0
Reference	956	C	T,A,G	6	113	2	369679	0	0	0	0	0	0	0	0	0	0	0	0	0.001622	0.030557	0.000541	99.9673
Reference	957	G	A,T,C	302	13	368246	4	0	0	0	0	0	0	0	0	0.081939	0.003527	99.9134	0.001085	0	0	0	0
Reference	958	A	G,T,C	351949	46	35	29	99.9688	0.013066	0.009942	0.008237	0	0	0	0	0	0	0	0	0	0	0	0
Reference	959	T	C,G,A	9	360904	30	47	0	0	0	0	0.002493	99.9762	0.00831	0.01302	0	0	0	0	0	0	0	0
Reference	960	G	A,T,C	33	7	370450	4	0	0	0	0	0	0	0	0	0.008907	0.001889	99.9881	0.00108	0	0	0	0
Reference	961	C	T,A,G	8	210	2	365022	0	0	0	0	0	0	0	0	0	0	0	0	0.00219	0.057496	0.000548	99.9398
Reference	962	G	A,T,C	55	2	367268	1	0	0	0	0	0	0	0	0	0.014973	0.000544	99.9842	0.000272	0	0	0	0
Reference	963	T	C,G,A	9	362422	12	54	0	0	0	0	0.002483	99.9793	0.00331	0.014897	0	0	0	0	0	0	0	0
Reference	964	C	T,A,G	8	161	6	367459	0	0	0	0	0	0	0	0	0	0	0	0	0.002176	0.043794	0.001632	99.9524
Reference	965	C	T,A,G	7	209	4	360636	0	0	0	0	0	0	0	0	0	0	0	0	0.00194	0.057918	0.001108	99.939
Reference	966	G	A,T,C	83	6	366487	4	0	0	0	0	0	0	0	0	0.022642	0.001637	99.9746	0.001091	0	0	0	0
Reference	967	G	A,T,C	19	7	364669	2	0	0	0	0	0	0	0	0	0.00521	0.001919	99.9923	0.000548	0	0	0	0
Reference	968	C	T,A,G	16	54	6	357384	0	0	0	0	0	0	0	0	0	0	0	0	0.004476	0.015107	0.001679	99.9787
Reference	969	G	A,T,C	103	20	357192	3	0	0	0	0	0	0	0	0	0.028826	0.005597	99.9647	0.00084	0	0	0	0
Reference	970	T	C,G,A	6	352763	74	137	0	0	0	0	0.0017	99.9385	0.020964	0.038812	0	0	0	0	0	0	0	0
Reference	971	A	G,T,C	346108	44	75	36	99.9552	0.012707	0.02166	0.010397	0	0	0	0	0	0	0	0	0	0	0	0
Reference	972	G	A,T	32	12	361652	0	0	0	0	0	0	0	0	0	0.008847	0.003318	99.9878	0	0	0	0	0
Reference	973	A	G,T,C	347399	45	90	6	99.9594	0.012948	0.025896	0.001726	0	0	0	0	0	0	0	0	0	0	0	0
Reference	974	G	A,T,C	54	12	362355	1	0	0	0	0	0	0	0	0	0.0149	0.003311	99.9815	0.000276	0	0	0	0
Reference	975	G	A,T,C	38	28	351521	1	0	0	0	0	0	0	0	0	0.010808	0.007964	99.9809	0.000284	0	0	0	0
Reference	976	A	C,G,T	319412	30	26	66	99.9618	0.009389	0.008137	0.020655	0	0	0	0	0	0	0	0	0	0	0	0
Reference	977	T	G,C,A	13	335052	137	12	0	0	0	0	0.003878	99.9517	0.040869	0.00358	0	0	0	0	0	0	0	0
Reference	978	C	T,A,G	20	2367	3	343132	0	0	0	0	0	0	0	0	0	0	0	0	0.005788	0.68505	0.000868	99.3083
Reference	979	G	A,T,C	105	14	346791	6	0	0	0	0	0	0	0	0	0.030267	0.004036	99.964	0.00173	0	0	0	0
Reference	980	A	C,G,T	307570	34	44	65	99.9535	0.011049	0.014299	0.021124	0	0	0	0	0	0	0	0	0	0	0	0
Reference	981	G	A,T	230	35	335896	0	0	0	0	0	0	0	0	0	0.06842	0.010412	99.9212	0	0	0	0	0
Reference	982	A	T,G,C	327311	34	18	21	99.9777	0.010385	0.005498	0.006414	0	0	0	0	0	0	0	0	0	0	0	0
Reference	983	T	G,A,C	16	331693	21	13	0	0	0	0	0.004823	99.9849	0.00633	0.003919	0	0	0	0	0	0	0	0
Reference	984	C	T,A,G	27	204	2	318749	0	0	0	0	0	0	0	0	0	0	0	0	0.008464	0.063953	0.000627	99.927
Reference	985	T	C,A,G	31	320416	26	86	0	0	0	0	0.009671	99.9554	0.008111	0.026828	0	0	0	0	0	0	0	0
Reference	986	C	T,A	19	918	0	329126	0	0	0	0	0	0	0	0	0	0	0	0	0.005756	0.278129	0	99.7161
Reference	987	G	A,T,C	210	10	328162	2	0	0	0	0	0	0	0	0	0.06395	0.003045	99.9324	0.000609	0	0	0	0
Reference	988	A	C,G,T	313081	12	13	32	99.9818	0.003832	0.004152	0.010219	0	0	0	0	0	0	0	0	0	0	0	0
Reference	989	T	C,G,A	16	316062	26	23	0	0	0	0	0.005061	99.9794	0.008225	0.007276	0	0	0	0	0	0	0	0
Reference	990	C	T,A,G	18	200	3	319492	0	0	0	0	0	0	0	0	0	0	0	0	0.00563	0.062556	0.000938	99.9309
Reference	991	C	T,A,G	12	498	5	330021	0	0	0	0	0	0	0	0	0	0	0	0	0.00363	0.150664	0.001513	99.8442
Reference	992	C	T,A,G	28	765	4	330728	0	0	0	0	0	0	0	0	0	0	0	0	0.008446	0.230752	0.001207	99.7596
Reference	993	G	A,C,T	161	6	317802	9	0	0	0	0	0	0	0	0	0.050632	0.001887	99.9446	0.00283	0	0	0	0
Reference	994	C	T,A,G	13	163	4	326691	0	0	0	0	0	0	0	0	0	0	0	0	0.003977	0.049867	0.001224	99.9449
Reference	995	G	A,T,C	199	32	319467	4	0	0	0	0	0	0	0	0	0.062245	0.010009	99.9265	0.001251	0	0	0	0
Reference	996	A	G,C,T	323297	11	33	14	99.9821	0.003402	0.010206	0.00433	0	0	0	0	0	0	0	0	0	0	0	0
Reference	997	A	C,G,T	316116	9	44	101	99.9513	0.002846	0.013912	0.031935	0	0	0	0	0	0	0	0	0	0	0	0
Reference	998	A	C,G,T	319128	9	11	50	99.9781	0.00282	0.003446	0.015664	0	0	0	0	0	0	0	0	0	0	0	0
Reference	999	T	A,C,G	103	298977	28	59	0	0	0	0	0.034429	99.9365	0.009359	0.019721	0	0	0	0	0	0	0	0
Reference	1000	T	C,G,A	13	317366	20	148	0	0	0	0	0.004094	99.943	0.006298	0.046607	0	0	0	0	0	0	0	0
Reference	1001	A	G,C,T	318578	8	696	29	99.7704	0.002505	0.217969	0.009082	0	0	0	0	0	0	0	0	0	0	0	0
Reference	1002	A	G,C,T	307407	13	296	90	99.8704	0.004223	0.096164	0.029239	0	0	0	0	0	0	0	0	0	0	0	0
Reference	1003	T	C,G,A	47	292168	76	1854	0	0	0	0	0.015979	99.3279	0.025838	0.630301	0	0	0	0	0	0	0	0
Reference	1004	A	G,C,T	306219	11	1768	69	99.4001	0.003571	0.573901	0.022398	0	0	0	0	0	0	0	0	0	0	0	0
Reference	1005	C	T,A,G	89	385	6	307699	0	0	0	0	0	0	0	0	0	0	0	0	0.028879	0.124927	0.001947	99.8442
Reference	1006	G	A,T,C	146	4	314927	1	0	0	0	0	0	0	0	0	0.046338	0.00127	99.9521	0.000317	0	0	0	0
Reference	1007	A	G,C,T	306039	13	4120	27	98.6589	0.004191	1.32818	0.008704	0	0	0	0	0	0	0	0	0	0	0	0
Reference	1008	C	T,G,A	5	6941	8	311612	0	0	0	0	0	0	0	0	0	0	0	0	0.00157	2.17883	0.002511	97.8171
Reference	1009	T	C,A,G	41	297746	17	2086	0	0	0	0	0.013672	99.2851	0.005669	0.695588	0	0	0	0	0	0	0	0
Reference	1010	C	T,A,G	13	12419	3	305510	0	0	0	0	0	0	0	0	0	0	0	0	0.004089	3.90602	0.000944	96.0889
Reference	1011	A	G,C,T	310014	5	1288	29	99.5754	0.001606	0.413701	0.009315	0	0	0	0	0	0	0	0	0	0	0	0
Reference	1012	C	T,A,G	7	7307	4	310863	0	0	0	0	0	0	0	0	0	0	0	0	0.0022	2.29649	0.001257	97.7001
Reference	1013	T	C,A,G	205	283926	47	5887	0	0	0	0	0.070674	97.8836	0.016203	2.02955	0	0	0	0	0	0	0	0
Reference	1014	A	G,C,T	300588	7	4454	112	98.5014	0.002294	1.45956	0.036702	0	0	0	0	0	0	0	0	0	0	0	0
Reference	1015	T	C,G,A	28	295539	140	559	0	0	0	0	0.009451	99.7546	0.047255	0.188682	0	0	0	0	0	0	0	0
Reference	1016	A	G,C,T	285167	10	22141	60	92.774	0.003253	7.20318	0.01952	0	0	0	0	0	0	0	0	0	0	0	0
Reference	1017	G	A,T,C	4097	74	299881	2	0	0	0	0	0	0	0	0	1.34746	0.024338	98.6275	0.000658	0	0	0	0
Reference	1018	G	A,T,C	819	17	315254	3	0	0	0	0	0	0	0	0	0.259101	0.005378	99.7346	0.000949	0	0	0	0
Reference	1019	G	A,T,C	140	14	318735	7	0	0	0	0	0	0	0	0	0.043901	0.00439	99.9495	0.002195	0	0	0	0
Reference	1020	G	A,T,C	187	8	321018	2	0	0	0	0	0	0	0	0	0.058216	0.002491	99.9387	0.000623	0	0	0	0
Reference	1021	A	G,C,T	305436	22	387	30	99.8565	0.007192	0.126522	0.009808	0	0	0	0	0	0	0	0	0	0	0	0
Reference	1022	A	G,C,T	293372	20	612	301	99.683	0.006796	0.207948	0.102275	0	0	0	0	0	0	0	0	0	0	0	0
Reference	1023	T	G,C,A	6	300826	103	62	0	0	0	0	0.001993	99.9432	0.03422	0.020598	0	0	0	0	0	0	0	0
Reference	1024	T	C,G,A	5	315956	16	145	0	0	0	0	0.001582	99.9475	0.005061	0.045868	0	0	0	0	0	0	0	0
Reference	1025	G	A,T,C	66	15	313957	3	0	0	0	0	0	0	0	0	0.021016	0.004776	99.9733	0.000955	0	0	0	0
Reference	1026	T	C,A,G	8	318827	4	583	0	0	0	0	0.002505	99.8137	0.001252	0.182517	0	0	0	0	0	0	0	0
Reference	1027	G	A,T,C	276	11	316960	1	0	0	0	0	0	0	0	0	0.086998	0.003467	99.9092	0.000315	0	0	0	0
Reference	1028	A	G,T	309624	36	281	0	99.8977	0.011615	0.090662	0	0	0	0	0	0	0	0	0	0	0	0	0
Reference	1029	G	A,T,C	231	7	315551	2	0	0	0	0	0	0	0	0	0.07315	0.002217	99.924	0.000633	0	0	0	0
Reference	1030	C	T,A,G	7	2587	4	314093	0	0	0	0	0	0	0	0	0	0	0	0	0.00221	0.816885	0.001263	99.1796
Reference	1031	G	A,T,C	1988	11	314545	7	0	0	0	0	0	0	0	0	0.628019	0.003475	99.3663	0.002211	0	0	0	0
Reference	1032	G	A,T,C	1343	14	317585	2	0	0	0	0	0	0	0	0	0.421077	0.004389	99.5739	0.000627	0	0	0	0
Reference	1033	A	G,C,T	310024	11	2243	22	99.2712	0.003522	0.71822	0.007045	0	0	0	0	0	0	0	0	0	0	0	0
Reference	1034	T	C,G,A	4	313248	16	3648	0	0	0	0	0.001262	98.8426	0.005049	1.15109	0	0	0	0	0	0	0	0
Reference	1035	A	G,C,T	314514	7	2999	10	99.0502	0.002205	0.944478	0.003149	0	0	0	0	0	0	0	0	0	0	0	0
Reference	1036	A	G,T,C	312214	11	6236	6	98.0365	0.003454	1.95813	0.001884	0	0	0	0	0	0	0	0	0	0	0	0
Reference	1037	C	T,A,G	15	717	3	314142	0	0	0	0	0	0	0	0	0	0	0	0	0.004764	0.227708	0.000953	99.7666
Reference	1038	A	G,C,T	309066	13	6178	24	98.0287	0.004123	1.95952	0.007612	0	0	0	0	0	0	0	0	0	0	0	0
Reference	1039	A	G,C	299825	0	1970	129	99.3048	0	0.652482	0.042726	0	0	0	0	0	0	0	0	0	0	0	0
Reference	1040	T	C,G,A	147	264419	561	481	0	0	0	0	0.055345	99.5523	0.211214	0.181094	0	0	0	0	0	0	0	0
Reference	1041	T	C,G,A	6	313796	12	1187	0	0	0	0	0.001905	99.6175	0.00381	0.376824	0	0	0	0	0	0	0	0
Reference	1042	C	T,A,G	71	692	2	309723	0	0	0	0	0	0	0	0	0	0	0	0	0.022867	0.222875	0.000644	99.7536
Reference	1043	C	T,A	11	620	0	316019	0	0	0	0	0	0	0	0	0	0	0	0	0.003474	0.1958	0	99.8007
Reference	1044	C	T,A,G	9	797	7	315799	0	0	0	0	0	0	0	0	0	0	0	0	0.002843	0.251728	0.002211	99.7432
Reference	1045	C	T,A	10	1216	0	317711	0	0	0	0	0	0	0	0	0	0	0	0	0.003135	0.381267	0	99.6156
Reference	1046	T	C,G,A	20	298210	91	576	0	0	0	0	0.006691	99.7702	0.030445	0.192709	0	0	0	0	0	0	0	0
Reference	1047	C	T,A,G	243	2963	19	314396	0	0	0	0	0	0	0	0	0	0	0	0	0.076506	0.932873	0.005982	98.9846
Reference	1048	T	C,G,A	5	304367	76	1742	0	0	0	0	0.001633	99.4046	0.024821	0.568928	0	0	0	0	0	0	0	0
Reference	1049	A	G,C,T	294915	8	19503	26	93.787	0.002544	6.20222	0.008268	0	0	0	0	0	0	0	0	0	0	0	0
Reference	1050	G	A,T,C	1184	15	314079	3	0	0	0	0	0	0	0	0	0.375538	0.004758	99.6188	0.000952	0	0	0	0
Reference	1051	A	G,T,C	309217	17	5494	4	98.2477	0.005401	1.74561	0.001271	0	0	0	0	0	0	0	0	0	0	0	0
Reference	1052	A	G,C,T	310124	4	1981	21	99.3573	0.001282	0.634671	0.006728	0	0	0	0	0	0	0	0	0	0	0	0
Reference	1053	A	G,C,T	308678	11	3543	22	98.8548	0.003523	1.13465	0.007046	0	0	0	0	0	0	0	0	0	0	0	0
Reference	1054	T	C,G,A	10	290894	21	18057	0	0	0	0	0.003236	94.1459	0.006797	5.84403	0	0	0	0	0	0	0	0
Reference	1055	A	G,C,T	256600	9	55370	17	82.2446	0.002885	17.747	0.005449	0	0	0	0	0	0	0	0	0	0	0	0
Reference	1056	A	G,C,T	303677	11	4816	54	98.4181	0.003565	1.56081	0.017501	0	0	0	0	0	0	0	0	0	0	0	0
Reference	1057	T	C,G,A	11	308529	15	3634	0	0	0	0	0.003524	98.8276	0.004805	1.16404	0	0	0	0	0	0	0	0
Reference	1058	T	C,G,A	11	309688	32	2130	0	0	0	0	0.003527	99.3032	0.010261	0.682997	0	0	0	0	0	0	0	0
Reference	1059	T	C,G,A	4	315800	34	1311	0	0	0	0	0.001261	99.5746	0.010721	0.41337	0	0	0	0	0	0	0	0
Reference	1060	T	C,A,G	4	316855	3	7969	0	0	0	0	0.001231	97.5446	0.000924	2.45328	0	0	0	0	0	0	0	0
Reference	1061	G	A,T,C	341	15	320848	2	0	0	0	0	0	0	0	0	0.106162	0.00467	99.8885	0.000623	0	0	0	0
Reference	1062	T	C,G,A	12	313593	28	3435	0	0	0	0	0.003785	98.904	0.008831	1.08336	0	0	0	0	0	0	0	0
Reference	1063	T	C,G,A	4	321382	30	623	0	0	0	0	0.001242	99.796	0.009316	0.193455	0	0	0	0	0	0	0	0
Reference	1064	T	C,G,A	10	314241	15	9986	0	0	0	0	0.003084	96.9126	0.004626	3.0797	0	0	0	0	0	0	0	0
Reference	1065	A	G,T,C	314585	18	7861	9	97.5539	0.005582	2.43772	0.002791	0	0	0	0	0	0	0	0	0	0	0	0
Reference	1066	A	G,T,C	315141	18	8020	14	97.5086	0.005569	2.48149	0.004332	0	0	0	0	0	0	0	0	0	0	0	0
Reference	1067	C	T,A,G	22	698	5	320827	0	0	0	0	0	0	0	0	0	0	0	0	0.006842	0.217072	0.001555	99.7745
Reference	1068	T	C,A,G	29	315444	26	766	0	0	0	0	0.00917	99.7404	0.008221	0.242202	0	0	0	0	0	0	0	0
Reference	1069	T	C,G,A	10	319026	42	823	0	0	0	0	0.003126	99.7265	0.013129	0.257267	0	0	0	0	0	0	0	0
Reference	1070	T	C,G,A	10	321633	43	4475	0	0	0	0	0.003066	98.6117	0.013184	1.37202	0	0	0	0	0	0	0	0
Reference	1071	A	G,C,T	316896	11	5722	73	98.2008	0.003409	1.77315	0.022621	0	0	0	0	0	0	0	0	0	0	0	0
Reference	1072	A	G,T,C	333349	13	1414	1	99.5734	0.003883	0.422371	0.000299	0	0	0	0	0	0	0	0	0	0	0	0
Reference	1073	G	A,T,C	726	39	333493	5	0	0	0	0	0	0	0	0	0.217194	0.011667	99.7696	0.001496	0	0	0	0
Reference	1074	A	G,C,T	326884	18	2891	26	99.1101	0.005458	0.876541	0.007883	0	0	0	0	0	0	0	0	0	0	0	0
Reference	1075	A	G,C,T	327125	12	2199	57	99.3115	0.003643	0.667592	0.017305	0	0	0	0	0	0	0	0	0	0	0	0
Reference	1076	G	A,T,C	7582	28	329255	2	0	0	0	0	0	0	0	0	2.25074	0.008312	97.7404	0.000594	0	0	0	0
Reference	1077	G	A,T,C	4458	14	337613	2	0	0	0	0	0	0	0	0	1.30318	0.004093	98.6921	0.000585	0	0	0	0
Reference	1078	A	G,T,C	343540	20	1455	3	99.5716	0.005797	0.421717	0.00087	0	0	0	0	0	0	0	0	0	0	0	0
Reference	1079	G	A,T,C	1024	5	345221	1	0	0	0	0	0	0	0	0	0.295739	0.001444	99.7025	0.000289	0	0	0	0
Reference	1080	A	G,T,C	342156	16	955	11	99.7138	0.004663	0.278314	0.003206	0	0	0	0	0	0	0	0	0	0	0	0
Reference	1081	T	C,G,A	12	329882	72	7355	0	0	0	0	0.003557	97.7947	0.021345	2.18042	0	0	0	0	0	0	0	0
Reference	1082	A	G,C,T	324331	7	13929	78	95.8581	0.002069	4.1168	0.023053	0	0	0	0	0	0	0	0	0	0	0	0
Reference	1083	T	C,G,A	3	313364	300	16119	0	0	0	0	0.00091	95.0204	0.090968	4.88772	0	0	0	0	0	0	0	0
Reference	1084	A	G,C,T	320949	11	20222	48	94.0565	0.003224	5.92621	0.014067	0	0	0	0	0	0	0	0	0	0	0	0
Reference	1085	C	T,A,G	11	606	4	356133	0	0	0	0	0	0	0	0	0	0	0	0	0.003083	0.169865	0.001121	99.8259
Reference	1086	C	T,A,G	13	11909	8	347560	0	0	0	0	0	0	0	0	0	0	0	0	0.003616	3.31275	0.002225	96.6814
Reference	1087	A	G,C,T	348939	10	2627	66	99.2313	0.002844	0.747067	0.018769	0	0	0	0	0	0	0	0	0	0	0	0
Reference	1088	T	C,G,A	9	321519	82	26134	0	0	0	0	0.002588	92.4585	0.023581	7.5153	0	0	0	0	0	0	0	0
Reference	1089	G	A,T,C	42718	17	320071	8	0	0	0	0	0	0	0	0	11.7741	0.004686	88.219	0.002205	0	0	0	0
Reference	1090	G	A,T,C	717	19	364205	3	0	0	0	0	0	0	0	0	0.196468	0.005206	99.7975	0.000822	0	0	0	0
Reference	1091	G	A,T,C	120	6	366873	3	0	0	0	0	0	0	0	0	0.032697	0.001635	99.9648	0.000817	0	0	0	0
Reference	1092	C	T,A,G	5	2505	4	368497	0	0	0	0	0	0	0	0	0	0	0	0	0.001348	0.675182	0.001078	99.3224
Reference	1093	A	G,C,T	355598	6	2519	58	99.2789	0.001675	0.703276	0.016193	0	0	0	0	0	0	0	0	0	0	0	0
Reference	1094	G	A,T,C	172	11	373364	4	0	0	0	0	0	0	0	0	0.046045	0.002945	99.9499	0.001071	0	0	0	0
Reference	1095	C	T,G,A	6	2149	6	373595	0	0	0	0	0	0	0	0	0	0	0	0	0.001597	0.571914	0.001597	99.4249
Reference	1096	A	G,C,T	371348	6	1928	12	99.4787	0.001607	0.516483	0.003215	0	0	0	0	0	0	0	0	0	0	0	0
Reference	1097	G	A,T,C	144	8	377556	7	0	0	0	0	0	0	0	0	0.038124	0.002118	99.9579	0.001853	0	0	0	0
Reference	1098	C	T,A,G	10	652	1	377108	0	0	0	0	0	0	0	0	0	0	0	0	0.002647	0.172591	0.000265	99.8245
Reference	1099	C	T,A,G	12	4121	5	369391	0	0	0	0	0	0	0	0	0	0	0	0	0.003213	1.10326	0.001339	98.8922
Reference	1100	A	G,C,T	357029	11	1534	125	99.5344	0.003067	0.427657	0.034848	0	0	0	0	0	0	0	0	0	0	0	0
Reference	1101	T	C,G,A	9	363578	22	704	0	0	0	0	0.00247	99.7982	0.006039	0.19324	0	0	0	0	0	0	0	0
Reference	1102	C	T,A,G	11	5717	3	370256	0	0	0	0	0	0	0	0	0	0	0	0	0.002926	1.52053	0.000798	98.4757
Reference	1103	A	G,T,C	370643	13	3142	9	99.1536	0.003478	0.840541	0.002408	0	0	0	0	0	0	0	0	0	0	0	0
Reference	1104	T	C,G,A	10	371940	14	393	0	0	0	0	0.002686	99.888	0.00376	0.105544	0	0	0	0	0	0	0	0
Reference	1105	C	T,G,A	3	11639	3	366998	0	0	0	0	0	0	0	0	0	0	0	0	0.000792	3.07387	0.000792	96.9245
Reference	1106	A	G,C,T	371870	11	3905	21	98.9524	0.002927	1.0391	0.005588	0	0	0	0	0	0	0	0	0	0	0	0
Reference	1107	T	C,G,A	17	374333	17	408	0	0	0	0	0.004536	99.8821	0.004536	0.108865	0	0	0	0	0	0	0	0
Reference	1108	C	T,A,G	10	10843	6	370393	0	0	0	0	0	0	0	0	0	0	0	0	0.002623	2.84405	0.001574	97.1518
Reference	1109	A	G,C,T	374474	8	4444	28	98.8178	0.002111	1.1727	0.007389	0	0	0	0	0	0	0	0	0	0	0	0
Reference	1110	T	C,A,G	11	378858	11	331	0	0	0	0	0.002901	99.9069	0.002901	0.087286	0	0	0	0	0	0	0	0
Reference	1111	C	T,A,G	7	8021	3	378168	0	0	0	0	0	0	0	0	0	0	0	0	0.001813	2.07691	0.000777	97.9205
Reference	1112	A	G,C,T	382225	5	1942	20	99.488	0.001301	0.505476	0.005206	0	0	0	0	0	0	0	0	0	0	0	0
Reference	1113	T	C,A,G	13	383960	10	230	0	0	0	0	0.003384	99.9342	0.002603	0.059863	0	0	0	0	0	0	0	0
Reference	1114	C	T,A,G	11	6831	1	383036	0	0	0	0	0	0	0	0	0	0	0	0	0.002821	1.75208	0.000256	98.2448
Reference	1115	A	G,C,T	372458	8	14721	25	96.1897	0.002066	3.80179	0.006456	0	0	0	0	0	0	0	0	0	0	0	0
Reference	1116	C	T,A,G	7	815	2	397229	0	0	0	0	0	0	0	0	0	0	0	0	0.001759	0.204747	0.000502	99.793
Reference	1117	A	G,C,T	382562	8	3375	88	99.1009	0.002072	0.874278	0.022796	0	0	0	0	0	0	0	0	0	0	0	0
Reference	1118	G	A,C,T	222	8	397513	8	0	0	0	0	0	0	0	0	0.055814	0.002011	99.9402	0.002011	0	0	0	0
Reference	1119	C	T,A,G	8	4887	7	394898	0	0	0	0	0	0	0	0	0	0	0	0	0.002001	1.22236	0.001751	98.7739
Reference	1120	A	G,C,T	378810	9	5099	100	98.6438	0.002344	1.3278	0.02604	0	0	0	0	0	0	0	0	0	0	0	0
Reference	1121	G	A,T,C	106	7	399314	4	0	0	0	0	0	0	0	0	0.026538	0.001752	99.9707	0.001001	0	0	0	0
Reference	1122	C	T,A,G	6	9226	3	390844	0	0	0	0	0	0	0	0	0	0	0	0	0.0015	2.30605	0.00075	97.6917
Reference	1123	G	A,T,C	1432	7	400444	2	0	0	0	0	0	0	0	0	0.356321	0.001742	99.6414	0.000498	0	0	0	0
Reference	1124	G	A,T,C	229	9	401988	1	0	0	0	0	0	0	0	0	0.056933	0.002238	99.9406	0.000249	0	0	0	0
Reference	1125	C	T,A,G	5	270	2	403351	0	0	0	0	0	0	0	0	0	0	0	0	0.001239	0.066893	0.000496	99.9314
Reference	1126	C	T,A,G	20	318	3	403116	0	0	0	0	0	0	0	0	0	0	0	0	0.004957	0.078819	0.000744	99.9155
Reference	1127	T	C,G,A	24	397456	56	673	0	0	0	0	0.006027	99.8109	0.014063	0.169007	0	0	0	0	0	0	0	0
Reference	1128	G	A,T,C	370	6	404628	4	0	0	0	0	0	0	0	0	0.091356	0.001481	99.9062	0.000988	0	0	0	0
Reference	1129	G	A,T	82	12	400929	0	0	0	0	0	0	0	0	0	0.020448	0.002992	99.9766	0	0	0	0	0
Reference	1130	T	C,A,G	9	245789	7	151900	0	0	0	0	0.002263	61.8018	0.00176	38.1941	0	0	0	0	0	0	0	0
Reference	1131	G	A,T,C	249	8	401617	2	0	0	0	0	0	0	0	0	0.061959	0.001991	99.9356	0.000498	0	0	0	0
Reference	1132	C	T,A,G	9	462	2	401390	0	0	0	0	0	0	0	0	0	0	0	0	0.00224	0.114965	0.000498	99.8823
Reference	1133	C	T,A,G	4	4024	1	399167	0	0	0	0	0	0	0	0	0	0	0	0	0.000992	0.998026	0.000248	99.0007
Reference	1134	G	A,T,C	186	11	401475	2	0	0	0	0	0	0	0	0	0.046306	0.002739	99.9505	0.000498	0	0	0	0
Reference	1135	C	T,A,G	10	678	3	402201	0	0	0	0	0	0	0	0	0	0	0	0	0.002482	0.168283	0.000745	99.8285
Reference	1136	G	A,T,C	226	4	401933	3	0	0	0	0	0	0	0	0	0.056196	0.000995	99.9421	0.000746	0	0	0	0
Reference	1137	C	T,G,A	3	559	4	401869	0	0	0	0	0	0	0	0	0	0	0	0	0.000745	0.138904	0.000994	99.8594
Reference	1138	G	A,T,C	648	12	400580	7	0	0	0	0	0	0	0	0	0.161497	0.002991	99.8338	0.001745	0	0	0	0
Reference	1139	G	A,C,T	208	4	400774	4	0	0	0	0	0	0	0	0	0.051872	0.000998	99.9461	0.000998	0	0	0	0
Reference	1140	C	T,A,G	7	3211	3	398794	0	0	0	0	0	0	0	0	0	0	0	0	0.001741	0.798726	0.000746	99.1988
Reference	1141	A	G,C,T	392388	5	1903	20	99.5111	0.001268	0.482608	0.005072	0	0	0	0	0	0	0	0	0	0	0	0
Reference	1142	G	A,T,C	179	11	399342	4	0	0	0	0	0	0	0	0	0.044802	0.002753	99.9514	0.001001	0	0	0	0
Reference	1143	C	T,A,G	10	1080	1	398733	0	0	0	0	0	0	0	0	0	0	0	0	0.002501	0.270119	0.00025	99.7271
Reference	1144	C	T,A,G	8	7406	3	393026	0	0	0	0	0	0	0	0	0	0	0	0	0.001998	1.84945	0.000749	98.1478
Reference	1145	A	G,C,T	380457	6	2455	50	99.3443	0.001567	0.641046	0.013056	0	0	0	0	0	0	0	0	0	0	0	0
Reference	1146	T	C,G,A	11	380649	43	4857	0	0	0	0	0.002853	98.7263	0.011153	1.25973	0	0	0	0	0	0	0	0
Reference	1147	A	G,C,T	383533	7	3890	65	98.9775	0.001806	1.00388	0.016774	0	0	0	0	0	0	0	0	0	0	0	0
Reference	1148	T	C,G,A	14	385036	27	2675	0	0	0	0	0.003611	99.2996	0.006963	0.689874	0	0	0	0	0	0	0	0
Reference	1149	G	A,T,C	178	7	395299	5	0	0	0	0	0	0	0	0	0.045008	0.00177	99.952	0.001264	0	0	0	0
Reference	1150	T	C,A,G	19	392764	8	935	0	0	0	0	0.004826	99.7557	0.002032	0.237475	0	0	0	0	0	0	0	0
Reference	1151	C	T,A,G	7	10439	2	384841	0	0	0	0	0	0	0	0	0	0	0	0	0.001771	2.64085	0.000506	97.3569
Reference	1152	A	G,T,C	380098	11	11160	6	97.1434	0.002811	2.85221	0.001533	0	0	0	0	0	0	0	0	0	0	0	0
Reference	1153	C	T,G,A	5	947	5	394164	0	0	0	0	0	0	0	0	0	0	0	0	0.001265	0.239673	0.001265	99.7578
Reference	1154	A	G,C,T	381001	2	1779	77	99.5147	0.000522	0.464662	0.020112	0	0	0	0	0	0	0	0	0	0	0	0
Reference	1155	T	C,A,G	24	385707	10	469	0	0	0	0	0.006214	99.8698	0.002589	0.121437	0	0	0	0	0	0	0	0
Reference	1156	C	T,A,G	7	3845	2	390003	0	0	0	0	0	0	0	0	0	0	0	0	0.001777	0.976243	0.000508	99.0215
Reference	1157	T	C,A,G	19	389519	8	105	0	0	0	0	0.004876	99.9661	0.002053	0.026947	0	0	0	0	0	0	0	0
Reference	1158	C	T,A	9	8167	0	385577	0	0	0	0	0	0	0	0	0	0	0	0	0.002286	2.07414	0	97.9236
Reference	1159	G	A,T,C	256	11	392007	3	0	0	0	0	0	0	0	0	0.06526	0.002804	99.9312	0.000765	0	0	0	0
Reference	1160	C	T,G,A	3	4289	4	389173	0	0	0	0	0	0	0	0	0	0	0	0	0.000762	1.09005	0.001017	98.9082
Reference	1161	A	G,C,T	390555	4	2900	6	99.2604	0.001017	0.737041	0.001525	0	0	0	0	0	0	0	0	0	0	0	0
Reference	1162	G	A,T,C	366	6	391499	1	0	0	0	0	0	0	0	0	0.093398	0.001531	99.9048	0.000255	0	0	0	0
Reference	1163	A	G,C,T	389815	6	288	21	99.9193	0.001538	0.073822	0.005383	0	0	0	0	0	0	0	0	0	0	0	0
Reference	1164	A	G,C,T	379248	13	3086	42	99.1786	0.0034	0.807032	0.010984	0	0	0	0	0	0	0	0	0	0	0	0
Reference	1165	C	T,A,G	10	761	4	391312	0	0	0	0	0	0	0	0	0	0	0	0	0.00255	0.19409	0.00102	99.8023
Reference	1166	T	C,G,A	19	381385	36	652	0	0	0	0	0.004973	99.815	0.009422	0.17064	0	0	0	0	0	0	0	0
Reference	1167	G	A,T,C	2679	7	388212	4	0	0	0	0	0	0	0	0	0.685338	0.001791	99.3118	0.001023	0	0	0	0
Reference	1168	G	A,T,C	52	12	391061	3	0	0	0	0	0	0	0	0	0.013295	0.003068	99.9829	0.000767	0	0	0	0
Reference	1169	T	C,G,A	17	373870	117	302	0	0	0	0	0.004542	99.8835	0.031258	0.080683	0	0	0	0	0	0	0	0
Reference	1170	T	C,G,A	11	387096	19	892	0	0	0	0	0.002835	99.7624	0.004897	0.229886	0	0	0	0	0	0	0	0
Reference	1171	G	A,T,C	211	9	390738	3	0	0	0	0	0	0	0	0	0.05397	0.002302	99.943	0.000767	0	0	0	0
Reference	1172	C	T,A,G	9	1449	2	388568	0	0	0	0	0	0	0	0	0	0	0	0	0.002308	0.371512	0.000513	99.6257
Reference	1173	C	T,G,A	4	21518	6	369428	0	0	0	0	0	0	0	0	0	0	0	0	0.001023	5.50394	0.001535	94.4935
Reference	1174	A	G,C,T	386118	14	981	15	99.7391	0.003616	0.253405	0.003875	0	0	0	0	0	0	0	0	0	0	0	0
Reference	1175	G	A,C,T	36	2	391850	2	0	0	0	0	0	0	0	0	0.009186	0.00051	99.9898	0.00051	0	0	0	0
Reference	1176	T	C,A,G	11	382402	5	3925	0	0	0	0	0.002847	98.9799	0.001294	1.01594	0	0	0	0	0	0	0	0
Reference	1177	G	A,T,C	189	7	390120	1	0	0	0	0	0	0	0	0	0.048422	0.001793	99.9495	0.000256	0	0	0	0
Reference	1178	C	T,A,G	10	1387	7	387527	0	0	0	0	0	0	0	0	0	0	0	0	0.002571	0.356619	0.0018	99.639
Reference	1179	G	A,T,C	982	5	390146	2	0	0	0	0	0	0	0	0	0.251064	0.001278	99.7471	0.000511	0	0	0	0
Reference	1180	A	G,T,C	387745	17	492	9	99.8666	0.004378	0.126718	0.002318	0	0	0	0	0	0	0	0	0	0	0	0
Reference	1181	A	G,C,T	385994	18	273	32	99.9164	0.004659	0.070667	0.008283	0	0	0	0	0	0	0	0	0	0	0	0
Reference	1182	G	A,T,C	254	27	388980	4	0	0	0	0	0	0	0	0	0.065251	0.006936	99.9268	0.001028	0	0	0	0
Reference	1183	G	A,T,C	51	6	389488	2	0	0	0	0	0	0	0	0	0.013092	0.00154	99.9849	0.000513	0	0	0	0
Reference	1184	C	T,A,G	6	5174	1	384512	0	0	0	0	0	0	0	0	0	0	0	0	0.00154	1.32771	0.000257	98.6705
Reference	1185	G	A,T,C	1339	14	388535	10	0	0	0	0	0	0	0	0	0.343423	0.003591	99.6504	0.002565	0	0	0	0
Reference	1186	G	A,T,C	284	8	388490	4	0	0	0	0	0	0	0	0	0.073048	0.002058	99.9239	0.001029	0	0	0	0
Reference	1187	C	T,A,G	9	369	4	387377	0	0	0	0	0	0	0	0	0	0	0	0	0.002321	0.095162	0.001032	99.9015
Reference	1188	C	T,A,G	20	1339	4	387247	0	0	0	0	0	0	0	0	0	0	0	0	0.005147	0.344561	0.001029	99.6493
Reference	1189	A	G,C,T	373813	13	1544	48	99.5725	0.003463	0.411275	0.012786	0	0	0	0	0	0	0	0	0	0	0	0
Reference	1190	T	C,G,A	10	375710	46	94	0	0	0	0	0.002661	99.9601	0.012239	0.025009	0	0	0	0	0	0	0	0
Reference	1191	T	C,G,A	7	376068	56	1818	0	0	0	0	0.001852	99.5023	0.014817	0.481017	0	0	0	0	0	0	0	0
Reference	1192	A	G,C,T	378187	6	2381	23	99.3668	0.001576	0.625596	0.006043	0	0	0	0	0	0	0	0	0	0	0	0
Reference	1193	G	A,T,C	153	14	381675	2	0	0	0	0	0	0	0	0	0.040069	0.003666	99.9557	0.000524	0	0	0	0
Reference	1194	C	T,A,G	11	3100	2	380680	0	0	0	0	0	0	0	0	0	0	0	0	0.002866	0.807727	0.000521	99.1889
Reference	1195	C	T,G,A	4	27282	8	356626	0	0	0	0	0	0	0	0	0	0	0	0	0.001042	7.10617	0.002084	92.8907
Reference	1196	A	G,T,C	381160	15	667	9	99.819	0.003928	0.174675	0.002357	0	0	0	0	0	0	0	0	0	0	0	0
Reference	1197	G	A,T,C	167	13	382857	5	0	0	0	0	0	0	0	0	0.043598	0.003394	99.9517	0.001305	0	0	0	0
Reference	1198	G	A,T,C	115	11	381610	1	0	0	0	0	0	0	0	0	0.030125	0.002882	99.9667	0.000262	0	0	0	0
Reference	1199	C	T,A,G	7	1593	2	379344	0	0	0	0	0	0	0	0	0	0	0	0	0.001838	0.41817	0.000525	99.5795
Reference	1200	G	A,T,C	460	8	380929	4	0	0	0	0	0	0	0	0	0.120608	0.002098	99.8762	0.001049	0	0	0	0
Reference	1201	T	C,A,G	13	374462	5	305	0	0	0	0	0.003469	99.9138	0.001334	0.08138	0	0	0	0	0	0	0	0
Reference	1202	C	T,A,G	8	3322	8	376052	0	0	0	0	0	0	0	0	0	0	0	0	0.002109	0.875616	0.002109	99.1202
Reference	1203	A	G,T,C	375450	7	1659	6	99.5566	0.001856	0.439911	0.001591	0	0	0	0	0	0	0	0	0	0	0	0
Reference	1204	G	A,T,C	752	12	376950	1	0	0	0	0	0	0	0	0	0.199092	0.003177	99.7975	0.000265	0	0	0	0
Reference	1205	A	G,C,T	368953	10	510	28	99.8517	0.002706	0.138024	0.007578	0	0	0	0	0	0	0	0	0	0	0	0
Reference	1206	T	C,G,A	11	365615	20	2917	0	0	0	0	0.002985	99.2001	0.005426	0.791452	0	0	0	0	0	0	0	0
Reference	1207	G	A,T,C	147	11	373304	3	0	0	0	0	0	0	0	0	0.039361	0.002945	99.9569	0.000803	0	0	0	0
Reference	1208	T	C,G,A	12	359451	61	1531	0	0	0	0	0.003324	99.5557	0.016895	0.424035	0	0	0	0	0	0	0	0
Reference	1209	T	C,A,G	6	362783	5	8079	0	0	0	0	0.001618	97.8187	0.001348	2.17837	0	0	0	0	0	0	0	0
Reference	1210	G	A,T,C	105	13	369607	2	0	0	0	0	0	0	0	0	0.028399	0.003516	99.9675	0.000541	0	0	0	0
Reference	1211	C	T,G,A	5	1246	6	366841	0	0	0	0	0	0	0	0	0	0	0	0	0.001358	0.338497	0.00163	99.6585
Reference	1212	C	T,A,G	5	9899	1	358379	0	0	0	0	0	0	0	0	0	0	0	0	0.001358	2.68787	0.000272	97.3105
Reference	1213	G	A,T	103	12	367628	0	0	0	0	0	0	0	0	0	0.028009	0.003263	99.9687	0	0	0	0	0
Reference	1214	C	T,A	7	352	0	365070	0	0	0	0	0	0	0	0	0	0	0	0	0.001916	0.096325	0	99.9018
Reference	1215	G	A,T,C	178	10	366335	2	0	0	0	0	0	0	0	0	0.048564	0.002728	99.9482	0.000546	0	0	0	0
Reference	1216	T	C,G,A	15	347865	49	248	0	0	0	0	0.004308	99.9104	0.014073	0.071228	0	0	0	0	0	0	0	0
Reference	1217	T	C,G,A	3	356466	22	1610	0	0	0	0	0.000838	99.5434	0.006144	0.449594	0	0	0	0	0	0	0	0
Reference	1218	A	G,C,T	354163	8	4333	10	98.7864	0.002231	1.2086	0.002789	0	0	0	0	0	0	0	0	0	0	0	0
Reference	1219	G	A,T,C	1236	10	359322	3	0	0	0	0	0	0	0	0	0.34279	0.002773	99.6536	0.000832	0	0	0	0
Reference	1220	A	G,C,T	352188	15	2438	19	99.303	0.004229	0.687419	0.005357	0	0	0	0	0	0	0	0	0	0	0	0
Reference	1221	T	C,G,A	11	323827	35	26239	0	0	0	0	0.003142	92.4924	0.009997	7.49446	0	0	0	0	0	0	0	0
Reference	1222	A	G,C,T	316346	8	32031	21	90.7981	0.002296	9.19358	0.006027	0	0	0	0	0	0	0	0	0	0	0	0
Reference	1223	A	G,C,T	333446	7	719	182	99.7284	0.002094	0.215042	0.054433	0	0	0	0	0	0	0	0	0	0	0	0
Reference	1224	T	C,G,A	7	343744	36	3100	0	0	0	0	0.002018	99.0939	0.010378	0.893663	0	0	0	0	0	0	0	0
Reference	1225	G	A,C,T	32	3	351842	4	0	0	0	0	0	0	0	0	0.009094	0.000853	99.9889	0.001137	0	0	0	0
Reference	1226	T	C,G,A	8	344815	12	3166	0	0	0	0	0.002299	99.0845	0.003448	0.909768	0	0	0	0	0	0	0	0
Reference	1227	G	A,T,C	26	4	349390	2	0	0	0	0	0	0	0	0	0.007441	0.001145	99.9908	0.000572	0	0	0	0
Reference	1228	C	T,A,G	11	1706	11	345923	0	0	0	0	0	0	0	0	0	0	0	0	0.003164	0.490722	0.003164	99.5029
Reference	1229	G	A,T	71	9	346411	0	0	0	0	0	0	0	0	0	0.020491	0.002597	99.9769	0	0	0	0	0
Reference	1230	C	T,A,G	5	337	2	344631	0	0	0	0	0	0	0	0	0	0	0	0	0.001449	0.097688	0.00058	99.9003
Reference	1231	G	A,T,C	112	6	345363	6	0	0	0	0	0	0	0	0	0.032418	0.001737	99.9641	0.001737	0	0	0	0
Reference	1232	T	C,G,A	3	332102	44	159	0	0	0	0	0.000903	99.938	0.013241	0.047847	0	0	0	0	0	0	0	0
Reference	1233	C	T,A,G	12	7693	2	333147	0	0	0	0	0	0	0	0	0	0	0	0	0.003521	2.25698	0.000587	97.7389
Reference	1234	G	A,T,C	1891	11	338654	2	0	0	0	0	0	0	0	0	0.555265	0.00323	99.4409	0.000587	0	0	0	0
Reference	1235	A	G,C,T	334908	7	1549	8	99.5352	0.00208	0.460365	0.002378	0	0	0	0	0	0	0	0	0	0	0	0
Reference	1236	A	G,C,T	326093	9	773	51	99.7452	0.002753	0.236445	0.0156	0	0	0	0	0	0	0	0	0	0	0	0
Reference	1237	T	C,G,A	7	316699	37	10811	0	0	0	0	0.002137	96.686	0.011296	3.30052	0	0	0	0	0	0	0	0
Reference	1238	A	G,C,T	300358	11	28092	31	91.4354	0.003349	8.55181	0.009437	0	0	0	0	0	0	0	0	0	0	0	0
Reference	1239	T	C,G,A	13	321100	43	470	0	0	0	0	0.004042	99.8365	0.01337	0.146132	0	0	0	0	0	0	0	0
Reference	1240	T	C,G,A	3	320894	63	262	0	0	0	0	0.000934	99.8979	0.019613	0.081564	0	0	0	0	0	0	0	0
Reference	1241	T	C,G,A	8	324837	35	1161	0	0	0	0	0.002454	99.6307	0.010735	0.35609	0	0	0	0	0	0	0	0
Reference	1242	G	A,T,C	3079	22	327824	5	0	0	0	0	0	0	0	0	0.930408	0.006648	99.0614	0.001511	0	0	0	0
Reference	1243	G	A,T,C	1517	21	325468	1	0	0	0	0	0	0	0	0	0.463904	0.006422	99.5294	0.000306	0	0	0	0
Reference	1244	G	A,T,C	191	15	326547	2	0	0	0	0	0	0	0	0	0.058454	0.004591	99.9363	0.000612	0	0	0	0
Reference	1245	T	C,A,G	10	300079	13	21296	0	0	0	0	0.003111	93.3668	0.004045	6.62605	0	0	0	0	0	0	0	0
Reference	1246	A	G,C,T	315893	7	5212	13	98.3707	0.00218	1.62304	0.004048	0	0	0	0	0	0	0	0	0	0	0	0
Reference	1247	A	G,C,T	319877	6	280	21	99.9041	0.001874	0.08745	0.006559	0	0	0	0	0	0	0	0	0	0	0	0
Reference	1248	A	G,C,T	320470	6	303	17	99.8984	0.00187	0.094453	0.005299	0	0	0	0	0	0	0	0	0	0	0	0
Reference	1249	A	G,C,T	320790	6	265	22	99.9087	0.001869	0.082533	0.006852	0	0	0	0	0	0	0	0	0	0	0	0
Reference	1250	A	G,C,T	319702	4	587	33	99.8052	0.001249	0.183251	0.010302	0	0	0	0	0	0	0	0	0	0	0	0
Reference	1251	A	G,C,T	320987	9	1779	10	99.443	0.002788	0.551141	0.003098	0	0	0	0	0	0	0	0	0	0	0	0
Reference	1252	G	A,T,C	315	43	325672	9	0	0	0	0	0	0	0	0	0.096614	0.013189	99.8874	0.00276	0	0	0	0
Reference	1253	G	A,T,C	239	10	324468	6	0	0	0	0	0	0	0	0	0.073601	0.00308	99.9215	0.001848	0	0	0	0
Reference	1254	G	A,T,C	55	9	324817	5	0	0	0	0	0	0	0	0	0.016929	0.00277	99.9788	0.001539	0	0	0	0
Reference	1255	C	T,A,G	9	422	2	326019	0	0	0	0	0	0	0	0	0	0	0	0	0.002757	0.129269	0.000613	99.8674
Reference	1256	A	G,T,C	317696	12	4737	9	98.5244	0.003721	1.46905	0.002791	0	0	0	0	0	0	0	0	0	0	0	0
Reference	1257	C	T,A,G	3	59	3	326491	0	0	0	0	0	0	0	0	0	0	0	0	0.000919	0.018067	0.000919	99.9801
Reference	1258	T	C,G,A	12	325071	18	52	0	0	0	0	0.003691	99.9748	0.005536	0.015992	0	0	0	0	0	0	0	0
Reference	1259	T	C,G,A	15	321196	42	477	0	0	0	0	0.004662	99.834	0.013054	0.148261	0	0	0	0	0	0	0	0
Reference	1260	A	G,C,T	323939	10	1759	14	99.4526	0.00307	0.540031	0.004298	0	0	0	0	0	0	0	0	0	0	0	0
Reference	1261	A	G,C,T	317973	2	811	51	99.729	0.000627	0.254362	0.015996	0	0	0	0	0	0	0	0	0	0	0	0
Reference	1262	C	T,A,G	11	275	2	326661	0	0	0	0	0	0	0	0	0	0	0	0	0.003364	0.084111	0.000612	99.9119
Reference	1263	C	T,A,G	8	2321	3	323294	0	0	0	0	0	0	0	0	0	0	0	0	0.002457	0.712781	0.000921	99.2838
Reference	1264	C	T,A,G	21	2012	2	323966	0	0	0	0	0	0	0	0	0	0	0	0	0.006442	0.617176	0.000613	99.3758
Reference	1265	T	C,G,A	7	320719	24	81	0	0	0	0	0.002182	99.9651	0.007481	0.025247	0	0	0	0	0	0	0	0
Reference	1266	T	C,A,G	11	321023	11	84	0	0	0	0	0.003425	99.967	0.003425	0.026158	0	0	0	0	0	0	0	0
Reference	1267	C	T,G,A	7	89152	9	233325	0	0	0	0	0	0	0	0	0	0	0	0	0.002171	27.6446	0.002791	72.3504
Reference	1268	A	G,C,T	321478	4	2458	16	99.2351	0.001235	0.758745	0.004939	0	0	0	0	0	0	0	0	0	0	0	0
Reference	1269	G	A,T,C	448	9	326322	1	0	0	0	0	0	0	0	0	0.137095	0.002754	99.8598	0.000306	0	0	0	0
Reference	1270	A	G,C,T	323268	4	442	12	99.8585	0.001236	0.136535	0.003707	0	0	0	0	0	0	0	0	0	0	0	0
Reference	1271	T	C,G,A	11	319356	36	572	0	0	0	0	0.003438	99.8065	0.011251	0.178764	0	0	0	0	0	0	0	0
Reference	1272	G	A,T,C	288	6	325395	5	0	0	0	0	0	0	0	0	0.088427	0.001842	99.9082	0.001535	0	0	0	0
Reference	1273	A	G,C,T	316974	3	2476	28	99.2153	0.000939	0.775007	0.008764	0	0	0	0	0	0	0	0	0	0	0	0
Reference	1274	C	T,G	0	2158	5	322006	0	0	0	0	0	0	0	0	0	0	0	0	0	0.665702	0.001542	99.3328
Reference	1275	G	A,T	551	6	324173	0	0	0	0	0	0	0	0	0	0.169679	0.001848	99.8285	0	0	0	0	0
Reference	1276	A	G,C,T	320379	8	575	23	99.8112	0.002492	0.179136	0.007165	0	0	0	0	0	0	0	0	0	0	0	0
Reference	1277	C	T,G,A	1	67	8	325534	0	0	0	0	0	0	0	0	0	0	0	0	0.000307	0.020577	0.002457	99.9767
Reference	1278	C	T,A,G	9	720	4	323541	0	0	0	0	0	0	0	0	0	0	0	0	0.002775	0.222034	0.001234	99.774
Reference	1279	C	T,A,G	20	2325	3	322943	0	0	0	0	0	0	0	0	0	0	0	0	0.006148	0.714745	0.000922	99.2782
Reference	1280	T	C,G,A	14	322079	25	474	0	0	0	0	0.00434	99.841	0.00775	0.146935	0	0	0	0	0	0	0	0
Reference	1281	G	A,T,C	60	6	326558	3	0	0	0	0	0	0	0	0	0.01837	0.001837	99.9789	0.000918	0	0	0	0
Reference	1282	C	T,A,G	7	1004	2	324182	0	0	0	0	0	0	0	0	0	0	0	0	0.002153	0.308738	0.000615	99.6885
Reference	1283	G	A,T,C	72	5	328064	4	0	0	0	0	0	0	0	0	0.021942	0.001524	99.9753	0.001219	0	0	0	0
Reference	1284	T	C,A,G	8	324719	3	421	0	0	0	0	0.00246	99.8671	0.000923	0.129478	0	0	0	0	0	0	0	0
Reference	1285	G	A,T	132	5	328873	0	0	0	0	0	0	0	0	0	0.04012	0.00152	99.9584	0	0	0	0	0
Reference	1286	A	G,T,C	326874	9	234	4	99.9245	0.002751	0.071533	0.001223	0	0	0	0	0	0	0	0	0	0	0	0
Reference	1287	G	A,T,C	70	4	328476	2	0	0	0	0	0	0	0	0	0.021306	0.001217	99.9769	0.000609	0	0	0	0
Reference	1288	C	T,A,G	6	713	2	327529	0	0	0	0	0	0	0	0	0	0	0	0	0.001828	0.217212	0.000609	99.7803
Reference	1289	T	C,A,G	13	327487	6	173	0	0	0	0	0.003967	99.9414	0.001831	0.052796	0	0	0	0	0	0	0	0
Reference	1290	G	A,C,T	196	4	328499	4	0	0	0	0	0	0	0	0	0.059628	0.001217	99.9379	0.001217	0	0	0	0
Reference	1291	C	T,A,G	11	608	2	328003	0	0	0	0	0	0	0	0	0	0	0	0	0.003347	0.185014	0.000609	99.811
Reference	1292	C	T,G,A	2	4090	3	324636	0	0	0	0	0	0	0	0	0	0	0	0	0.000608	1.24418	0.000913	98.7543
Reference	1293	G	A,T,C	226	7	328588	5	0	0	0	0	0	0	0	0	0.068729	0.002129	99.9276	0.001521	0	0	0	0
Reference	1294	C	T,A,G	2	163	2	328551	0	0	0	0	0	0	0	0	0	0	0	0	0.000608	0.049587	0.000608	99.9492
Reference	1295	C	T,A,G	11	1970	2	327490	0	0	0	0	0	0	0	0	0	0	0	0	0.003339	0.597925	0.000607	99.3981
Reference	1296	A	G,T,C	326640	8	257	7	99.9168	0.002447	0.078614	0.002141	0	0	0	0	0	0	0	0	0	0	0	0
Reference	1297	G	A,T,C	249	6	329236	4	0	0	0	0	0	0	0	0	0.07557	0.001821	99.9214	0.001214	0	0	0	0
Reference	1298	A	G,C,T	323842	6	341	34	99.8825	0.001851	0.105175	0.010487	0	0	0	0	0	0	0	0	0	0	0	0
Reference	1299	A	G,C,T	315672	11	764	71	99.7327	0.003475	0.241376	0.022432	0	0	0	0	0	0	0	0	0	0	0	0
Reference	1300	G	A,T,C	55	9	328712	2	0	0	0	0	0	0	0	0	0.016729	0.002737	99.9799	0.000608	0	0	0	0
Reference	1301	A	G,C,T	320882	7	1229	51	99.6005	0.002173	0.381477	0.01583	0	0	0	0	0	0	0	0	0	0	0	0
Reference	1302	G	A,T,C	55	8	329148	4	0	0	0	0	0	0	0	0	0.016706	0.00243	99.9796	0.001215	0	0	0	0
Reference	1303	C	T,A,G	6	2147	4	327572	0	0	0	0	0	0	0	0	0	0	0	0	0.00182	0.651141	0.001213	99.3458
Reference	1304	G	A,T,C	78	14	330494	2	0	0	0	0	0	0	0	0	0.023594	0.004235	99.9716	0.000605	0	0	0	0
Reference	1305	T	C,A,G	10	328374	5	315	0	0	0	0	0.003042	99.8996	0.001521	0.095831	0	0	0	0	0	0	0	0
Reference	1306	C	T,A,G	5	1141	3	330771	0	0	0	0	0	0	0	0	0	0	0	0	0.001506	0.343758	0.000904	99.6538
Reference	1307	C	T,G,A	4	3073	5	328659	0	0	0	0	0	0	0	0	0	0	0	0	0.001206	0.926325	0.001507	99.071
Reference	1308	G	A,T,C	404	6	331920	3	0	0	0	0	0	0	0	0	0.121565	0.001805	99.8757	0.000903	0	0	0	0
Reference	1309	G	A,T,C	78	6	331586	1	0	0	0	0	0	0	0	0	0.023517	0.001809	99.9744	0.000302	0	0	0	0
Reference	1310	C	T,A,G	8	979	6	331378	0	0	0	0	0	0	0	0	0	0	0	0	0.002407	0.29455	0.001805	99.7012
Reference	1311	A	G,T,C	329691	11	386	7	99.8776	0.003332	0.116936	0.002121	0	0	0	0	0	0	0	0	0	0	0	0
Reference	1312	G	A,T,C	59	3	331892	2	0	0	0	0	0	0	0	0	0.017773	0.000904	99.9807	0.000602	0	0	0	0
Reference	1313	C	T,A,G	9	519	2	330963	0	0	0	0	0	0	0	0	0	0	0	0	0.002715	0.156564	0.000603	99.8401
Reference	1314	T	C,G,A	5	330980	11	334	0	0	0	0	0.001509	99.8944	0.00332	0.100806	0	0	0	0	0	0	0	0
Reference	1315	G	A,T,C	274	6	332215	2	0	0	0	0	0	0	0	0	0.082407	0.001805	99.9152	0.000602	0	0	0	0
Reference	1316	G	A,T,C	30	6	332288	3	0	0	0	0	0	0	0	0	0.009027	0.001805	99.9883	0.000903	0	0	0	0
Reference	1317	T	C,A,G	14	328731	5	1088	0	0	0	0	0.004245	99.6644	0.001516	0.329859	0	0	0	0	0	0	0	0
Reference	1318	G	A,T,C	51	5	332594	1	0	0	0	0	0	0	0	0	0.015331	0.001503	99.9829	0.000301	0	0	0	0
Reference	1319	C	T,A,G	9	1312	3	330212	0	0	0	0	0	0	0	0	0	0	0	0	0.002715	0.395734	0.000905	99.6006
Reference	1320	G	A,T,C	1210	23	331863	5	0	0	0	0	0	0	0	0	0.363253	0.006905	99.6283	0.001501	0	0	0	0
Reference	1321	G	A,T,C	81	8	332296	1	0	0	0	0	0	0	0	0	0.024369	0.002407	99.9729	0.000301	0	0	0	0
Reference	1322	T	C,G,A	5	327750	33	352	0	0	0	0	0.001524	99.8811	0.010057	0.107271	0	0	0	0	0	0	0	0
Reference	1323	T	C,G,A	9	330450	17	1237	0	0	0	0	0.002713	99.6192	0.005125	0.372913	0	0	0	0	0	0	0	0
Reference	1324	A	G,C,T	328982	3	1238	17	99.6191	0.000908	0.374879	0.005148	0	0	0	0	0	0	0	0	0	0	0	0
Reference	1325	T	C,A,G	13	331380	4	121	0	0	0	0	0.003921	99.9584	0.001207	0.036499	0	0	0	0	0	0	0	0
Reference	1326	C	T,A,G	5	10412	3	323492	0	0	0	0	0	0	0	0	0	0	0	0	0.001497	3.11819	0.000898	96.8794
Reference	1327	A	G,C,T	330989	6	1382	25	99.5749	0.001805	0.415762	0.007521	0	0	0	0	0	0	0	0	0	0	0	0
Reference	1328	A	G,C,T	325176	3	684	55	99.7723	0.00092	0.209869	0.016875	0	0	0	0	0	0	0	0	0	0	0	0
Reference	1329	C	T,A,G	6	1525	2	334897	0	0	0	0	0	0	0	0	0	0	0	0	0.001783	0.453289	0.000594	99.5443
Reference	1330	G	A,T,C	470	9	334062	6	0	0	0	0	0	0	0	0	0.140488	0.00269	99.855	0.001793	0	0	0	0
Reference	1331	A	G,C,T	331044	8	159	20	99.9435	0.002415	0.048003	0.006038	0	0	0	0	0	0	0	0	0	0	0	0
Reference	1332	A	G,C,T	319934	8	255	89	99.8901	0.002498	0.079616	0.027788	0	0	0	0	0	0	0	0	0	0	0	0
Reference	1333	G	A,T,C	53	6	334509	6	0	0	0	0	0	0	0	0	0.015841	0.001793	99.9806	0.001793	0	0	0	0
Reference	1334	C	T,A,G	9	1927	3	334092	0	0	0	0	0	0	0	0	0	0	0	0	0.002678	0.573459	0.000893	99.423
Reference	1335	G	A,T,C	510	10	337628	3	0	0	0	0	0	0	0	0	0.15082	0.002957	99.8453	0.000887	0	0	0	0
Reference	1336	A	G,T,C	337365	12	492	10	99.8479	0.003552	0.145614	0.00296	0	0	0	0	0	0	0	0	0	0	0	0
Reference	1337	A	G,C,T	327399	5	296	82	99.8832	0.001525	0.090304	0.025017	0	0	0	0	0	0	0	0	0	0	0	0
Reference	1338	A	G,C,T	330322	2	743	43	99.762	0.000604	0.224397	0.012987	0	0	0	0	0	0	0	0	0	0	0	0
Reference	1339	G	A,T,C	71	7	341564	1	0	0	0	0	0	0	0	0	0.020782	0.002049	99.9769	0.000293	0	0	0	0
Reference	1340	A	G,T,C	338283	11	622	9	99.8106	0.003246	0.183521	0.002655	0	0	0	0	0	0	0	0	0	0	0	0
Reference	1341	G	A,T,C	52	13	342559	5	0	0	0	0	0	0	0	0	0.015177	0.003794	99.9796	0.001459	0	0	0	0
Reference	1342	C	T,A,G	9	17288	2	325341	0	0	0	0	0	0	0	0	0	0	0	0	0.002627	5.04553	0.000584	94.9513
Reference	1343	A	G,T,C	338424	32	1540	8	99.5353	0.009412	0.452936	0.002353	0	0	0	0	0	0	0	0	0	0	0	0
Reference	1344	G	A,T,C	521	11	345578	6	0	0	0	0	0	0	0	0	0.150528	0.003178	99.8446	0.001734	0	0	0	0
Reference	1345	G	A,C,T	56	4	345053	6	0	0	0	0	0	0	0	0	0.016226	0.001159	99.9809	0.001739	0	0	0	0
Reference	1346	T	C,G,A	2	340584	26	363	0	0	0	0	0.000587	99.8853	0.007625	0.106459	0	0	0	0	0	0	0	0
Reference	1347	T	C,A,G	13	343103	9	46	0	0	0	0	0.003788	99.9802	0.002623	0.013404	0	0	0	0	0	0	0	0
Reference	1348	C	T,G,A	2	18486	8	327565	0	0	0	0	0	0	0	0	0	0	0	0	0.000578	5.34183	0.002312	94.6553
Reference	1349	A	G,T,C	343878	10	651	10	99.8053	0.002902	0.188943	0.002902	0	0	0	0	0	0	0	0	0	0	0	0
Reference	1350	G	A,T,C	78	14	346772	7	0	0	0	0	0	0	0	0	0.022487	0.004036	99.9715	0.002018	0	0	0	0
Reference	1351	C	T,G,A	4	20174	4	325560	0	0	0	0	0	0	0	0	0	0	0	0	0.001157	5.83499	0.001157	94.1627
Reference	1352	A	G,T,C	340634	38	1070	11	99.6726	0.011119	0.313092	0.003219	0	0	0	0	0	0	0	0	0	0	0	0
Reference	1353	G	A,T,C	79	5	348110	2	0	0	0	0	0	0	0	0	0.022688	0.001436	99.9753	0.000574	0	0	0	0
Reference	1354	G	A,T,C	24	7	346577	2	0	0	0	0	0	0	0	0	0.006924	0.00202	99.9905	0.000577	0	0	0	0
Reference	1355	C	T,A,G	7	1297	3	345706	0	0	0	0	0	0	0	0	0	0	0	0	0.002017	0.373761	0.000865	99.6234
Reference	1356	G	A,T,C	234	11	347912	5	0	0	0	0	0	0	0	0	0.06721	0.003159	99.9282	0.001436	0	0	0	0
Reference	1357	C	T,A,G	4	188	3	346613	0	0	0	0	0	0	0	0	0	0	0	0	0.001153	0.054209	0.000865	99.9438
Reference	1358	T	C,G,A	8	344844	24	322	0	0	0	0	0.002318	99.8975	0.006953	0.09328	0	0	0	0	0	0	0	0
Reference	1359	G	A,T,C	1735	8	348338	1	0	0	0	0	0	0	0	0	0.495598	0.002285	99.5018	0.000286	0	0	0	0
Reference	1360	A	G,C,T	347916	5	329	7	99.9021	0.001436	0.09447	0.00201	0	0	0	0	0	0	0	0	0	0	0	0
Reference	1361	A	G,C,T	340934	24	201	31	99.925	0.007034	0.058911	0.009086	0	0	0	0	0	0	0	0	0	0	0	0
Reference	1362	T	C,G,A	5	341738	23	4162	0	0	0	0	0.001445	98.7888	0.006649	1.20314	0	0	0	0	0	0	0	0
Reference	1363	G	A,T,C	49	7	351475	4	0	0	0	0	0	0	0	0	0.013939	0.001991	99.9829	0.001138	0	0	0	0
Reference	1364	C	T,G,A	4	1863	6	346492	0	0	0	0	0	0	0	0	0	0	0	0	0.001148	0.534784	0.001722	99.4623
Reference	1365	G	A,T,C	72	6	351161	2	0	0	0	0	0	0	0	0	0.020499	0.001708	99.9772	0.000569	0	0	0	0
Reference	1366	C	T,A,G	6	265	5	349816	0	0	0	0	0	0	0	0	0	0	0	0	0.001714	0.075694	0.001428	99.9212
Reference	1367	G	A,T,C	116	15	348813	4	0	0	0	0	0	0	0	0	0.033243	0.004299	99.9613	0.001146	0	0	0	0
Reference	1368	T	C,A,G	10	345224	9	2202	0	0	0	0	0.002878	99.3608	0.00259	0.633769	0	0	0	0	0	0	0	0
Reference	1369	A	G,C,T	343909	5	4383	15	98.7359	0.001435	1.25835	0.004306	0	0	0	0	0	0	0	0	0	0	0	0
Reference	1370	A	G,C,T	344228	4	213	38	99.926	0.001161	0.061832	0.011031	0	0	0	0	0	0	0	0	0	0	0	0
Reference	1371	A	G,C,T	337139	3	179	66	99.9265	0.000889	0.053055	0.019562	0	0	0	0	0	0	0	0	0	0	0	0
Reference	1372	G	A,T,C	27	10	350199	3	0	0	0	0	0	0	0	0	0.007709	0.002855	99.9886	0.000857	0	0	0	0
Reference	1373	C	T,A,G	9	7280	3	342177	0	0	0	0	0	0	0	0	0	0	0	0	0.002575	2.08316	0.000858	97.9134
Reference	1374	G	A,T,C	348	9	349261	3	0	0	0	0	0	0	0	0	0.099536	0.002574	99.897	0.000858	0	0	0	0
Reference	1375	G	A,T,C	146	6	348622	2	0	0	0	0	0	0	0	0	0.041861	0.00172	99.9558	0.000573	0	0	0	0
Reference	1376	A	G,T,C	348496	12	445	5	99.8676	0.003439	0.127523	0.001433	0	0	0	0	0	0	0	0	0	0	0	0
Reference	1377	A	G,C,T	325850	8	1577	114	99.4813	0.002442	0.481455	0.034804	0	0	0	0	0	0	0	0	0	0	0	0
Reference	1378	C	T,A,G	7	290	3	350114	0	0	0	0	0	0	0	0	0	0	0	0	0.001998	0.082759	0.000856	99.9144
Reference	1379	T	C,G,A	7	347636	20	132	0	0	0	0	0.002013	99.9543	0.005751	0.037953	0	0	0	0	0	0	0	0
Reference	1380	G	A,T,C	388	4	350993	2	0	0	0	0	0	0	0	0	0.11042	0.001138	99.8879	0.000569	0	0	0	0
Reference	1381	G	A,T	70	9	349157	0	0	0	0	0	0	0	0	0	0.020044	0.002577	99.9774	0	0	0	0	0
Reference	1382	A	G,T,C	346867	8	1585	5	99.5414	0.002296	0.454852	0.001435	0	0	0	0	0	0	0	0	0	0	0	0
Reference	1383	A	G,C,T	335921	11	152	75	99.9292	0.003272	0.045217	0.022311	0	0	0	0	0	0	0	0	0	0	0	0
Reference	1384	A	G,C,T	341669	10	160	31	99.9412	0.002925	0.046801	0.009068	0	0	0	0	0	0	0	0	0	0	0	0
Reference	1385	G	A,T,C	40	4	349940	2	0	0	0	0	0	0	0	0	0.011429	0.001143	99.9869	0.000571	0	0	0	0
Reference	1386	C	T,A,G	8	82	6	349822	0	0	0	0	0	0	0	0	0	0	0	0	0.002286	0.023434	0.001715	99.9726
Reference	1387	G	A,T,C	110	6	349566	6	0	0	0	0	0	0	0	0	0.031457	0.001716	99.9651	0.001716	0	0	0	0
Reference	1388	C	T,A,G	15	311	2	348399	0	0	0	0	0	0	0	0	0	0	0	0	0.004301	0.089182	0.000574	99.9059
Reference	1389	T	C,G,A	4	345171	36	135	0	0	0	0	0.001158	99.9493	0.010424	0.039091	0	0	0	0	0	0	0	0
Reference	1390	G	A,T,C	117	11	351814	3	0	0	0	0	0	0	0	0	0.033244	0.003125	99.9628	0.000852	0	0	0	0
Reference	1391	C	T,A,G	10	268	1	351059	0	0	0	0	0	0	0	0	0	0	0	0	0.002846	0.07628	0.000285	99.9206
Reference	1392	A	G,T,C	347590	17	1931	6	99.441	0.004863	0.552434	0.001717	0	0	0	0	0	0	0	0	0	0	0	0
Reference	1393	C	T,G,A	4	157	5	352102	0	0	0	0	0	0	0	0	0	0	0	0	0.001135	0.044568	0.001419	99.9529
Reference	1394	T	C,G,A	7	351544	11	242	0	0	0	0	0.00199	99.9261	0.003127	0.068788	0	0	0	0	0	0	0	0
Reference	1395	G	A,C,T	1235	2	354555	5	0	0	0	0	0	0	0	0	0.347108	0.000562	99.6509	0.001405	0	0	0	0
Reference	1396	A	G,T,C	353461	11	305	9	99.9081	0.003109	0.08621	0.002544	0	0	0	0	0	0	0	0	0	0	0	0
Reference	1397	A	G,C,T	342577	15	146	60	99.9355	0.004376	0.042591	0.017503	0	0	0	0	0	0	0	0	0	0	0	0
Reference	1398	T	C,G,A	7	346909	27	2148	0	0	0	0	0.002005	99.3749	0.007734	0.615312	0	0	0	0	0	0	0	0
Reference	1399	G	A,T,C	41	7	355859	1	0	0	0	0	0	0	0	0	0.01152	0.001967	99.9862	0.000281	0	0	0	0
Reference	1400	C	T,A,G	5	1283	3	353049	0	0	0	0	0	0	0	0	0	0	0	0	0.001411	0.362082	0.000847	99.6357
Reference	1401	G	A,T,C	208	7	354817	2	0	0	0	0	0	0	0	0	0.058586	0.001972	99.9389	0.000563	0	0	0	0
Reference	1402	C	T,A,G	8	444	4	353607	0	0	0	0	0	0	0	0	0	0	0	0	0.002259	0.125401	0.00113	99.8712
Reference	1403	G	A,T	117	7	355040	0	0	0	0	0	0	0	0	0	0.032943	0.001971	99.9651	0	0	0	0	0
Reference	1404	T	C,G,A	4	353664	5	112	0	0	0	0	0.001131	99.9658	0.001413	0.031658	0	0	0	0	0	0	0	0
Reference	1405	C	T,A,G	7	1721	3	353283	0	0	0	0	0	0	0	0	0	0	0	0	0.001972	0.48477	0.000845	99.5124
Reference	1406	T	C,G,A	7	347332	54	83	0	0	0	0	0.002015	99.9586	0.015541	0.023887	0	0	0	0	0	0	0	0
Reference	1407	G	A,T,C	98	10	357241	4	0	0	0	0	0	0	0	0	0.027424	0.002798	99.9687	0.001119	0	0	0	0
Reference	1408	G	A,T,C	13	6	355069	6	0	0	0	0	0	0	0	0	0.003661	0.00169	99.993	0.00169	0	0	0	0
Reference	1409	C	T,A,G	7	4202	4	349985	0	0	0	0	0	0	0	0	0	0	0	0	0.001976	1.18634	0.001129	98.8106
Reference	1410	G	A,T,C	75	10	355378	3	0	0	0	0	0	0	0	0	0.021099	0.002813	99.9752	0.000844	0	0	0	0
Reference	1411	G	A,T,C	59	9	354354	1	0	0	0	0	0	0	0	0	0.016647	0.002539	99.9805	0.000282	0	0	0	0
Reference	1412	C	T,A,G	5	526	4	352868	0	0	0	0	0	0	0	0	0	0	0	0	0.001415	0.148839	0.001132	99.8486
Reference	1413	G	A,T	169	7	354330	0	0	0	0	0	0	0	0	0	0.047672	0.001975	99.9504	0	0	0	0	0
Reference	1414	G	A,T,C	88	10	351516	2	0	0	0	0	0	0	0	0	0.025027	0.002844	99.9716	0.000569	0	0	0	0
Reference	1415	A	G,T,C	353593	7	308	5	99.9096	0.001978	0.087027	0.001413	0	0	0	0	0	0	0	0	0	0	0	0
Reference	1416	A	G,C,T	337933	9	243	98	99.8965	0.00266	0.071833	0.02897	0	0	0	0	0	0	0	0	0	0	0	0
Reference	1417	A	G,C,T	339813	5	1285	59	99.6046	0.001466	0.376654	0.017294	0	0	0	0	0	0	0	0	0	0	0	0
Reference	1418	C	T,A,G	3	849	3	353983	0	0	0	0	0	0	0	0	0	0	0	0	0.000845	0.239264	0.000845	99.759
Reference	1419	G	A,T,C	239	17	352991	5	0	0	0	0	0	0	0	0	0.067657	0.004812	99.9261	0.001415	0	0	0	0
Reference	1420	A	G,T,C	345144	17	176	14	99.9401	0.004923	0.050963	0.004054	0	0	0	0	0	0	0	0	0	0	0	0
Reference	1421	T	C,G,A	13	342519	64	77	0	0	0	0	0.003794	99.9551	0.018677	0.02247	0	0	0	0	0	0	0	0
Reference	1422	T	C,G,A	2	347537	42	484	0	0	0	0	0.000575	99.8483	0.012067	0.139054	0	0	0	0	0	0	0	0
Reference	1423	G	A,T,C	254	7	355311	3	0	0	0	0	0	0	0	0	0.071434	0.001969	99.9258	0.000844	0	0	0	0
Reference	1424	A	G,C,T	346392	11	251	27	99.9166	0.003173	0.072401	0.007788	0	0	0	0	0	0	0	0	0	0	0	0
Reference	1425	T	C,G	0	341373	72	899	0	0	0	0	0	99.7164	0.021031	0.262601	0	0	0	0	0	0	0	0
Reference	1426	G	A,T,C	47	6	356839	5	0	0	0	0	0	0	0	0	0.013169	0.001681	99.9837	0.001401	0	0	0	0
Reference	1427	T	C,A,G	13	353221	6	545	0	0	0	0	0.003675	99.8406	0.001696	0.154048	0	0	0	0	0	0	0	0
Reference	1428	C	T,A,G	4	604	3	356623	0	0	0	0	0	0	0	0	0	0	0	0	0.00112	0.169077	0.00084	99.829
Reference	1429	T	C,A,G	11	353955	3	107	0	0	0	0	0.003107	99.9658	0.000847	0.03022	0	0	0	0	0	0	0	0
Reference	1430	C	T,A,G	3	462	2	357654	0	0	0	0	0	0	0	0	0	0	0	0	0.000838	0.129007	0.000558	99.8696
Reference	1431	T	C,A,G	17	352554	6	53	0	0	0	0	0.004821	99.9784	0.001702	0.01503	0	0	0	0	0	0	0	0
Reference	1432	C	T,A,G	8	3133	6	355447	0	0	0	0	0	0	0	0	0	0	0	0	0.002231	0.87369	0.001673	99.1224
Reference	1433	T	C,G,A	5	352519	38	89	0	0	0	0	0.001418	99.9626	0.010776	0.025237	0	0	0	0	0	0	0	0
Reference	1434	G	A,T,C	116	7	359205	3	0	0	0	0	0	0	0	0	0.032282	0.001948	99.9649	0.000835	0	0	0	0
Reference	1435	C	T,G,A	3	1159	5	358018	0	0	0	0	0	0	0	0	0	0	0	0	0.000835	0.322675	0.001392	99.6751
Reference	1436	C	T,A,G	3	1742	2	357519	0	0	0	0	0	0	0	0	0	0	0	0	0.000835	0.484878	0.000557	99.5137
Reference	1437	A	G,T,C	351830	23	396	13	99.8774	0.006529	0.112416	0.00369	0	0	0	0	0	0	0	0	0	0	0	0
Reference	1438	G	A,T,C	30	7	362252	2	0	0	0	0	0	0	0	0	0.008281	0.001932	99.9892	0.000552	0	0	0	0
Reference	1439	G	A,C,T	25	6	360951	8	0	0	0	0	0	0	0	0	0.006925	0.001662	99.9892	0.002216	0	0	0	0
Reference	1440	T	C,A,G	8	354965	5	394	0	0	0	0	0.002251	99.8855	0.001407	0.11087	0	0	0	0	0	0	0	0
Reference	1441	C	T,G,A	1	2214	4	358623	0	0	0	0	0	0	0	0	0	0	0	0	0.000277	0.613565	0.001109	99.385
Reference	1442	G	A,T,C	118	9	360561	3	0	0	0	0	0	0	0	0	0.032715	0.002495	99.964	0.000832	0	0	0	0
Reference	1443	T	C,A,G	8	356771	4	91	0	0	0	0	0.002242	99.9711	0.001121	0.025499	0	0	0	0	0	0	0	0
Reference	1444	C	T,A,G	7	4160	1	357667	0	0	0	0	0	0	0	0	0	0	0	0	0.001935	1.14969	0.000276	98.8481
Reference	1445	G	A,T,C	180	12	361540	4	0	0	0	0	0	0	0	0	0.04976	0.003317	99.9458	0.001106	0	0	0	0
Reference	1446	C	T,A,G	9	111	4	358799	0	0	0	0	0	0	0	0	0	0	0	0	0.002508	0.030926	0.001114	99.9655
Reference	1447	A	G,T,C	356511	20	350	12	99.893	0.005604	0.098069	0.003362	0	0	0	0	0	0	0	0	0	0	0	0
Reference	1448	T	C,A,G	16	360017	14	135	0	0	0	0	0.004442	99.9542	0.003887	0.037481	0	0	0	0	0	0	0	0
Reference	1449	T	C,A,G	11	361615	3	226	0	0	0	0	0.00304	99.9337	0.000829	0.062456	0	0	0	0	0	0	0	0
Reference	1450	G	A,T,C	272	17	361098	4	0	0	0	0	0	0	0	0	0.075265	0.004704	99.9189	0.001107	0	0	0	0
Reference	1451	A	G,T,C	362411	4	964	4	99.7325	0.001101	0.265285	0.001101	0	0	0	0	0	0	0	0	0	0	0	0
Reference	1452	A	G,C,T	358307	6	598	21	99.8259	0.001672	0.166605	0.005851	0	0	0	0	0	0	0	0	0	0	0	0
Reference	1453	A	G,C,T	357753	4	310	24	99.9056	0.001117	0.08657	0.006702	0	0	0	0	0	0	0	0	0	0	0	0
Reference	1454	A	G,C,T	353497	12	3492	19	99.0132	0.003361	0.978096	0.005322	0	0	0	0	0	0	0	0	0	0	0	0
Reference	1455	C	T,A,G	5	1835	4	362674	0	0	0	0	0	0	0	0	0	0	0	0	0.001372	0.503404	0.001097	99.4941
Reference	1456	G	A,T,C	94	10	364013	6	0	0	0	0	0	0	0	0	0.025815	0.002746	99.9698	0.001648	0	0	0	0
Reference	1457	G	A,T,C	39	9	363541	1	0	0	0	0	0	0	0	0	0.010726	0.002475	99.9865	0.000275	0	0	0	0
Reference	1458	C	T,G,A	6	1699	9	361276	0	0	0	0	0	0	0	0	0	0	0	0	0.001653	0.468057	0.002479	99.5278
Reference	1459	G	A,T,C	392	8	362170	5	0	0	0	0	0	0	0	0	0.108116	0.002206	99.8883	0.001379	0	0	0	0
Reference	1460	G	A,T,C	33	5	362859	1	0	0	0	0	0	0	0	0	0.009093	0.001378	99.9893	0.000276	0	0	0	0
Reference	1461	T	C,A,G	14	360947	2	188	0	0	0	0	0.003876	99.9435	0.000554	0.052056	0	0	0	0	0	0	0	0
Reference	1462	C	T,A,G	6	838	3	360513	0	0	0	0	0	0	0	0	0	0	0	0	0.00166	0.231902	0.00083	99.7656
Reference	1463	T	C,A,G	25	360882	9	208	0	0	0	0	0.006923	99.933	0.002492	0.057598	0	0	0	0	0	0	0	0
Reference	1464	G	A,T,C	239	3	362531	2	0	0	0	0	0	0	0	0	0.065881	0.000827	99.9327	0.000551	0	0	0	0
Reference	1465	C	T,A,G	7	444	4	360095	0	0	0	0	0	0	0	0	0	0	0	0	0.001941	0.123145	0.001109	99.8738
Reference	1466	A	G,T,C	359931	11	315	6	99.9078	0.003053	0.087436	0.001665	0	0	0	0	0	0	0	0	0	0	0	0
Reference	1467	T	C,A,G	14	359332	7	376	0	0	0	0	0.003892	99.8896	0.001946	0.104523	0	0	0	0	0	0	0	0
Reference	1468	C	T,A	6	1617	0	359778	0	0	0	0	0	0	0	0	0	0	0	0	0.00166	0.447425	0	99.5509
Reference	1469	C	T,A	9	3930	0	356377	0	0	0	0	0	0	0	0	0	0	0	0	0.002498	1.09071	0	98.9068
Reference	1470	G	A,C,T	709	6	359747	7	0	0	0	0	0	0	0	0	0.196688	0.001664	99.7997	0.001942	0	0	0	0
Reference	1471	G	A,T,C	41	6	358493	3	0	0	0	0	0	0	0	0	0.011435	0.001673	99.9861	0.000837	0	0	0	0
Reference	1472	T	C,G,A	1	349392	35	345	0	0	0	0	0.000286	99.8911	0.010006	0.098635	0	0	0	0	0	0	0	0
Reference	1473	T	C,G,A	6	346847	52	3821	0	0	0	0	0.001711	98.894	0.014826	1.08945	0	0	0	0	0	0	0	0
Reference	1474	A	G,C,T	352225	4	2290	11	99.3498	0.001128	0.645926	0.003103	0	0	0	0	0	0	0	0	0	0	0	0
Reference	1475	C	T,A,G	6	185	4	358061	0	0	0	0	0	0	0	0	0	0	0	0	0.001675	0.051639	0.001117	99.9456
Reference	1476	C	T,A,G	6	3011	4	354279	0	0	0	0	0	0	0	0	0	0	0	0	0.001679	0.842709	0.00112	99.1545
Reference	1477	C	T,A,G	29	11366	2	345357	0	0	0	0	0	0	0	0	0	0	0	0	0.008129	3.18595	0.000561	96.8054
Reference	1478	G	A,T,C	174	6	356417	4	0	0	0	0	0	0	0	0	0.048794	0.001683	99.9484	0.001122	0	0	0	0
Reference	1479	T	C,G,A	4	345218	21	4302	0	0	0	0	0.001144	98.7621	0.006008	1.23074	0	0	0	0	0	0	0	0
Reference	1480	A	G,C,T	345878	10	7133	14	97.9727	0.002833	2.02048	0.003966	0	0	0	0	0	0	0	0	0	0	0	0
Reference	1481	C	T,A,G	6	151	4	355271	0	0	0	0	0	0	0	0	0	0	0	0	0.001688	0.042484	0.001125	99.9547
Reference	1482	C	T,A,G	14	3711	3	349848	0	0	0	0	0	0	0	0	0	0	0	0	0.00396	1.04956	0.000848	98.9456
Reference	1483	A	G,C,T	351704	8	811	13	99.764	0.002269	0.230047	0.003688	0	0	0	0	0	0	0	0	0	0	0	0
Reference	1484	T	C,G,A	4	352525	9	25	0	0	0	0	0.001135	99.9892	0.002553	0.007091	0	0	0	0	0	0	0	0
Reference	1485	C	T,G,A	3	13440	3	339709	0	0	0	0	0	0	0	0	0	0	0	0	0.000849	3.80569	0.000849	96.1926
Reference	1486	G	A,T,C	169	10	352022	2	0	0	0	0	0	0	0	0	0.047984	0.002839	99.9486	0.000568	0	0	0	0
Reference	1487	A	G,T,C	347559	10	640	13	99.8096	0.002872	0.183791	0.003733	0	0	0	0	0	0	0	0	0	0	0	0
Reference	1488	C	T,G,A	1	128	5	350142	0	0	0	0	0	0	0	0	0	0	0	0	0.000285	0.036543	0.001427	99.9617
Reference	1489	C	T,A,G	11	4762	1	343881	0	0	0	0	0	0	0	0	0	0	0	0	0.003155	1.36582	0.000287	98.6307
Reference	1490	G	A,T,C	453	7	348993	3	0	0	0	0	0	0	0	0	0.12963	0.002003	99.8675	0.000858	0	0	0	0
Reference	1491	T	C,G,A	8	340632	15	3651	0	0	0	0	0.002324	98.9329	0.004357	1.06039	0	0	0	0	0	0	0	0
Reference	1492	A	G,C,T	343413	8	1255	12	99.6301	0.002321	0.364097	0.003481	0	0	0	0	0	0	0	0	0	0	0	0
Reference	1493	T	C,A,G	4	347186	3	62	0	0	0	0	0.001152	99.9801	0.000864	0.017854	0	0	0	0	0	0	0	0
Reference	1494	C	T,A,G	13	6629	1	339263	0	0	0	0	0	0	0	0	0	0	0	0	0.003758	1.91642	0.000289	98.0795
Reference	1495	G	A,T,C	183	12	346212	7	0	0	0	0	0	0	0	0	0.052827	0.003464	99.9417	0.002021	0	0	0	0
Reference	1496	A	G,T,C	343578	8	918	2	99.7306	0.002322	0.266469	0.000581	0	0	0	0	0	0	0	0	0	0	0	0
Reference	1497	A	G,C,T	333258	10	178	44	99.9304	0.002999	0.053375	0.013194	0	0	0	0	0	0	0	0	0	0	0	0
Reference	1498	A	G,C,T	337707	7	260	23	99.9142	0.002071	0.076924	0.006805	0	0	0	0	0	0	0	0	0	0	0	0
Reference	1499	G	A,T,C	16	3	343859	1	0	0	0	0	0	0	0	0	0.004653	0.000872	99.9942	0.000291	0	0	0	0
Reference	1500	T	C,G,A	3	336916	17	369	0	0	0	0	0.000889	99.8847	0.00504	0.109397	0	0	0	0	0	0	0	0
Reference	1501	T	C,G,A	2	333666	35	115	0	0	0	0	0.000599	99.9545	0.010485	0.03445	0	0	0	0	0	0	0	0
Reference	1502	T	C,A,G	8	340299	5	133	0	0	0	0	0.00235	99.9571	0.001469	0.039067	0	0	0	0	0	0	0	0
Reference	1503	C	T,A,G	7	541	3	339474	0	0	0	0	0	0	0	0	0	0	0	0	0.002059	0.159106	0.000882	99.838
Reference	1504	T	C,G,A	5	330391	39	36	0	0	0	0	0.001513	99.9758	0.011801	0.010894	0	0	0	0	0	0	0	0
Reference	1505	T	C,G,A	7	337394	8	77	0	0	0	0	0.002074	99.9727	0.00237	0.022816	0	0	0	0	0	0	0	0
Reference	1506	C	T,A,G	9	5791	3	333312	0	0	0	0	0	0	0	0	0	0	0	0	0.002654	1.70768	0.000885	98.2888
Reference	1507	G	A,T,C	298	12	336614	3	0	0	0	0	0	0	0	0	0.088446	0.003562	99.9071	0.00089	0	0	0	0
Reference	1508	G	A,T,C	23	5	336919	2	0	0	0	0	0	0	0	0	0.006826	0.001484	99.9911	0.000594	0	0	0	0
Reference	1509	T	C,G,A	7	333948	7	816	0	0	0	0	0.002091	99.7521	0.002091	0.243744	0	0	0	0	0	0	0	0
Reference	1510	G	A,T,C	72	6	336668	3	0	0	0	0	0	0	0	0	0.021381	0.001782	99.9759	0.000891	0	0	0	0
Reference	1511	A	G,T,C	335051	14	224	2	99.9284	0.004175	0.066808	0.000596	0	0	0	0	0	0	0	0	0	0	0	0
Reference	1512	G	A,T,C	25	8	335172	2	0	0	0	0	0	0	0	0	0.007458	0.002387	99.9896	0.000597	0	0	0	0
Reference	1513	C	T,A,G	9	410	3	332106	0	0	0	0	0	0	0	0	0	0	0	0	0.002707	0.123298	0.000902	99.8731
Reference	1514	T	C,G,A	9	327639	16	71	0	0	0	0	0.002746	99.9707	0.004882	0.021664	0	0	0	0	0	0	0	0
Reference	1515	T	C,G,A	12	329400	17	126	0	0	0	0	0.003641	99.953	0.005158	0.038233	0	0	0	0	0	0	0	0
Reference	1516	G	A,T,C	225	5	333769	1	0	0	0	0	0	0	0	0	0.067365	0.001497	99.9308	0.000299	0	0	0	0
Reference	1517	G	A,T	47	13	332038	0	0	0	0	0	0	0	0	0	0.014152	0.003915	99.9819	0	0	0	0	0
Reference	1518	C	T,A,G	12	141	7	331499	0	0	0	0	0	0	0	0	0	0	0	0	0.003618	0.042514	0.002111	99.9518
Reference	1519	T	C,A,G	11	322642	7	51	0	0	0	0	0.003409	99.9786	0.002169	0.015804	0	0	0	0	0	0	0	0
Reference	1520	T	C,G,A	8	325602	20	60	0	0	0	0	0.002456	99.973	0.006141	0.018422	0	0	0	0	0	0	0	0
Reference	1521	T	C,G,A	4	322323	18	3372	0	0	0	0	0.001228	98.958	0.005526	1.03526	0	0	0	0	0	0	0	0
Reference	1522	A	G,T,C	324040	5	5393	3	98.3606	0.001518	1.63702	0.000911	0	0	0	0	0	0	0	0	0	0	0	0
Reference	1523	C	T,A,G	4	972	1	329723	0	0	0	0	0	0	0	0	0	0	0	0	0.00121	0.293922	0.000302	99.7046
Reference	1524	C	T,A,G	11	20994	2	307996	0	0	0	0	0	0	0	0	0	0	0	0	0.003343	6.3811	0.000608	93.615
Reference	1525	G	A,T,C	129	7	330075	2	0	0	0	0	0	0	0	0	0.039066	0.00212	99.9582	0.000606	0	0	0	0
Reference	1526	T	C,A,G	12	325973	7	402	0	0	0	0	0.003677	99.871	0.002145	0.123164	0	0	0	0	0	0	0	0
Reference	1527	G	A,T,C	218	9	328554	6	0	0	0	0	0	0	0	0	0.066304	0.002737	99.9291	0.001825	0	0	0	0
Reference	1528	G	A,T,C	89	8	326730	1	0	0	0	0	0	0	0	0	0.027231	0.002448	99.97	0.000306	0	0	0	0
Reference	1529	C	T,A,G	6	1004	2	326384	0	0	0	0	0	0	0	0	0	0	0	0	0.001833	0.306662	0.000611	99.6909
Reference	1530	A	G,T,C	324538	9	303	6	99.9021	0.00277	0.093272	0.001847	0	0	0	0	0	0	0	0	0	0	0	0
Reference	1531	A	G,C,T	304568	8	426	50	99.8413	0.002623	0.139648	0.016391	0	0	0	0	0	0	0	0	0	0	0	0
Reference	1532	C	T,G,A	2	526	5	326079	0	0	0	0	0	0	0	0	0	0	0	0	0.000612	0.161047	0.001531	99.8368
Reference	1533	C	T,A,G	5	20223	4	306163	0	0	0	0	0	0	0	0	0	0	0	0	0.001532	6.19587	0.001226	93.8014
Reference	1534	G	A,T,C	111	4	325792	2	0	0	0	0	0	0	0	0	0.034059	0.001227	99.9641	0.000614	0	0	0	0
Reference	1535	G	A,C,T	51	1	325096	4	0	0	0	0	0	0	0	0	0.015685	0.000308	99.9828	0.00123	0	0	0	0
Reference	1536	G	A,T,C	70	7	324667	3	0	0	0	0	0	0	0	0	0.021555	0.002156	99.9754	0.000924	0	0	0	0
Reference	1537	C	T,A,G	11	291	5	323261	0	0	0	0	0	0	0	0	0	0	0	0	0.0034	0.089935	0.001545	99.9051
Reference	1538	C	T,A,G	18	1179	1	322455	0	0	0	0	0	0	0	0	0	0	0	0	0.005562	0.364279	0.000309	99.6299
Reference	1539	G	A,T,C	420	7	322382	4	0	0	0	0	0	0	0	0	0.130106	0.002168	99.8665	0.001239	0	0	0	0
Reference	1540	G	A,T,C	103	10	322265	3	0	0	0	0	0	0	0	0	0.03195	0.003102	99.964	0.000931	0	0	0	0
Reference	1541	A	G,T,C	323205	11	334	1	99.8931	0.0034	0.103229	0.000309	0	0	0	0	0	0	0	0	0	0	0	0
Reference	1542	A	G,C,T	316870	7	85	17	99.9656	0.002208	0.026816	0.005363	0	0	0	0	0	0	0	0	0	0	0	0
Reference	1543	A	G,C,T	312528	5	119	32	99.9501	0.001599	0.038058	0.010234	0	0	0	0	0	0	0	0	0	0	0	0
Reference	1544	T	C,A,G	6	320973	2	75	0	0	0	0	0.001869	99.9741	0.000623	0.02336	0	0	0	0	0	0	0	0
Reference	1545	C	T,A	5	4374	0	316486	0	0	0	0	0	0	0	0	0	0	0	0	0.001558	1.36319	0	98.6353
Reference	1546	G	A,T	127	9	319861	0	0	0	0	0	0	0	0	0	0.039688	0.002813	99.9575	0	0	0	0	0
Reference	1547	A	G,C,T	318217	4	170	8	99.9428	0.001256	0.053392	0.002513	0	0	0	0	0	0	0	0	0	0	0	0
Reference	1548	A	G,C,T	314611	8	86	15	99.9654	0.002542	0.027326	0.004766	0	0	0	0	0	0	0	0	0	0	0	0
Reference	1549	G	A,T,C	96	6	318938	2	0	0	0	0	0	0	0	0	0.03009	0.001881	99.9674	0.000627	0	0	0	0
Reference	1550	A	G,T,C	317760	11	1057	1	99.6647	0.00345	0.331526	0.000314	0	0	0	0	0	0	0	0	0	0	0	0
Reference	1551	C	T,A,G	3	406	1	319587	0	0	0	0	0	0	0	0	0	0	0	0	0.000938	0.126876	0.000313	99.8719
Reference	1552	G	A,T,C	259	7	319919	1	0	0	0	0	0	0	0	0	0.08089	0.002186	99.9166	0.000312	0	0	0	0
Reference	1553	A	G,T,C	318425	10	159	2	99.9463	0.003139	0.049906	0.000628	0	0	0	0	0	0	0	0	0	0	0	0
Reference	1554	T	C,G,A	2	307291	63	60	0	0	0	0	0.000651	99.9593	0.020493	0.019518	0	0	0	0	0	0	0	0
Reference	1555	T	C,G,A	6	312714	18	2319	0	0	0	0	0.001904	99.2563	0.005713	0.736057	0	0	0	0	0	0	0	0
Reference	1556	A	G,T,C	316209	9	991	6	99.6829	0.002837	0.312406	0.001891	0	0	0	0	0	0	0	0	0	0	0	0
Reference	1557	T	C,A,G	8	316986	3	193	0	0	0	0	0.002522	99.9357	0.000946	0.060847	0	0	0	0	0	0	0	0
Reference	1558	C	T,A,G	8	7708	4	309679	0	0	0	0	0	0	0	0	0	0	0	0	0.00252	2.42849	0.00126	97.5677
Reference	1559	A	G,T,C	316018	13	1605	4	99.4894	0.004093	0.505289	0.001259	0	0	0	0	0	0	0	0	0	0	0	0
Reference	1560	T	C,G,A	4	312480	15	1065	0	0	0	0	0.001276	99.6543	0.004784	0.339644	0	0	0	0	0	0	0	0
Reference	1561	A	G,C,T	315295	4	1582	10	99.4964	0.001262	0.499225	0.003156	0	0	0	0	0	0	0	0	0	0	0	0
Reference	1562	A	G,T,C	314044	11	1180	7	99.62	0.003489	0.374316	0.002221	0	0	0	0	0	0	0	0	0	0	0	0
Reference	1563	C	T,A,G	6	349	3	317952	0	0	0	0	0	0	0	0	0	0	0	0	0.001885	0.109642	0.000942	99.8875
Reference	1564	T	C,G,A	6	313865	12	41	0	0	0	0	0.001911	99.9812	0.003823	0.01306	0	0	0	0	0	0	0	0
Reference	1565	T	C,A,G	6	313395	2	39	0	0	0	0	0.001914	99.985	0.000638	0.012442	0	0	0	0	0	0	0	0
Reference	1566	C	T,A,G	14	6265	2	309129	0	0	0	0	0	0	0	0	0	0	0	0	0.004439	1.9863	0.000634	98.0086
Reference	1567	G	A,T,C	245	14	313868	2	0	0	0	0	0	0	0	0	0.077993	0.004457	99.9169	0.000637	0	0	0	0
Reference	1568	A	G,T,C	312695	11	213	5	99.9268	0.003515	0.068068	0.001598	0	0	0	0	0	0	0	0	0	0	0	0
Reference	1569	T	C,G,A	1	311197	13	385	0	0	0	0	0.000321	99.8719	0.004172	0.123557	0	0	0	0	0	0	0	0
Reference	1570	G	A,T,C	74	5	312975	2	0	0	0	0	0	0	0	0	0.023638	0.001597	99.9741	0.000639	0	0	0	0
Reference	1571	C	T,G,A	2	144	2	312138	0	0	0	0	0	0	0	0	0	0	0	0	0.00064	0.046112	0.00064	99.9526
Reference	1572	T	C,G,A	3	312299	5	65	0	0	0	0	0.00096	99.9766	0.001601	0.020809	0	0	0	0	0	0	0	0
Reference	1573	C	T,A,G	7	1570	4	311488	0	0	0	0	0	0	0	0	0	0	0	0	0.002236	0.501487	0.001278	99.495
Reference	1574	T	C,A,G	10	312607	2	182	0	0	0	0	0.003197	99.938	0.000639	0.058184	0	0	0	0	0	0	0	0
Reference	1575	G	A,T,C	162	6	312810	2	0	0	0	0	0	0	0	0	0.05176	0.001917	99.9457	0.000639	0	0	0	0
Reference	1576	A	G,T	311154	8	387	0	99.8732	0.002568	0.124218	0	0	0	0	0	0	0	0	0	0	0	0	0
Reference	1577	A	G,C,T	307849	8	888	19	99.7037	0.002591	0.287598	0.006154	0	0	0	0	0	0	0	0	0	0	0	0
Reference	1578	C	T,A,G	13	430	4	311729	0	0	0	0	0	0	0	0	0	0	0	0	0.004164	0.137743	0.001281	99.8568
Reference	1579	A	G,C,T	290692	3	18634	6	93.9732	0.00097	6.02389	0.00194	0	0	0	0	0	0	0	0	0	0	0	0
Reference	1580	T	C,G,A	4	295032	100	106	0	0	0	0	0.001355	99.9289	0.033871	0.035903	0	0	0	0	0	0	0	0
Reference	1581	T	C,A,G	7	310405	5	88	0	0	0	0	0.002254	99.9678	0.00161	0.028341	0	0	0	0	0	0	0	0
Reference	1582	C	T,G,A	7	946	8	311110	0	0	0	0	0	0	0	0	0	0	0	0	0.002243	0.303136	0.002564	99.6921
Reference	1583	C	T,A,G	10	173	3	311874	0	0	0	0	0	0	0	0	0	0	0	0	0.003205	0.055438	0.000961	99.9404
Reference	1584	T	C,G,A	7	309170	8	40	0	0	0	0	0.002264	99.9822	0.002587	0.012936	0	0	0	0	0	0	0	0
Reference	1585	G	A,T,C	34	5	311594	5	0	0	0	0	0	0	0	0	0.01091	0.001604	99.9859	0.001604	0	0	0	0
Reference	1586	G	A,T,C	16	5	309786	2	0	0	0	0	0	0	0	0	0.005164	0.001614	99.9926	0.000646	0	0	0	0
Reference	1587	T	C,A,G	8	307220	6	459	0	0	0	0	0.0026	99.8463	0.00195	0.149175	0	0	0	0	0	0	0	0
Reference	1588	C	T,A,G	8	1343	6	309259	0	0	0	0	0	0	0	0	0	0	0	0	0.002576	0.432367	0.001932	99.5631
Reference	1589	A	G,T,C	304775	7	2807	3	99.0842	0.002276	0.912572	0.000975	0	0	0	0	0	0	0	0	0	0	0	0
Reference	1590	C	T,G,A	1	119	1	310545	0	0	0	0	0	0	0	0	0	0	0	0	0.000322	0.038305	0.000322	99.9611
Reference	1591	C	T,A,G	7	1109	2	309953	0	0	0	0	0	0	0	0	0	0	0	0	0.00225	0.35651	0.000643	99.6406
Reference	1592	A	G,C,T	308480	3	543	7	99.8211	0.000971	0.175709	0.002265	0	0	0	0	0	0	0	0	0	0	0	0
Reference	1593	C	T,A,G	8	66	4	310654	0	0	0	0	0	0	0	0	0	0	0	0	0.002575	0.02124	0.001287	99.9749
Reference	1594	C	T,A,G	8	1283	3	308590	0	0	0	0	0	0	0	0	0	0	0	0	0.002582	0.414026	0.000968	99.5824
Reference	1595	C	T,A,G	15	3264	3	307155	0	0	0	0	0	0	0	0	0	0	0	0	0.004832	1.05142	0.000966	98.9428
Reference	1596	G	A,T,C	290	3	309575	2	0	0	0	0	0	0	0	0	0.093588	0.000968	99.9048	0.000645	0	0	0	0
Reference	1597	G	A,T,C	33	5	307959	4	0	0	0	0	0	0	0	0	0.010714	0.001623	99.9864	0.001299	0	0	0	0
Reference	1598	C	T,A,G	6	831	2	306821	0	0	0	0	0	0	0	0	0	0	0	0	0.00195	0.270103	0.00065	99.7273
Reference	1599	G	A,T,C	63	4	307293	1	0	0	0	0	0	0	0	0	0.020497	0.001301	99.9779	0.000325	0	0	0	0
Reference	1600	C	T,A,G	4	429	1	306760	0	0	0	0	0	0	0	0	0	0	0	0	0.001302	0.139651	0.000326	99.8587
Reference	1601	G	A,C,T	32	4	307260	5	0	0	0	0	0	0	0	0	0.010413	0.001302	99.9867	0.001627	0	0	0	0
Reference	1602	C	T,A,G	24	217	3	306989	0	0	0	0	0	0	0	0	0	0	0	0	0.007812	0.07063	0.000976	99.9206
Reference	1603	G	A,C,T	176	2	307665	4	0	0	0	0	0	0	0	0	0.057171	0.00065	99.9409	0.001299	0	0	0	0
Reference	1604	C	T,G,A	4	147	5	308640	0	0	0	0	0	0	0	0	0	0	0	0	0.001295	0.047604	0.001619	99.9495
Reference	1605	T	C,G,A	3	295981	30	67	0	0	0	0	0.001013	99.9662	0.010132	0.022629	0	0	0	0	0	0	0	0
Reference	1606	G	A,T,C	133	4	309955	3	0	0	0	0	0	0	0	0	0.04289	0.00129	99.9549	0.000967	0	0	0	0
Reference	1607	A	G,C,T	307542	4	856	6	99.7192	0.001297	0.277554	0.001945	0	0	0	0	0	0	0	0	0	0	0	0
Reference	1608	C	T,G,A	5	329	5	310449	0	0	0	0	0	0	0	0	0	0	0	0	0.001609	0.10586	0.001609	99.8909
Reference	1609	C	T,A,G	6	3693	4	306762	0	0	0	0	0	0	0	0	0	0	0	0	0.001933	1.18951	0.001288	98.8073
Reference	1610	A	G,T,C	307315	3	1131	3	99.6314	0.000973	0.36667	0.000973	0	0	0	0	0	0	0	0	0	0	0	0
Reference	1611	C	T,A,G	8	361	2	310473	0	0	0	0	0	0	0	0	0	0	0	0	0.002574	0.116135	0.000643	99.8806
Reference	1612	G	A,C,T	153	4	310128	6	0	0	0	0	0	0	0	0	0.049309	0.001289	99.9475	0.001934	0	0	0	0
Reference	1613	A	G,T,C	309486	7	12	6	99.9919	0.002262	0.003877	0.001939	0	0	0	0	0	0	0	0	0	0	0	0
Reference	1614	C	T,A,G	6	93	1	310784	0	0	0	0	0	0	0	0	0	0	0	0	0.00193	0.029915	0.000322	99.9678
Reference	1615	A	G,C,T	301727	3	3807	11	98.7495	0.000982	1.24596	0.0036	0	0	0	0	0	0	0	0	0	0	0	0
Reference	1616	C	T,A,G	5	73	3	310368	0	0	0	0	0	0	0	0	0	0	0	0	0.001611	0.023514	0.000966	99.9739
Reference	1617	T	C,G,A	8	300276	44	41	0	0	0	0	0.002663	99.969	0.014649	0.01365	0	0	0	0	0	0	0	0
Reference	1618	T	G,C,A	11	290494	114	48	0	0	0	0	0.003784	99.9405	0.03922	0.016514	0	0	0	0	0	0	0	0
Reference	1619	T	C,A,G	9	309014	4	69	0	0	0	0	0.002912	99.9735	0.001294	0.022323	0	0	0	0	0	0	0	0
Reference	1620	C	T,A,G	2	2890	3	308099	0	0	0	0	0	0	0	0	0	0	0	0	0.000643	0.929278	0.000965	99.0691
Reference	1621	T	C,A,G	10	308960	6	87	0	0	0	0	0.003236	99.9667	0.001941	0.02815	0	0	0	0	0	0	0	0
Reference	1622	G	A,T,C	551	8	310635	1	0	0	0	0	0	0	0	0	0.177059	0.002571	99.82	0.000321	0	0	0	0
Reference	1623	G	A,C,T	23	3	311016	3	0	0	0	0	0	0	0	0	0.007394	0.000964	99.9907	0.000964	0	0	0	0
Reference	1624	T	C,G,A	8	303919	11	157	0	0	0	0	0.002631	99.9421	0.003617	0.051629	0	0	0	0	0	0	0	0
Reference	1625	T	C,G,A	7	307024	9	25	0	0	0	0	0.00228	99.9866	0.002931	0.008142	0	0	0	0	0	0	0	0
Reference	1626	T	C,G,A	7	306682	13	141	0	0	0	0	0.002281	99.9475	0.004237	0.045952	0	0	0	0	0	0	0	0
Reference	1627	G	A,T,C	172	9	311469	3	0	0	0	0	0	0	0	0	0.05519	0.002888	99.941	0.000963	0	0	0	0
Reference	1628	A	G,T,C	308235	6	966	2	99.685	0.00194	0.31241	0.000647	0	0	0	0	0	0	0	0	0	0	0	0
Reference	1629	C	T,A,G	6	229	6	311346	0	0	0	0	0	0	0	0	0	0	0	0	0.001926	0.073495	0.001926	99.9227
Reference	1630	A	G,T,C	305213	9	3646	5	98.815	0.002914	1.18042	0.001619	0	0	0	0	0	0	0	0	0	0	0	0
Reference	1631	C	T,A,G	5	60	1	311755	0	0	0	0	0	0	0	0	0	0	0	0	0.001603	0.019242	0.000321	99.9788
Reference	1632	T	C,G,A	16	293087	49	2653	0	0	0	0	0.005409	99.0812	0.016565	0.896875	0	0	0	0	0	0	0	0
Reference	1633	A	G,C,T	304015	7	2149	21	99.289	0.002286	0.701847	0.006858	0	0	0	0	0	0	0	0	0	0	0	0
Reference	1634	C	T,A,G	8	343	1	312364	0	0	0	0	0	0	0	0	0	0	0	0	0.002558	0.109684	0.00032	99.8874
Reference	1635	C	T,A,G	7	3921	2	308753	0	0	0	0	0	0	0	0	0	0	0	0	0.002239	1.25399	0.00064	98.7431
Reference	1636	C	T,A,G	3	4620	2	308886	0	0	0	0	0	0	0	0	0	0	0	0	0.000957	1.47363	0.000638	98.5248
Reference	1637	G	A,T,C	115	7	313350	2	0	0	0	0	0	0	0	0	0.036686	0.002233	99.9604	0.000638	0	0	0	0
Reference	1638	C	T,A,G	6	162	4	313022	0	0	0	0	0	0	0	0	0	0	0	0	0.001916	0.051725	0.001277	99.9451
Reference	1639	C	T,A,G	9	1555	2	312509	0	0	0	0	0	0	0	0	0	0	0	0	0.002866	0.495105	0.000637	99.5014
Reference	1640	T	C,G,A	8	312037	13	124	0	0	0	0	0.002563	99.9536	0.004164	0.03972	0	0	0	0	0	0	0	0
Reference	1641	G	A,T	99	5	314052	0	0	0	0	0	0	0	0	0	0.031513	0.001592	99.9669	0	0	0	0	0
Reference	1642	C	T,A,G	6	193	1	313455	0	0	0	0	0	0	0	0	0	0	0	0	0.001913	0.061533	0.000319	99.9362
Reference	1643	T	C,G,A	2	311881	3	164	0	0	0	0	0.000641	99.9458	0.000961	0.052556	0	0	0	0	0	0	0	0
Reference	1644	G	A,T,C	39	3	313540	1	0	0	0	0	0	0	0	0	0.012437	0.000957	99.9863	0.000319	0	0	0	0
Reference	1645	C	T,A,G	10	1029	2	311258	0	0	0	0	0	0	0	0	0	0	0	0	0.003202	0.329492	0.00064	99.6667
Reference	1646	G	A,T,C	82	7	312492	5	0	0	0	0	0	0	0	0	0.026233	0.002239	99.9699	0.0016	0	0	0	0
Reference	1647	T	C,G,A	5	301881	17	5029	0	0	0	0	0.001629	98.3544	0.005539	1.63847	0	0	0	0	0	0	0	0
Reference	1648	A	G,T,C	307509	11	1764	13	99.4219	0.003556	0.570326	0.004203	0	0	0	0	0	0	0	0	0	0	0	0
Reference	1649	C	T,A,G	3	167	2	313082	0	0	0	0	0	0	0	0	0	0	0	0	0.000958	0.053311	0.000638	99.9451
Reference	1650	C	T,A	11	2561	0	310143	0	0	0	0	0	0	0	0	0	0	0	0	0.003518	0.818957	0	99.1775
Reference	1651	C	T,A,G	11	26019	3	287765	0	0	0	0	0	0	0	0	0	0	0	0	0.003505	8.29164	0.000956	91.7039
Reference	1652	A	G,C,T	307237	4	326	17	99.8872	0.0013	0.105987	0.005527	0	0	0	0	0	0	0	0	0	0	0	0
Reference	1653	G	A,T,C	218	3	313711	3	0	0	0	0	0	0	0	0	0.069441	0.000956	99.9286	0.000956	0	0	0	0
Reference	1654	A	G,C,T	310990	4	897	5	99.7095	0.001282	0.287596	0.001603	0	0	0	0	0	0	0	0	0	0	0	0
Reference	1655	C	T,G,A	3	111	4	315460	0	0	0	0	0	0	0	0	0	0	0	0	0.000951	0.035174	0.001268	99.9626
Reference	1656	C	T,A,G	9	675	3	314970	0	0	0	0	0	0	0	0	0	0	0	0	0.002851	0.21384	0.00095	99.7824
Reference	1657	T	C,A,G	14	313527	1	69	0	0	0	0	0.004464	99.9732	0.000319	0.022002	0	0	0	0	0	0	0	0
Reference	1658	C	T,A,G	8	1397	2	314698	0	0	0	0	0	0	0	0	0	0	0	0	0.002531	0.441942	0.000633	99.5549
Reference	1659	T	C,G,A	3	304883	60	78	0	0	0	0	0.000984	99.9538	0.019671	0.025572	0	0	0	0	0	0	0	0
Reference	1660	G	A,T	47	16	315516	0	0	0	0	0	0	0	0	0	0.014893	0.00507	99.98	0	0	0	0	0
Reference	1661	G	T,A,C	6	7	314616	1	0	0	0	0	0	0	0	0	0.001907	0.002225	99.9955	0.000318	0	0	0	0
Reference	1662	C	T,A,G	4	1074	3	313112	0	0	0	0	0	0	0	0	0	0	0	0	0.001273	0.341828	0.000955	99.6559
Reference	1663	G	A,T,C	90	6	314128	3	0	0	0	0	0	0	0	0	0.028642	0.001909	99.9685	0.000955	0	0	0	0
Reference	1664	T	C,A,G	8	309094	5	2690	0	0	0	0	0.002566	99.1331	0.001604	0.862741	0	0	0	0	0	0	0	0
Reference	1665	A	G,T,C	307562	10	4877	1	98.4356	0.003201	1.56089	0.00032	0	0	0	0	0	0	0	0	0	0	0	0
Reference	1666	C	T,A,G	7	1875	5	312616	0	0	0	0	0	0	0	0	0	0	0	0	0.002226	0.596179	0.00159	99.4
Reference	1667	A	G,T,C	312402	6	1412	2	99.5475	0.001912	0.449937	0.000637	0	0	0	0	0	0	0	0	0	0	0	0
Reference	1668	G	A,T,C	190	7	313582	3	0	0	0	0	0	0	0	0	0.060552	0.002231	99.9363	0.000956	0	0	0	0
Reference	1669	A	G,T,C	313586	9	16	8	99.9895	0.00287	0.005102	0.002551	0	0	0	0	0	0	0	0	0	0	0	0
Reference	1670	T	C,A,G	10	311425	5	29	0	0	0	0	0.003211	99.9859	0.001605	0.009311	0	0	0	0	0	0	0	0
Reference	1671	C	T,A,G	5	4743	2	309607	0	0	0	0	0	0	0	0	0	0	0	0	0.001591	1.50879	0.000636	98.489
Reference	1672	C	T,A,G	10	26145	5	286601	0	0	0	0	0	0	0	0	0	0	0	0	0.003197	8.35942	0.001599	91.6358
Reference	1673	G	A,T,C	120	13	313116	4	0	0	0	0	0	0	0	0	0.038308	0.00415	99.9563	0.001277	0	0	0	0
Reference	1674	C	T,A	7	1132	0	312663	0	0	0	0	0	0	0	0	0	0	0	0	0.002231	0.360737	0	99.637
Reference	1675	A	G,T,C	309368	6	3336	5	98.9297	0.001919	1.06679	0.001599	0	0	0	0	0	0	0	0	0	0	0	0
Reference	1676	C	T,G,A	2	116	2	314584	0	0	0	0	0	0	0	0	0	0	0	0	0.000636	0.03686	0.000636	99.9619
Reference	1677	C	T,A,G	9	1654	2	311968	0	0	0	0	0	0	0	0	0	0	0	0	0.00287	0.527368	0.000638	99.4691
Reference	1678	A	G,C,T	309348	3	150	16	99.9454	0.000969	0.048463	0.005169	0	0	0	0	0	0	0	0	0	0	0	0
Reference	1679	T	C,G,A	10	308744	12	143	0	0	0	0	0.003237	99.9466	0.003885	0.046292	0	0	0	0	0	0	0	0
Reference	1680	G	A,T,C	102	3	314797	2	0	0	0	0	0	0	0	0	0.032391	0.000953	99.966	0.000635	0	0	0	0
Reference	1681	A	G,C,T	311926	8	1019	10	99.6687	0.002556	0.325598	0.003195	0	0	0	0	0	0	0	0	0	0	0	0
Reference	1682	A	G,C,T	306364	6	132	44	99.9406	0.001957	0.04306	0.014353	0	0	0	0	0	0	0	0	0	0	0	0
Reference	1683	A	G,C,T	311309	4	71	18	99.9701	0.001285	0.0228	0.00578	0	0	0	0	0	0	0	0	0	0	0	0
Reference	1684	G	A,T,C	46	6	313348	2	0	0	0	0	0	0	0	0	0.014678	0.001914	99.9828	0.000638	0	0	0	0
Reference	1685	C	T,A,G	4	351	1	313415	0	0	0	0	0	0	0	0	0	0	0	0	0.001275	0.111865	0.000319	99.8865
Reference	1686	C	T,A,G	7	3413	3	310619	0	0	0	0	0	0	0	0	0	0	0	0	0.002229	1.0868	0.000955	98.91
Reference	1687	C	T,A,G	7	7346	4	306484	0	0	0	0	0	0	0	0	0	0	0	0	0.00223	2.34068	0.001275	97.6558
Reference	1688	A	G,C,T	305405	9	253	22	99.9071	0.002944	0.082764	0.007197	0	0	0	0	0	0	0	0	0	0	0	0
Reference	1689	G	A,T,C	43	9	313187	3	0	0	0	0	0	0	0	0	0.013727	0.002873	99.9824	0.000958	0	0	0	0
Reference	1690	C	T,A,G	2	3200	1	310890	0	0	0	0	0	0	0	0	0	0	0	0	0.000637	1.01881	0.000318	98.9802
Reference	1691	A	G,T,C	312131	7	568	5	99.8145	0.002238	0.181637	0.001599	0	0	0	0	0	0	0	0	0	0	0	0
Reference	1692	G	A,T,C	36	4	313445	2	0	0	0	0	0	0	0	0	0.011484	0.001276	99.9866	0.000638	0	0	0	0
Reference	1693	C	T,A,G	4	424	1	312989	0	0	0	0	0	0	0	0	0	0	0	0	0.001276	0.135283	0.000319	99.8631
Reference	1694	C	T,A,G	6	1567	2	312347	0	0	0	0	0	0	0	0	0	0	0	0	0.001911	0.499169	0.000637	99.4983
Reference	1695	A	G,C,T	307432	6	1522	9	99.5025	0.001942	0.492606	0.002913	0	0	0	0	0	0	0	0	0	0	0	0
Reference	1696	C	T,G,A	5	111	11	313414	0	0	0	0	0	0	0	0	0	0	0	0	0.001595	0.035402	0.003508	99.9595
Reference	1697	C	T,A,G	5	3075	2	308465	0	0	0	0	0	0	0	0	0	0	0	0	0.001605	0.98701	0.000642	99.0107
Reference	1698	G	A,T,C	136	6	310757	1	0	0	0	0	0	0	0	0	0.043744	0.00193	99.954	0.000322	0	0	0	0
Reference	1699	A	G,T,C	307614	11	111	4	99.9591	0.003574	0.036069	0.0013	0	0	0	0	0	0	0	0	0	0	0	0
Reference	1700	T	C,G,A	4	301768	54	48	0	0	0	0	0.001325	99.9649	0.017888	0.015901	0	0	0	0	0	0	0	0
Reference	1701	T	C,G,A	5	308371	9	59	0	0	0	0	0.001621	99.9763	0.002918	0.019128	0	0	0	0	0	0	0	0
Reference	1702	C	T,A,G	8	3732	3	306766	0	0	0	0	0	0	0	0	0	0	0	0	0.002576	1.2019	0.000966	98.7946
Reference	1703	G	A,T,C	160	14	309309	2	0	0	0	0	0	0	0	0	0.051699	0.004524	99.9431	0.000646	0	0	0	0
Reference	1704	T	C,G,A	11	298831	18	5300	0	0	0	0	0.003617	98.248	0.005918	1.7425	0	0	0	0	0	0	0	0
Reference	1705	A	G,C,T	301299	3	560	32	99.8029	0.000994	0.185496	0.0106	0	0	0	0	0	0	0	0	0	0	0	0
Reference	1706	T	C,A,G	12	304815	6	178	0	0	0	0	0.003934	99.9357	0.001967	0.058359	0	0	0	0	0	0	0	0
Reference	1707	C	T,A,G	8	2630	1	306535	0	0	0	0	0	0	0	0	0	0	0	0	0.002588	0.850654	0.000323	99.1464
Reference	1708	A	G,T,C	306845	6	658	4	99.7828	0.001951	0.213975	0.001301	0	0	0	0	0	0	0	0	0	0	0	0
Reference	1709	T	C,G,A	3	304114	13	18	0	0	0	0	0.000986	99.9888	0.004274	0.005918	0	0	0	0	0	0	0	0
Reference	1710	C	T,A,G	4	6387	2	302035	0	0	0	0	0	0	0	0	0	0	0	0	0.001297	2.07082	0.000648	97.9272
Reference	1711	G	A,T,C	40	7	307735	5	0	0	0	0	0	0	0	0	0.012996	0.002274	99.9831	0.001625	0	0	0	0
Reference	1712	C	T,A,G	6	505	3	307036	0	0	0	0	0	0	0	0	0	0	0	0	0.001951	0.164201	0.000975	99.8329
Reference	1713	G	A,C,T	73	5	307954	6	0	0	0	0	0	0	0	0	0.023698	0.001623	99.9727	0.001948	0	0	0	0
Reference	1714	C	T,A	8	60	0	307431	0	0	0	0	0	0	0	0	0	0	0	0	0.002602	0.019512	0	99.9779
Reference	1715	C	T,A,G	10	235	2	306663	0	0	0	0	0	0	0	0	0	0	0	0	0.003258	0.07657	0.000652	99.9195
Reference	1716	T	C,G,A	15	291931	73	57	0	0	0	0	0.005136	99.9504	0.024993	0.019515	0	0	0	0	0	0	0	0
Reference	1717	G	A,T,C	29	7	308676	2	0	0	0	0	0	0	0	0	0.009394	0.002267	99.9877	0.000648	0	0	0	0
Reference	1718	G	A,T,C	113	6	307479	4	0	0	0	0	0	0	0	0	0.036736	0.001951	99.96	0.0013	0	0	0	0
Reference	1719	C	T,A,G	9	508	7	306842	0	0	0	0	0	0	0	0	0	0	0	0	0.002928	0.165275	0.002277	99.8295
Reference	1720	C	T,A,G	9	2935	2	302934	0	0	0	0	0	0	0	0	0	0	0	0	0.002942	0.959527	0.000654	99.0369
Reference	1721	G	A,T,C	85	12	307851	5	0	0	0	0	0	0	0	0	0.027602	0.003897	99.9669	0.001624	0	0	0	0
Reference	1722	T	C,G,A	5	301676	12	758	0	0	0	0	0.001653	99.7438	0.003968	0.250619	0	0	0	0	0	0	0	0
Reference	1723	G	A,T,C	75	6	305775	1	0	0	0	0	0	0	0	0	0.024521	0.001962	99.9732	0.000327	0	0	0	0
Reference	1724	T	C,G,A	6	301089	7	176	0	0	0	0	0.001992	99.9373	0.002323	0.058418	0	0	0	0	0	0	0	0
Reference	1725	T	C,G,A	6	298993	27	84	0	0	0	0	0.002006	99.9609	0.009027	0.028083	0	0	0	0	0	0	0	0
Reference	1726	T	C,G,A	3	300493	18	3323	0	0	0	0	0.000987	98.8994	0.005924	1.09368	0	0	0	0	0	0	0	0
Reference	1727	A	G,C,T	300374	4	1310	10	99.5612	0.001326	0.434209	0.003315	0	0	0	0	0	0	0	0	0	0	0	0
Reference	1728	T	C,G,A	7	302840	10	38	0	0	0	0	0.002311	99.9818	0.003301	0.012546	0	0	0	0	0	0	0	0
Reference	1729	C	T,A,G	11	9036	2	294756	0	0	0	0	0	0	0	0	0	0	0	0	0.003621	2.97428	0.000658	97.0214
Reference	1730	G	A,T,C	69	9	302383	2	0	0	0	0	0	0	0	0	0.022813	0.002976	99.9736	0.000661	0	0	0	0
Reference	1731	T	C,G,A	5	300596	7	1413	0	0	0	0	0.001656	99.5282	0.002318	0.467848	0	0	0	0	0	0	0	0
Reference	1732	A	G,C,T	299909	4	1095	11	99.6313	0.001329	0.363764	0.003654	0	0	0	0	0	0	0	0	0	0	0	0
Reference	1733	A	G,C,T	293538	2	512	24	99.8171	0.00068	0.174105	0.008161	0	0	0	0	0	0	0	0	0	0	0	0
Reference	1734	C	T,A,G	4	646	3	301276	0	0	0	0	0	0	0	0	0	0	0	0	0.001325	0.213958	0.000994	99.7837
Reference	1735	G	A,T,C	134	5	301748	3	0	0	0	0	0	0	0	0	0.044387	0.001656	99.953	0.000994	0	0	0	0
Reference	1736	A	G,C,T	300537	4	484	5	99.8362	0.001329	0.160781	0.001661	0	0	0	0	0	0	0	0	0	0	0	0
Reference	1737	C	T,A,G	8	178	2	299699	0	0	0	0	0	0	0	0	0	0	0	0	0.002668	0.059356	0.000667	99.9373
Reference	1738	T	C,A,G	11	299821	7	165	0	0	0	0	0.003667	99.939	0.002333	0.054999	0	0	0	0	0	0	0	0
Reference	1739	A	G,C,T	289454	4	5407	14	98.1603	0.001356	1.83363	0.004748	0	0	0	0	0	0	0	0	0	0	0	0
Reference	1740	C	T,A,G	8	1502	2	299034	0	0	0	0	0	0	0	0	0	0	0	0	0.002662	0.499757	0.000665	99.4969
Reference	1741	G	A,T,C	170	5	299579	3	0	0	0	0	0	0	0	0	0.056713	0.001668	99.9406	0.001001	0	0	0	0
Reference	1742	A	G,T,C	298916	6	289	3	99.9004	0.002005	0.096586	0.001003	0	0	0	0	0	0	0	0	0	0	0	0
Reference	1743	C	T,A,G	7	134	2	300269	0	0	0	0	0	0	0	0	0	0	0	0	0.00233	0.044605	0.000666	99.9524
Reference	1744	C	T,A,G	8	3996	1	295396	0	0	0	0	0	0	0	0	0	0	0	0	0.002672	1.33466	0.000334	98.6623
Reference	1745	A	G,C,T	295939	3	272	6	99.9051	0.001013	0.091824	0.002026	0	0	0	0	0	0	0	0	0	0	0	0
Reference	1746	G	A,T,C	73	5	299158	2	0	0	0	0	0	0	0	0	0.024395	0.001671	99.9733	0.000668	0	0	0	0
Reference	1747	A	G,T,C	299649	12	321	1	99.8887	0.004	0.107006	0.000333	0	0	0	0	0	0	0	0	0	0	0	0
Reference	1748	C	T,A,G	4	125	3	299397	0	0	0	0	0	0	0	0	0	0	0	0	0.001335	0.041732	0.001002	99.9559
Reference	1749	T	C,A,G	19	298800	2	47	0	0	0	0	0.006357	99.9772	0.000669	0.015726	0	0	0	0	0	0	0	0
Reference	1750	C	T,A,G	7	463	6	300099	0	0	0	0	0	0	0	0	0	0	0	0	0.002329	0.154038	0.001996	99.8416
Reference	1751	A	G,T,C	298753	8	62	5	99.9749	0.002677	0.020748	0.001673	0	0	0	0	0	0	0	0	0	0	0	0
Reference	1752	C	T,A	7	234	0	301137	0	0	0	0	0	0	0	0	0	0	0	0	0.002323	0.077643	0	99.92
Reference	1753	A	G,C,T	290323	10	757	30	99.7262	0.003435	0.26003	0.010305	0	0	0	0	0	0	0	0	0	0	0	0
Reference	1754	C	T,A,G	6	122	5	299844	0	0	0	0	0	0	0	0	0	0	0	0	0.002	0.04067	0.001667	99.9557
Reference	1755	G	A,T,C	53	3	297930	2	0	0	0	0	0	0	0	0	0.017786	0.001007	99.9805	0.000671	0	0	0	0
Reference	1756	C	T,A,G	5	213	2	297238	0	0	0	0	0	0	0	0	0	0	0	0	0.001681	0.071607	0.000672	99.926
Reference	1757	C	T,A,G	11	1558	3	295545	0	0	0	0	0	0	0	0	0	0	0	0	0.003702	0.524373	0.00101	99.4709
Reference	1758	G	A,T,C	183	9	298039	5	0	0	0	0	0	0	0	0	0.061361	0.003018	99.9339	0.001677	0	0	0	0
Reference	1759	A	G,C,T	295410	6	166	7	99.9394	0.00203	0.056159	0.002368	0	0	0	0	0	0	0	0	0	0	0	0
Reference	1760	T	C,A,G	5	296140	2	382	0	0	0	0	0.001686	99.8688	0.000674	0.128824	0	0	0	0	0	0	0	0
Reference	1761	G	A,T,C	43	6	297817	2	0	0	0	0	0	0	0	0	0.014436	0.002014	99.9829	0.000671	0	0	0	0
Reference	1762	T	C,G,A	1	275485	29	181	0	0	0	0	0.000363	99.9235	0.010519	0.065652	0	0	0	0	0	0	0	0
Reference	1763	T	C,A	7	296695	0	239	0	0	0	0	0.002357	99.9172	0	0.080487	0	0	0	0	0	0	0	0
Reference	1764	C	T,A,G	7	828	4	294382	0	0	0	0	0	0	0	0	0	0	0	0	0.002371	0.280468	0.001355	99.7158
Reference	1765	C	T,A,G	7	1648	3	293853	0	0	0	0	0	0	0	0	0	0	0	0	0.002369	0.557678	0.001015	99.4389
Reference	1766	A	G,T,C	294747	5	191	4	99.9322	0.001695	0.064757	0.001356	0	0	0	0	0	0	0	0	0	0	0	0
Reference	1767	T	C,A,G	10	294344	4	23	0	0	0	0	0.003397	99.9874	0.001359	0.007813	0	0	0	0	0	0	0	0
Reference	1768	C	T,A,G	8	10045	2	285482	0	0	0	0	0	0	0	0	0	0	0	0	0.002707	3.3989	0.000677	96.5977
Reference	1769	A	G,T,C	294465	16	1138	5	99.6079	0.005412	0.384948	0.001691	0	0	0	0	0	0	0	0	0	0	0	0
Reference	1770	G	A,T,C	167	7	296240	6	0	0	0	0	0	0	0	0	0.056339	0.002362	99.9393	0.002024	0	0	0	0
Reference	1771	A	G,C,T	294205	5	115	6	99.9572	0.001699	0.039072	0.002039	0	0	0	0	0	0	0	0	0	0	0	0
Reference	1772	T	C,G,A	4	293387	14	103	0	0	0	0	0.001363	99.9588	0.00477	0.035093	0	0	0	0	0	0	0	0
Reference	1773	G	A,T,C	553	5	294165	2	0	0	0	0	0	0	0	0	0.187633	0.001696	99.81	0.000679	0	0	0	0
Reference	1774	G	A,T,C	84	6	295293	5	0	0	0	0	0	0	0	0	0.028437	0.002031	99.9678	0.001693	0	0	0	0
Reference	1775	A	G,T,C	293585	10	552	4	99.8076	0.0034	0.187659	0.00136	0	0	0	0	0	0	0	0	0	0	0	0
Reference	1776	A	G,C,T	291631	10	139	15	99.9438	0.003427	0.047636	0.005141	0	0	0	0	0	0	0	0	0	0	0	0
Reference	1777	G	A,T,C	387	14	293915	2	0	0	0	0	0	0	0	0	0.13149	0.004757	99.8631	0.00068	0	0	0	0
Reference	1778	G	A,T,C	11	2	295317	1	0	0	0	0	0	0	0	0	0.003725	0.000677	99.9953	0.000339	0	0	0	0
Reference	1779	T	C,A	6	293968	0	134	0	0	0	0	0.00204	99.9524	0	0.045561	0	0	0	0	0	0	0	0
Reference	1780	C	T,A,G	13	1416	1	292590	0	0	0	0	0	0	0	0	0	0	0	0	0.004421	0.4816	0.00034	99.5136
Reference	1781	T	C,A,G	9	293647	3	264	0	0	0	0	0.003062	99.9061	0.001021	0.089819	0	0	0	0	0	0	0	0
Reference	1782	G	A,T	405	3	293984	0	0	0	0	0	0	0	0	0	0.137572	0.001019	99.8614	0	0	0	0	0
Reference	1783	A	G,T,C	291954	6	245	3	99.9131	0.002053	0.083844	0.001027	0	0	0	0	0	0	0	0	0	0	0	0
Reference	1784	T	C,G,A	2	286351	27	28	0	0	0	0	0.000698	99.9801	0.009427	0.009776	0	0	0	0	0	0	0	0
Reference	1785	T	C,G,A	3	291940	4	201	0	0	0	0	0.001027	99.9288	0.001369	0.068801	0	0	0	0	0	0	0	0
Reference	1786	G	A,T,C	36	7	291868	1	0	0	0	0	0	0	0	0	0.012332	0.002398	99.9849	0.000343	0	0	0	0
Reference	1787	T	C,G,A	2	290210	4	178	0	0	0	0	0.000689	99.9366	0.001377	0.061296	0	0	0	0	0	0	0	0
Reference	1788	T	C,G,A	3	289829	4	140	0	0	0	0	0.001035	99.9493	0.001379	0.04828	0	0	0	0	0	0	0	0
Reference	1789	G	A,T,C	120	8	289246	3	0	0	0	0	0	0	0	0	0.041468	0.002765	99.9547	0.001037	0	0	0	0
Reference	1790	A	G,C,T	287037	2	235	5	99.9158	0.000696	0.081802	0.00174	0	0	0	0	0	0	0	0	0	0	0	0
Reference	1791	T	C,G,A	3	282035	18	1163	0	0	0	0	0.001059	99.5819	0.006356	0.410636	0	0	0	0	0	0	0	0
Reference	1792	A	G,C,T	279938	5	5933	6	97.9208	0.001749	2.07533	0.002099	0	0	0	0	0	0	0	0	0	0	0	0
Reference	1793	C	T,A,G	9	255	1	287058	0	0	0	0	0	0	0	0	0	0	0	0	0.003132	0.08875	0.000348	99.9078
Reference	1794	C	T,A,G	3	5992	2	281423	0	0	0	0	0	0	0	0	0	0	0	0	0.001044	2.08475	0.000696	97.9135
Reference	1795	A	G,T,C	286859	4	470	3	99.834	0.001392	0.163572	0.001044	0	0	0	0	0	0	0	0	0	0	0	0
Reference	1796	A	G,C,T	284255	2	256	13	99.9048	0.000703	0.089974	0.004569	0	0	0	0	0	0	0	0	0	0	0	0
Reference	1797	C	T,A,G	7	305	5	288274	0	0	0	0	0	0	0	0	0	0	0	0	0.002426	0.105686	0.001733	99.8902
Reference	1798	A	G,C,T	287014	3	1136	3	99.6037	0.001041	0.394231	0.001041	0	0	0	0	0	0	0	0	0	0	0	0
Reference	1799	T	C,A	5	287436	0	40	0	0	0	0	0.001739	99.9843	0	0.013914	0	0	0	0	0	0	0	0
Reference	1800	C	T,A,G	5	6300	4	280880	0	0	0	0	0	0	0	0	0	0	0	0	0.001741	2.19368	0.001393	97.8032
Reference	1801	A	G,T,C	287149	8	480	2	99.8296	0.002781	0.166876	0.000695	0	0	0	0	0	0	0	0	0	0	0	0
Reference	1802	G	A,T,C	18	6	286031	2	0	0	0	0	0	0	0	0	0.006292	0.002097	99.9909	0.000699	0	0	0	0
Reference	1803	C	T,A,G	8	114	2	285159	0	0	0	0	0	0	0	0	0	0	0	0	0.002804	0.03996	0.000701	99.9565
Reference	1804	T	C,A,G	6	284504	5	20	0	0	0	0	0.002109	99.9891	0.001757	0.007029	0	0	0	0	0	0	0	0
Reference	1805	T	C,A,G	6	281149	5	28	0	0	0	0	0.002134	99.9861	0.001778	0.009958	0	0	0	0	0	0	0	0
Reference	1806	T	C,G,A	5	280715	8	751	0	0	0	0	0.001776	99.7286	0.002842	0.266805	0	0	0	0	0	0	0	0
Reference	1807	A	G,T,C	275306	8	7992	3	97.1752	0.002824	2.82095	0.001059	0	0	0	0	0	0	0	0	0	0	0	0
Reference	1808	C	T,A,G	6	1394	2	281976	0	0	0	0	0	0	0	0	0	0	0	0	0.002117	0.491922	0.000706	99.5053
Reference	1809	C	T,A,G	10	36089	6	245909	0	0	0	0	0	0	0	0	0	0	0	0	0.003546	12.7969	0.002128	87.1974
Reference	1810	A	G,T,C	282932	4	596	1	99.788	0.001411	0.210205	0.000353	0	0	0	0	0	0	0	0	0	0	0	0
Reference	1811	A	G,C,T	280220	2	214	8	99.9201	0.000713	0.076308	0.002853	0	0	0	0	0	0	0	0	0	0	0	0
Reference	1812	C	T,A,G	1	106	1	284046	0	0	0	0	0	0	0	0	0	0	0	0	0.000352	0.037304	0.000352	99.962
Reference	1813	C	T,A,G	23	1485	2	282805	0	0	0	0	0	0	0	0	0	0	0	0	0.00809	0.522308	0.000703	99.4689
Reference	1814	T	C,A,G	9	281819	4	128	0	0	0	0	0.003192	99.95	0.001419	0.045397	0	0	0	0	0	0	0	0
Reference	1815	G	A,T,C	161	4	283802	4	0	0	0	0	0	0	0	0	0.056696	0.001409	99.9405	0.001409	0	0	0	0
Reference	1816	A	G,T,C	282523	8	358	1	99.8703	0.002828	0.126551	0.000353	0	0	0	0	0	0	0	0	0	0	0	0
Reference	1817	A	G,C,T	280247	7	188	13	99.9258	0.002496	0.067034	0.004635	0	0	0	0	0	0	0	0	0	0	0	0
Reference	1818	A	G,C,T	282110	12	89	18	99.9578	0.004252	0.031535	0.006378	0	0	0	0	0	0	0	0	0	0	0	0
Reference	1819	G	A,T	54	14	282182	0	0	0	0	0	0	0	0	0	0.019132	0.00496	99.9759	0	0	0	0	0
Reference	1820	G	A,T,C	55	8	280846	6	0	0	0	0	0	0	0	0	0.019579	0.002848	99.9754	0.002136	0	0	0	0
Reference	1821	C	T,A,G	6	549	2	281972	0	0	0	0	0	0	0	0	0	0	0	0	0.002124	0.194316	0.000708	99.8029
Reference	1822	A	G,T,C	280012	7	446	2	99.8378	0.002496	0.15902	0.000713	0	0	0	0	0	0	0	0	0	0	0	0
Reference	1823	C	T,A,G	6	142	5	282061	0	0	0	0	0	0	0	0	0	0	0	0	0.002126	0.050316	0.001772	99.9458
Reference	1824	G	A,T,C	72	7	281055	2	0	0	0	0	0	0	0	0	0.02561	0.00249	99.9712	0.000711	0	0	0	0
Reference	1825	C	T,A,G	5	159	2	281091	0	0	0	0	0	0	0	0	0	0	0	0	0.001778	0.056532	0.000711	99.941
Reference	1826	T	C,G,A	5	279651	8	82	0	0	0	0	0.001787	99.966	0.00286	0.029312	0	0	0	0	0	0	0	0
Reference	1827	G	A,T,C	58	4	281052	3	0	0	0	0	0	0	0	0	0.020632	0.001423	99.9769	0.001067	0	0	0	0
Reference	1828	C	T,A,G	5	368	3	280306	0	0	0	0	0	0	0	0	0	0	0	0	0.001781	0.131109	0.001069	99.866
Reference	1829	A	G,T	277258	7	2252	0	99.1918	0.002504	0.805676	0	0	0	0	0	0	0	0	0	0	0	0	0
Reference	1830	C	T,A,G	6	439	2	280004	0	0	0	0	0	0	0	0	0	0	0	0	0.002139	0.156534	0.000713	99.8406
Reference	1831	G	A,T,C	186	7	280024	3	0	0	0	0	0	0	0	0	0.066376	0.002498	99.9301	0.001071	0	0	0	0
Reference	1832	A	G,T,C	278642	2	402	2	99.8545	0.000717	0.144061	0.000717	0	0	0	0	0	0	0	0	0	0	0	0
Reference	1833	C	T,A	8	89	0	279650	0	0	0	0	0	0	0	0	0	0	0	0	0.00286	0.031814	0	99.9653
Reference	1834	T	G,C,A	2	269433	51	35	0	0	0	0	0.000742	99.9673	0.018922	0.012986	0	0	0	0	0	0	0	0
Reference	1835	T	C,A,G	10	277778	2	43	0	0	0	0	0.003599	99.9802	0.00072	0.015477	0	0	0	0	0	0	0	0
Reference	1836	C	T,G,A	3	852	3	278531	0	0	0	0	0	0	0	0	0	0	0	0	0.001074	0.304951	0.001074	99.6929
Reference	1837	C	T,A,G	17	1578	3	278198	0	0	0	0	0	0	0	0	0	0	0	0	0.006076	0.563982	0.001072	99.4289
Reference	1838	T	C,A,G	17	277449	5	146	0	0	0	0	0.006124	99.9395	0.001801	0.05259	0	0	0	0	0	0	0	0
Reference	1839	G	A,T,C	18	7	278239	1	0	0	0	0	0	0	0	0	0.006469	0.002516	99.9907	0.000359	0	0	0	0
Reference	1840	C	T,G,A	4	501	4	276524	0	0	0	0	0	0	0	0	0	0	0	0	0.001444	0.180845	0.001444	99.8163
Reference	1841	G	A,T,C	82	7	277872	2	0	0	0	0	0	0	0	0	0.0295	0.002518	99.9673	0.00072	0	0	0	0
Reference	1842	T	C,G,A	4	274613	6	2485	0	0	0	0	0.001443	99.0996	0.002165	0.896762	0	0	0	0	0	0	0	0
Reference	1843	A	G,T,C	276493	8	872	2	99.682	0.002884	0.314376	0.000721	0	0	0	0	0	0	0	0	0	0	0	0
Reference	1844	A	G,T,C	274384	10	1223	4	99.5512	0.003628	0.443725	0.001451	0	0	0	0	0	0	0	0	0	0	0	0
Reference	1845	C	T,A,G	2	314	1	276520	0	0	0	0	0	0	0	0	0	0	0	0	0.000722	0.113424	0.000361	99.8855
Reference	1846	T	C,G,A	8	273849	13	78	0	0	0	0	0.00292	99.9639	0.004745	0.028473	0	0	0	0	0	0	0	0
Reference	1847	T	C,A,G	12	274120	1	46	0	0	0	0	0.004377	99.9785	0.000365	0.016777	0	0	0	0	0	0	0	0
Reference	1848	C	T,A,G	4	1820	2	272515	0	0	0	0	0	0	0	0	0	0	0	0	0.001458	0.663408	0.000729	99.3344
Reference	1849	T	C,G,A	8	266187	8	28	0	0	0	0	0.003005	99.9835	0.003005	0.010517	0	0	0	0	0	0	0	0
Reference	1850	T	G,C,A	5	264549	33	25	0	0	0	0	0.00189	99.9762	0.012471	0.009448	0	0	0	0	0	0	0	0
Reference	1851	T	C,G,A	6	271963	10	72	0	0	0	0	0.002205	99.9677	0.003676	0.026466	0	0	0	0	0	0	0	0
Reference	1852	G	A,T,C	135	8	276125	2	0	0	0	0	0	0	0	0	0.048865	0.002896	99.9475	0.000724	0	0	0	0
Reference	1853	A	G,T,C	272986	10	725	1	99.7311	0.003653	0.264867	0.000365	0	0	0	0	0	0	0	0	0	0	0	0
Reference	1854	G	A,T	160	12	273801	0	0	0	0	0	0	0	0	0	0.0584	0.00438	99.9372	0	0	0	0	0
Reference	1855	G	A,T,C	74	6	273865	4	0	0	0	0	0	0	0	0	0.027012	0.00219	99.9693	0.00146	0	0	0	0
Reference	1856	A	G,T,C	272149	9	502	3	99.8115	0.003301	0.18411	0.0011	0	0	0	0	0	0	0	0	0	0	0	0
Reference	1857	A	G,C,T	261329	9	215	57	99.8926	0.00344	0.082183	0.021788	0	0	0	0	0	0	0	0	0	0	0	0
Reference	1858	G	A,T,C	60	3	273872	1	0	0	0	0	0	0	0	0	0.021903	0.001095	99.9766	0.000365	0	0	0	0
Reference	1859	A	G,T,C	272357	7	277	1	99.8955	0.002567	0.101598	0.000367	0	0	0	0	0	0	0	0	0	0	0	0
Reference	1860	T	C,G,A	2	270134	8	61	0	0	0	0	0.00074	99.9737	0.002961	0.022575	0	0	0	0	0	0	0	0
Reference	1861	T	C,G,A	1	269734	10	33	0	0	0	0	0.000371	99.9837	0.003707	0.012232	0	0	0	0	0	0	0	0
Reference	1862	T	C,A,G	10	272629	2	164	0	0	0	0	0.003666	99.9355	0.000733	0.060116	0	0	0	0	0	0	0	0
Reference	1863	G	A,T,C	54	7	271965	5	0	0	0	0	0	0	0	0	0.019851	0.002573	99.9757	0.001838	0	0	0	0
Reference	1864	C	T,A,G	8	1892	3	269604	0	0	0	0	0	0	0	0	0	0	0	0	0.002947	0.696851	0.001105	99.2991
Reference	1865	A	G,T,C	270907	14	476	5	99.8176	0.005158	0.175386	0.001842	0	0	0	0	0	0	0	0	0	0	0	0
Reference	1866	G	A,T,C	66	4	271623	1	0	0	0	0	0	0	0	0	0.024292	0.001472	99.9739	0.000368	0	0	0	0
Reference	1867	A	G,T,C	270532	7	116	1	99.9542	0.002586	0.042859	0.000369	0	0	0	0	0	0	0	0	0	0	0	0
Reference	1868	T	C,G	0	256868	51	47	0	0	0	0	0	99.9619	0.019847	0.01829	0	0	0	0	0	0	0	0
Reference	1869	T	C,A,G	5	270235	4	18	0	0	0	0	0.00185	99.99	0.00148	0.00666	0	0	0	0	0	0	0	0
Reference	1870	C	T,A,G	4	1524	1	268926	0	0	0	0	0	0	0	0	0	0	0	0	0.001479	0.563495	0.00037	99.4347
Reference	1871	G	A,T,C	84	4	268814	1	0	0	0	0	0	0	0	0	0.031238	0.001488	99.9669	0.000372	0	0	0	0
Reference	1872	C	T,A	11	132	0	268877	0	0	0	0	0	0	0	0	0	0	0	0	0.004089	0.049067	0	99.9468
Reference	1873	T	G,C,A	6	257686	55	40	0	0	0	0	0.002328	99.9608	0.021335	0.015517	0	0	0	0	0	0	0	0
Reference	1874	T	C,A	11	269621	0	108	0	0	0	0	0.004078	99.9559	0	0.040039	0	0	0	0	0	0	0	0
Reference	1875	C	T,G,A	4	1359	5	268557	0	0	0	0	0	0	0	0	0	0	0	0	0.001482	0.503473	0.001852	99.4932
Reference	1876	C	T,A,G	14	5261	2	264939	0	0	0	0	0	0	0	0	0	0	0	0	0.005181	1.94696	0.00074	98.0471
Reference	1877	G	A,C,T	40	3	270897	3	0	0	0	0	0	0	0	0	0.014763	0.001107	99.983	0.001107	0	0	0	0
Reference	1878	T	C,A	8	269975	0	103	0	0	0	0	0.002962	99.9589	0	0.038136	0	0	0	0	0	0	0	0
Reference	1879	C	T,A,G	4	257	3	270153	0	0	0	0	0	0	0	0	0	0	0	0	0.001479	0.095038	0.001109	99.9024
Reference	1880	C	T,A,G	26	477	1	270338	0	0	0	0	0	0	0	0	0	0	0	0	0.0096	0.176117	0.000369	99.8139
Reference	1881	T	C,G,A	4	263253	35	41	0	0	0	0	0.001519	99.9696	0.013291	0.01557	0	0	0	0	0	0	0	0
Reference	1882	T	C,A	12	270846	0	100	0	0	0	0	0.004429	99.9587	0	0.036906	0	0	0	0	0	0	0	0
Reference	1883	C	T,A,G	9	662	3	269935	0	0	0	0	0	0	0	0	0	0	0	0	0.003326	0.244633	0.001109	99.7509
Reference	1884	C	T,A,G	12	1522	2	269724	0	0	0	0	0	0	0	0	0	0	0	0	0.004424	0.561085	0.000737	99.4338
Reference	1885	T	C,A,G	8	269224	5	263	0	0	0	0	0.002968	99.8976	0.001855	0.097588	0	0	0	0	0	0	0	0
Reference	1886	A	G,T,C	262648	7	4940	7	98.1487	0.002616	1.84603	0.002616	0	0	0	0	0	0	0	0	0	0	0	0
Reference	1887	C	T,A,G	6	221	1	270730	0	0	0	0	0	0	0	0	0	0	0	0	0.002214	0.081562	0.000369	99.9159
Reference	1888	T	G,C,A	8	249855	160	51	0	0	0	0	0.003199	99.9124	0.063981	0.020394	0	0	0	0	0	0	0	0
Reference	1889	T	C,A,G	11	267824	6	75	0	0	0	0	0.004106	99.9657	0.00224	0.027994	0	0	0	0	0	0	0	0
Reference	1890	C	T,G,A	2	1133	2	269064	0	0	0	0	0	0	0	0	0	0	0	0	0.00074	0.419317	0.00074	99.5792
Reference	1891	C	T,A	5	1128	0	268565	0	0	0	0	0	0	0	0	0	0	0	0	0.001854	0.418246	0	99.5799
Reference	1892	C	T,A,G	8	1227	1	268289	0	0	0	0	0	0	0	0	0	0	0	0	0.002968	0.455245	0.000371	99.5414
Reference	1893	G	A,T,C	50	8	269750	3	0	0	0	0	0	0	0	0	0.018531	0.002965	99.9774	0.001112	0	0	0	0
Reference	1894	T	C,G,A	3	263855	6	83	0	0	0	0	0.001137	99.9651	0.002273	0.031446	0	0	0	0	0	0	0	0
Reference	1895	T	C,G,A	5	263372	24	39	0	0	0	0	0.001898	99.9742	0.00911	0.014804	0	0	0	0	0	0	0	0
Reference	1896	T	C,G,A	4	264276	18	523	0	0	0	0	0.00151	99.7942	0.006797	0.197492	0	0	0	0	0	0	0	0
Reference	1897	A	G,C,T	262286	3	4602	7	98.272	0.001124	1.72425	0.002623	0	0	0	0	0	0	0	0	0	0	0	0
Reference	1898	C	T,A	5	612	0	268869	0	0	0	0	0	0	0	0	0	0	0	0	0.001855	0.227099	0	99.771
Reference	1899	C	T,A,G	8	38191	3	230428	0	0	0	0	0	0	0	0	0	0	0	0	0.002978	14.217	0.001117	85.779
Reference	1900	G	A,T,C	124	9	269847	3	0	0	0	0	0	0	0	0	0.045929	0.003334	99.9496	0.001111	0	0	0	0
Reference	1901	A	G,T,C	270599	8	33	2	99.9841	0.002956	0.012193	0.000739	0	0	0	0	0	0	0	0	0	0	0	0
Reference	1902	A	G,C,T	264570	2	231	9	99.9086	0.000755	0.087232	0.003399	0	0	0	0	0	0	0	0	0	0	0	0
Reference	1903	C	T,A	4	41	0	270133	0	0	0	0	0	0	0	0	0	0	0	0	0.001481	0.015175	0	99.9833
Reference	1904	C	T,A,G	6	1081	1	269253	0	0	0	0	0	0	0	0	0	0	0	0	0.002219	0.399865	0.00037	99.5975
Reference	1905	T	C,G,A	11	266287	16	17	0	0	0	0	0.00413	99.9835	0.006008	0.006383	0	0	0	0	0	0	0	0
Reference	1906	T	C,A,G	10	268175	1	62	0	0	0	0	0.003728	99.9728	0.000373	0.023113	0	0	0	0	0	0	0	0
Reference	1907	C	T,A,G	5	2386	2	267120	0	0	0	0	0	0	0	0	0	0	0	0	0.001855	0.885301	0.000742	99.1121
Reference	1908	T	C,G,A	3	266902	7	90	0	0	0	0	0.001124	99.9625	0.002622	0.033708	0	0	0	0	0	0	0	0
Reference	1909	G	A,T,C	11	7	268386	4	0	0	0	0	0	0	0	0	0.004098	0.002608	99.9918	0.00149	0	0	0	0
Reference	1910	C	T,A,G	5	1157	3	266861	0	0	0	0	0	0	0	0	0	0	0	0	0.001865	0.431675	0.001119	99.5653
Reference	1911	G	A,C,T	227	3	268581	3	0	0	0	0	0	0	0	0	0.084445	0.001116	99.9133	0.001116	0	0	0	0
Reference	1912	G	A,T	36	6	269210	0	0	0	0	0	0	0	0	0	0.01337	0.002228	99.9844	0	0	0	0	0
Reference	1913	A	G,T,C	265925	7	68	1	99.9714	0.002632	0.025564	0.000376	0	0	0	0	0	0	0	0	0	0	0	0
Reference	1914	A	C,G,T	247127	9	71	124	99.9175	0.003639	0.028706	0.050135	0	0	0	0	0	0	0	0	0	0	0	0
Reference	1915	G	A,T	8	6	269308	0	0	0	0	0	0	0	0	0	0.00297	0.002228	99.9948	0	0	0	0	0
Reference	1916	T	C,G,A	3	266809	9	519	0	0	0	0	0.001122	99.8014	0.003366	0.194135	0	0	0	0	0	0	0	0
Reference	1917	G	A,T,C	460	9	268767	4	0	0	0	0	0	0	0	0	0.170851	0.003343	99.8243	0.001486	0	0	0	0
Reference	1918	G	A,C,T	62	3	270024	4	0	0	0	0	0	0	0	0	0.022955	0.001111	99.9745	0.001481	0	0	0	0
Reference	1919	A	G,T,C	267477	4	363	3	99.8619	0.001493	0.135525	0.00112	0	0	0	0	0	0	0	0	0	0	0	0
Reference	1920	C	T,A,G	5	250	3	269306	0	0	0	0	0	0	0	0	0	0	0	0	0.001855	0.092742	0.001113	99.9043
Reference	1921	G	A,T,C	142	3	269395	2	0	0	0	0	0	0	0	0	0.052682	0.001113	99.9455	0.000742	0	0	0	0
Reference	1922	T	C,A,G	7	266913	3	70	0	0	0	0	0.002622	99.97	0.001124	0.026218	0	0	0	0	0	0	0	0
Reference	1923	C	T,A,G	8	1466	1	267125	0	0	0	0	0	0	0	0	0	0	0	0	0.002978	0.545793	0.000372	99.4509
Reference	1924	A	G,C,T	262112	7	639	8	99.7511	0.002664	0.243182	0.003045	0	0	0	0	0	0	0	0	0	0	0	0
Reference	1925	T	C,G,A	3	257207	30	67	0	0	0	0	0.001166	99.9611	0.011659	0.026039	0	0	0	0	0	0	0	0
Reference	1926	G	A,T,C	347	7	268662	3	0	0	0	0	0	0	0	0	0.128987	0.002602	99.8673	0.001115	0	0	0	0
Reference	1927	G	A,T,C	196	13	267885	3	0	0	0	0	0	0	0	0	0.073108	0.004849	99.9209	0.001119	0	0	0	0
Reference	1928	G	A,T,C	50	5	268489	3	0	0	0	0	0	0	0	0	0.018619	0.001862	99.9784	0.001117	0	0	0	0
Reference	1929	T	C,A,G	3	263644	2	1937	0	0	0	0	0.00113	99.2688	0.000753	0.729331	0	0	0	0	0	0	0	0
Reference	1930	A	G,C,T	259061	11	2568	27	99.0041	0.004204	0.9814	0.010318	0	0	0	0	0	0	0	0	0	0	0	0
Reference	1931	A	G,T,C	266066	5	143	5	99.9425	0.001878	0.053715	0.001878	0	0	0	0	0	0	0	0	0	0	0	0
Reference	1932	A	G,T,C	266006	6	129	6	99.947	0.002254	0.048469	0.002254	0	0	0	0	0	0	0	0	0	0	0	0
Reference	1933	A	G,C,T	265095	3	200	7	99.9208	0.001131	0.075385	0.002638	0	0	0	0	0	0	0	0	0	0	0	0
Reference	1934	A	G,T,C	258235	12	1191	10	99.5325	0.004625	0.459052	0.003854	0	0	0	0	0	0	0	0	0	0	0	0
Reference	1935	C	T,A,G	5	798	1	268908	0	0	0	0	0	0	0	0	0	0	0	0	0.001854	0.295871	0.000371	99.7019
Reference	1936	G	A,T,C	628	15	268214	1	0	0	0	0	0	0	0	0	0.233581	0.005579	99.7605	0.000372	0	0	0	0
Reference	1937	G	A,T,C	41	5	270197	1	0	0	0	0	0	0	0	0	0.015171	0.00185	99.9826	0.00037	0	0	0	0
Reference	1938	T	C,A,G	8	265245	4	3984	0	0	0	0	0.002971	98.5158	0.001486	1.47971	0	0	0	0	0	0	0	0
Reference	1939	A	G,T,C	266112	7	1295	4	99.5116	0.002618	0.484261	0.001496	0	0	0	0	0	0	0	0	0	0	0	0
Reference	1940	A	G,C,T	263477	11	146	19	99.9332	0.004172	0.055376	0.007206	0	0	0	0	0	0	0	0	0	0	0	0
Reference	1941	A	G,C,T	266452	7	305	9	99.8797	0.002624	0.114329	0.003374	0	0	0	0	0	0	0	0	0	0	0	0
Reference	1942	T	C,G,A	4	265426	24	105	0	0	0	0	0.001506	99.9499	0.009038	0.039539	0	0	0	0	0	0	0	0
Reference	1943	G	A,T,C	87	3	271333	1	0	0	0	0	0	0	0	0	0.032053	0.001105	99.9665	0.000368	0	0	0	0
Reference	1944	G	A,T	51	6	271706	0	0	0	0	0	0	0	0	0	0.018766	0.002208	99.979	0	0	0	0	0
Reference	1945	C	T,G,A	6	293	6	272174	0	0	0	0	0	0	0	0	0	0	0	0	0.002202	0.107531	0.002202	99.8881
Reference	1946	T	C,A,G	6	270510	4	77	0	0	0	0	0.002217	99.9678	0.001478	0.028456	0	0	0	0	0	0	0	0
Reference	1947	G	A,T,C	106	7	273305	5	0	0	0	0	0	0	0	0	0.038768	0.00256	99.9568	0.001829	0	0	0	0
Reference	1948	G	A,T,C	34	7	273335	3	0	0	0	0	0	0	0	0	0.012437	0.002561	99.9839	0.001097	0	0	0	0
Reference	1949	A	G,T,C	271124	13	154	3	99.9373	0.004792	0.056765	0.001106	0	0	0	0	0	0	0	0	0	0	0	0
Reference	1950	A	G,C,T	263555	7	95	27	99.9511	0.002655	0.036028	0.01024	0	0	0	0	0	0	0	0	0	0	0	0
Reference	1951	G	A,T,C	16	4	274533	3	0	0	0	0	0	0	0	0	0.005828	0.001457	99.9916	0.001093	0	0	0	0
Reference	1952	T	C,A	3	272645	0	782	0	0	0	0	0.001097	99.7129	0	0.285996	0	0	0	0	0	0	0	0
Reference	1953	G	A,T,C	89	2	274045	2	0	0	0	0	0	0	0	0	0.032465	0.00073	99.9661	0.00073	0	0	0	0
Reference	1954	C	T,A,G	7	296	5	272927	0	0	0	0	0	0	0	0	0	0	0	0	0.002562	0.108332	0.00183	99.8873
Reference	1955	T	C,G,A	4	274317	7	124	0	0	0	0	0.001457	99.9508	0.002551	0.045181	0	0	0	0	0	0	0	0
Reference	1956	G	A,T,C	225	22	275288	3	0	0	0	0	0	0	0	0	0.081658	0.007984	99.9093	0.001089	0	0	0	0
Reference	1957	G	A,T,C	45	5	275158	3	0	0	0	0	0	0	0	0	0.016351	0.001817	99.9807	0.00109	0	0	0	0
Reference	1958	G	A,T,C	26	4	275162	4	0	0	0	0	0	0	0	0	0.009448	0.001454	99.9876	0.001454	0	0	0	0
Reference	1959	C	T,A,G	7	597	3	274457	0	0	0	0	0	0	0	0	0	0	0	0	0.002545	0.21704	0.001091	99.7793
Reference	1960	T	C,G,A	3	274509	3	95	0	0	0	0	0.001092	99.9632	0.001092	0.034595	0	0	0	0	0	0	0	0
Reference	1961	G	A,T,C	51	8	275604	2	0	0	0	0	0	0	0	0	0.018501	0.002902	99.9779	0.000726	0	0	0	0
Reference	1962	C	T,A,G	8	1215	5	273866	0	0	0	0	0	0	0	0	0	0	0	0	0.002908	0.441667	0.001818	99.5536
Reference	1963	G	A,T,C	276	14	275467	2	0	0	0	0	0	0	0	0	0.100087	0.005077	99.8941	0.000725	0	0	0	0
Reference	1964	G	A,T,C	74	5	275408	3	0	0	0	0	0	0	0	0	0.026861	0.001815	99.9702	0.001089	0	0	0	0
Reference	1965	G	A,T	80	6	275661	0	0	0	0	0	0	0	0	0	0.029012	0.002176	99.9688	0	0	0	0	0
Reference	1966	A	G,C,T	271995	6	174	14	99.9287	0.002204	0.063926	0.005143	0	0	0	0	0	0	0	0	0	0	0	0
Reference	1967	T	C,A,G	5	273110	5	70	0	0	0	0	0.00183	99.9707	0.00183	0.025623	0	0	0	0	0	0	0	0
Reference	1968	G	A,T,C	115	8	274987	3	0	0	0	0	0	0	0	0	0.041801	0.002908	99.9542	0.00109	0	0	0	0
Reference	1969	G	A,T,C	44	7	275226	5	0	0	0	0	0	0	0	0	0.015984	0.002543	99.9797	0.001816	0	0	0	0
Reference	1970	T	C,G,A	2	275303	3	270	0	0	0	0	0.000726	99.9002	0.001089	0.097976	0	0	0	0	0	0	0	0
Reference	1971	G	A,C,T	154	2	276074	5	0	0	0	0	0	0	0	0	0.05575	0.000724	99.9417	0.00181	0	0	0	0
Reference	1972	C	T,A,G	6	339	2	275908	0	0	0	0	0	0	0	0	0	0	0	0	0.002172	0.122713	0.000724	99.8744
Reference	1973	A	G,T,C	275720	1	91	1	99.9663	0.000363	0.032993	0.000363	0	0	0	0	0	0	0	0	0	0	0	0
Reference	1974	T	C,A,G	7	276232	3	438	0	0	0	0	0.00253	99.8381	0.001084	0.158306	0	0	0	0	0	0	0	0
Reference	1975	C	T,A,G	6	1680	3	275841	0	0	0	0	0	0	0	0	0	0	0	0	0.002162	0.60534	0.001081	99.3914
Reference	1976	C	T,A,G	3	7844	3	269963	0	0	0	0	0	0	0	0	0	0	0	0	0.00108	2.82348	0.00108	97.1744
Reference	1977	G	A,T,C	84	11	278701	6	0	0	0	0	0	0	0	0	0.030129	0.003945	99.9638	0.002152	0	0	0	0
Reference	1978	A	G,C,T	276536	5	105	8	99.9573	0.001807	0.037954	0.002892	0	0	0	0	0	0	0	0	0	0	0	0
Reference	1979	A	G,C,T	271599	10	230	19	99.9047	0.003678	0.084603	0.006989	0	0	0	0	0	0	0	0	0	0	0	0
Reference	1980	C	T,G,A	1	146	4	280457	0	0	0	0	0	0	0	0	0	0	0	0	0.000356	0.05203	0.001425	99.9462
Reference	1981	G	A,T,C	37	7	280823	4	0	0	0	0	0	0	0	0	0.013173	0.002492	99.9829	0.001424	0	0	0	0
Reference	1982	T	C,A,G	9	276334	2	2703	0	0	0	0	0.003225	99.0274	0.000717	0.968651	0	0	0	0	0	0	0	0
Reference	1983	G	A,T,C	50	5	282163	1	0	0	0	0	0	0	0	0	0.017717	0.001772	99.9802	0.000354	0	0	0	0
Reference	1984	T	C,G,A	3	271264	41	109	0	0	0	0	0.001105	99.9436	0.015106	0.04016	0	0	0	0	0	0	0	0
Reference	1985	T	C,A,G	5	281769	1	262	0	0	0	0	0.001773	99.905	0.000355	0.092896	0	0	0	0	0	0	0	0
Reference	1986	G	A,T,C	17	10	282019	2	0	0	0	0	0	0	0	0	0.006027	0.003545	99.9897	0.000709	0	0	0	0
Reference	1987	C	T,G,A	5	550	5	281005	0	0	0	0	0	0	0	0	0	0	0	0	0.001776	0.195337	0.001776	99.8011
Reference	1988	G	A,C,T	77	2	282566	4	0	0	0	0	0	0	0	0	0.027242	0.000708	99.9706	0.001415	0	0	0	0
Reference	1989	T	C,A,G	6	279486	4	1786	0	0	0	0	0.002133	99.3615	0.001422	0.63495	0	0	0	0	0	0	0	0
Reference	1990	A	G,C,T	279772	2	1126	7	99.596	0.000712	0.400844	0.002492	0	0	0	0	0	0	0	0	0	0	0	0
Reference	1991	A	G,T,C	277802	10	421	8	99.8422	0.003594	0.151308	0.002875	0	0	0	0	0	0	0	0	0	0	0	0
Reference	1992	C	T,A,G	3	161	3	281718	0	0	0	0	0	0	0	0	0	0	0	0	0.001064	0.057115	0.001064	99.9408
Reference	1993	G	A,T,C	58	4	282362	4	0	0	0	0	0	0	0	0	0.020536	0.001416	99.9766	0.001416	0	0	0	0
Reference	1994	T	C,G,A	7	277792	10	125	0	0	0	0	0.002519	99.9489	0.003598	0.044975	0	0	0	0	0	0	0	0
Reference	1995	T	C,G,A	5	278630	13	102	0	0	0	0	0.001794	99.957	0.004664	0.036592	0	0	0	0	0	0	0	0
Reference	1996	G	A,T,C	119	9	281084	4	0	0	0	0	0	0	0	0	0.042316	0.0032	99.9531	0.001422	0	0	0	0
Reference	1997	G	A,T,C	414	7	279305	4	0	0	0	0	0	0	0	0	0.148	0.002502	99.8481	0.00143	0	0	0	0
Reference	1998	C	T,A,G	5	296	3	279950	0	0	0	0	0	0	0	0	0	0	0	0	0.001784	0.105618	0.00107	99.8915
[truncated: 1,290 more rows]

## Sheet: eMutaT7(transition)_cycle_20-2
eMutaT7[transition]_cycle_20-2
Chr	Position	Ref	Alt	A	T	G	C	AtoA	AtoT	AtoG	AtoC	TtoA	TtoT	TtoG	TtoC	GtoA	GtoT	GtoG	GtoC	CtoA	CtoT	CtoG	CtoC
Reference	1	G	.	0	0	885551	0	0	0	0	0	0	0	0	0	0	0	100	0	0	0	0	0
Reference	2	A	T,G,C	910079	9	4	4	99.9981	0.000989	0.00044	0.00044	0	0	0	0	0	0	0	0	0	0	0	0
Reference	3	T	A,C,G	95	906145	36	37	0	0	0	0	0.010482	99.9815	0.003972	0.004082	0	0	0	0	0	0	0	0
Reference	4	A	G,C,T	914085	22	42	29	99.9898	0.002407	0.004594	0.003172	0	0	0	0	0	0	0	0	0	0	0	0
Reference	5	T	A,C,G	79	900407	27	27	0	0	0	0	0.008773	99.9852	0.002998	0.002998	0	0	0	0	0	0	0	0
Reference	6	T	A,C,G	81	902004	32	38	0	0	0	0	0.008979	99.9833	0.003547	0.004212	0	0	0	0	0	0	0	0
Reference	7	T	A,C,G	89	907724	22	48	0	0	0	0	0.009803	99.9825	0.002423	0.005287	0	0	0	0	0	0	0	0
Reference	8	A	T,G,C	918537	88	40	15	99.9844	0.009579	0.004354	0.001633	0	0	0	0	0	0	0	0	0	0	0	0
Reference	9	T	A,C,G	83	909842	20	42	0	0	0	0	0.009121	99.9841	0.002198	0.004615	0	0	0	0	0	0	0	0
Reference	10	G	T,A,C	89	107	906854	39	0	0	0	0	0	0	0	0	0.009812	0.011796	99.9741	0.004299	0	0	0	0
Reference	11	C	T,A,G	59	265	18	910949	0	0	0	0	0	0	0	0	0	0	0	0	0.006474	0.02908	0.001975	99.9625
Reference	12	C	T,A,G	41	118	7	911806	0	0	0	0	0	0	0	0	0	0	0	0	0.004496	0.012939	0.000768	99.9818
Reference	13	A	G,C,T	910710	20	58	27	99.9885	0.002196	0.006368	0.002964	0	0	0	0	0	0	0	0	0	0	0	0
Reference	14	G	A,T,C	83	67	909348	28	0	0	0	0	0	0	0	0	0.009126	0.007366	99.9804	0.003079	0	0	0	0
Reference	15	C	T,A,G	28	101	11	912719	0	0	0	0	0	0	0	0	0	0	0	0	0.003067	0.011064	0.001205	99.9847
Reference	16	C	T,A,G	39	71	15	913345	0	0	0	0	0	0	0	0	0	0	0	0	0.004269	0.007773	0.001642	99.9863
Reference	17	A	G,C,T	909327	18	49	27	99.9897	0.001979	0.005388	0.002969	0	0	0	0	0	0	0	0	0	0	0	0
Reference	18	G	T,A,C	103	193	910884	32	0	0	0	0	0	0	0	0	0.011304	0.021181	99.964	0.003512	0	0	0	0
Reference	19	C	A,T,G	479	370	37	912147	0	0	0	0	0	0	0	0	0	0	0	0	0.052463	0.040524	0.004052	99.903
Reference	20	C	T,G,A	26	525	29	912671	0	0	0	0	0	0	0	0	0	0	0	0	0.002847	0.057487	0.003175	99.9365
Reference	21	A	G,T,C	908625	45	504	32	99.9361	0.004949	0.055433	0.00352	0	0	0	0	0	0	0	0	0	0	0	0
Reference	22	G	A,T,C	92	23	910263	20	0	0	0	0	0	0	0	0	0.010105	0.002526	99.9852	0.002197	0	0	0	0
Reference	23	A	G,C,T	916310	35	141	90	99.971	0.003819	0.015383	0.009819	0	0	0	0	0	0	0	0	0	0	0	0
Reference	24	C	T,A,G	34	296	5	918296	0	0	0	0	0	0	0	0	0	0	0	0	0.003701	0.032222	0.000544	99.9635
Reference	25	G	A,T,C	320	33	913276	26	0	0	0	0	0	0	0	0	0.035024	0.003612	99.9585	0.002846	0	0	0	0
Reference	26	C	T,A,G	26	138	17	918139	0	0	0	0	0	0	0	0	0	0	0	0	0.002831	0.015027	0.001851	99.9803
Reference	27	A	G,C,T	916103	56	452	64	99.9376	0.006109	0.049309	0.006982	0	0	0	0	0	0	0	0	0	0	0	0
Reference	28	G	A,T,C	44	38	910270	17	0	0	0	0	0	0	0	0	0.004833	0.004174	99.9891	0.001867	0	0	0	0
Reference	29	A	G,T,C	916652	14	365	9	99.9577	0.001527	0.039802	0.000981	0	0	0	0	0	0	0	0	0	0	0	0
Reference	30	C	T,A,G	31	298	14	918678	0	0	0	0	0	0	0	0	0	0	0	0	0.003373	0.032426	0.001523	99.9627
Reference	31	G	A,T,C	133	28	913746	13	0	0	0	0	0	0	0	0	0.014553	0.003064	99.981	0.001422	0	0	0	0
Reference	32	C	T,A,G	25	188	4	918325	0	0	0	0	0	0	0	0	0	0	0	0	0.002722	0.020467	0.000435	99.9764
Reference	33	G	A,T,C	253	46	914978	19	0	0	0	0	0	0	0	0	0.027641	0.005026	99.9653	0.002076	0	0	0	0
Reference	34	C	T,A,G	24	87	8	918130	0	0	0	0	0	0	0	0	0	0	0	0	0.002614	0.009475	0.000871	99.987
Reference	35	C	T,A,G	25	2219	5	915901	0	0	0	0	0	0	0	0	0	0	0	0	0.002723	0.241682	0.000545	99.7551
Reference	36	G	A,T,C	129	26	915816	24	0	0	0	0	0	0	0	0	0.014083	0.002838	99.9805	0.00262	0	0	0	0
Reference	37	A	G,T,C	919510	23	204	6	99.9747	0.002501	0.02218	0.000652	0	0	0	0	0	0	0	0	0	0	0	0
Reference	38	G	A,T,C	23	16	916179	13	0	0	0	0	0	0	0	0	0.00251	0.001746	99.9943	0.001419	0	0	0	0
Reference	39	A	G,T,C	917911	20	269	10	99.9674	0.002178	0.029296	0.001089	0	0	0	0	0	0	0	0	0	0	0	0
Reference	40	C	T,A,G	21	160	3	919010	0	0	0	0	0	0	0	0	0	0	0	0	0.002285	0.017407	0.000326	99.98
Reference	41	A	G,C,T	903599	7	209	57	99.9698	0.000774	0.023123	0.006306	0	0	0	0	0	0	0	0	0	0	0	0
Reference	42	G	A,T,C	94	35	914001	11	0	0	0	0	0	0	0	0	0.010283	0.003829	99.9847	0.001203	0	0	0	0
Reference	43	A	G,T,C	912160	21	89	5	99.9874	0.002302	0.009756	0.000548	0	0	0	0	0	0	0	0	0	0	0	0
Reference	44	A	G,C,T	910015	4	321	19	99.9622	0.000439	0.035261	0.002087	0	0	0	0	0	0	0	0	0	0	0	0
Reference	45	C	T,A,G	37	100	9	915724	0	0	0	0	0	0	0	0	0	0	0	0	0.00404	0.010919	0.000983	99.9841
Reference	46	T	C,A,G	38	913838	3	69	0	0	0	0	0.004158	99.988	0.000328	0.00755	0	0	0	0	0	0	0	0
Reference	47	T	C,A,G	62	909660	7	137	0	0	0	0	0.006814	99.9774	0.000769	0.015057	0	0	0	0	0	0	0	0
Reference	48	A	G,C,T	910890	14	262	21	99.9674	0.001536	0.028754	0.002305	0	0	0	0	0	0	0	0	0	0	0	0
Reference	49	A	G,C,T	912555	18	334	22	99.959	0.001972	0.036586	0.00241	0	0	0	0	0	0	0	0	0	0	0	0
Reference	50	T	C,A,G	34	906809	23	67	0	0	0	0	0.003749	99.9863	0.002536	0.007388	0	0	0	0	0	0	0	0
Reference	51	G	A,T,C	65	65	911755	11	0	0	0	0	0	0	0	0	0.007128	0.007128	99.9845	0.001206	0	0	0	0
Reference	52	G	T,A,C	54	75	908955	21	0	0	0	0	0	0	0	0	0.00594	0.00825	99.9835	0.00231	0	0	0	0
Reference	53	G	A,T,C	191	28	910494	16	0	0	0	0	0	0	0	0	0.020972	0.003074	99.9742	0.001757	0	0	0	0
Reference	54	C	T,A,G	30	229	16	914769	0	0	0	0	0	0	0	0	0	0	0	0	0.003279	0.025026	0.001749	99.9699
Reference	55	C	T,A,G	22	175	5	912531	0	0	0	0	0	0	0	0	0	0	0	0	0.00241	0.019173	0.000548	99.9779
Reference	56	C	T,A,G	48	135	9	914510	0	0	0	0	0	0	0	0	0	0	0	0	0.005248	0.014759	0.000984	99.979
Reference	57	G	A,T,C	470	33	911773	9	0	0	0	0	0	0	0	0	0.051519	0.003617	99.9439	0.000987	0	0	0	0
Reference	58	C	T,A,G	35	84	8	915292	0	0	0	0	0	0	0	0	0	0	0	0	0.003823	0.009176	0.000874	99.9861
Reference	59	T	C,A,G	27	910188	9	370	0	0	0	0	0.002965	99.9554	0.000988	0.040633	0	0	0	0	0	0	0	0
Reference	60	A	G,C,T	885311	4	63	68	99.9848	0.000452	0.007115	0.00768	0	0	0	0	0	0	0	0	0	0	0	0
Reference	61	A	G,C,T	906955	4	506	29	99.9406	0.000441	0.055758	0.003196	0	0	0	0	0	0	0	0	0	0	0	0
Reference	62	C	T,G,A	13	390	14	915004	0	0	0	0	0	0	0	0	0	0	0	0	0.00142	0.042603	0.001529	99.9544
Reference	63	A	G,C,T	881364	14	99	66	99.9797	0.001588	0.01123	0.007487	0	0	0	0	0	0	0	0	0	0	0	0
Reference	64	G	A,C,T	31	14	911604	17	0	0	0	0	0	0	0	0	0.0034	0.001536	99.9932	0.001865	0	0	0	0
Reference	65	C	T,A,G	36	307	9	912137	0	0	0	0	0	0	0	0	0	0	0	0	0.003945	0.033644	0.000986	99.9614
Reference	66	G	A,T,C	61	31	910534	17	0	0	0	0	0	0	0	0	0.006699	0.003404	99.988	0.001867	0	0	0	0
Reference	67	C	T,A,G	25	126	6	913448	0	0	0	0	0	0	0	0	0	0	0	0	0.002736	0.013792	0.000657	99.9828
Reference	68	G	A,T,C	69	25	911746	13	0	0	0	0	0	0	0	0	0.007567	0.002742	99.9883	0.001426	0	0	0	0
Reference	69	A	G,T,C	911430	9	63	4	99.9917	0.000987	0.006912	0.000439	0	0	0	0	0	0	0	0	0	0	0	0
Reference	70	T	G,C,A	17	881713	67	21	0	0	0	0	0.001928	99.9881	0.007598	0.002381	0	0	0	0	0	0	0	0
Reference	71	T	C,G,A	21	897116	25	40	0	0	0	0	0.002341	99.9904	0.002786	0.004458	0	0	0	0	0	0	0	0
Reference	72	T	C,A,G	34	905831	5	73	0	0	0	0	0.003753	99.9876	0.000552	0.008058	0	0	0	0	0	0	0	0
Reference	73	G	A,T,C	76	15	910898	14	0	0	0	0	0	0	0	0	0.008342	0.001647	99.9885	0.001537	0	0	0	0
Reference	74	C	T,A,G	30	404	5	911090	0	0	0	0	0	0	0	0	0	0	0	0	0.003291	0.044321	0.000549	99.9518
Reference	75	T	C,A,G	29	911582	2	50	0	0	0	0	0.003181	99.9911	0.000219	0.005484	0	0	0	0	0	0	0	0
Reference	76	G	A,C,T	75	21	910649	26	0	0	0	0	0	0	0	0	0.008235	0.002306	99.9866	0.002855	0	0	0	0
Reference	77	G	A,T,C	44	19	908052	14	0	0	0	0	0	0	0	0	0.004845	0.002092	99.9915	0.001542	0	0	0	0
Reference	78	T	C,A,G	54	904622	15	223	0	0	0	0	0.005967	99.9677	0.001658	0.024643	0	0	0	0	0	0	0	0
Reference	79	G	A,T,C	77	27	911353	8	0	0	0	0	0	0	0	0	0.008448	0.002962	99.9877	0.000878	0	0	0	0
Reference	80	A	G,T,C	912165	9	188	6	99.9778	0.000986	0.020606	0.000658	0	0	0	0	0	0	0	0	0	0	0	0
Reference	81	C	T,A,G	18	106	5	912778	0	0	0	0	0	0	0	0	0	0	0	0	0.001972	0.011611	0.000548	99.9859
Reference	82	C	T,A,G	40	350	4	908967	0	0	0	0	0	0	0	0	0	0	0	0	0.004399	0.038489	0.00044	99.9567
Reference	83	C	T,A,G	39	1493	5	908378	0	0	0	0	0	0	0	0	0	0	0	0	0.004286	0.164081	0.00055	99.8311
Reference	84	A	G,T,C	909438	13	115	11	99.9847	0.001429	0.012643	0.001209	0	0	0	0	0	0	0	0	0	0	0	0
Reference	85	A	G,C,T	909226	6	54	14	99.9919	0.00066	0.005939	0.00154	0	0	0	0	0	0	0	0	0	0	0	0
Reference	86	T	C,A,G	54	900898	2	62	0	0	0	0	0.005993	99.9869	0.000222	0.006881	0	0	0	0	0	0	0	0
Reference	87	G	A,T,C	24	21	907637	14	0	0	0	0	0	0	0	0	0.002644	0.002314	99.9935	0.001542	0	0	0	0
Reference	88	C	T,A,G	22	1048	21	907546	0	0	0	0	0	0	0	0	0	0	0	0	0.002421	0.115338	0.002311	99.8799
Reference	89	G	A,T,C	139	22	908154	20	0	0	0	0	0	0	0	0	0.015303	0.002422	99.9801	0.002202	0	0	0	0
Reference	90	A	G,T,C	911573	6	185	4	99.9786	0.000658	0.02029	0.000439	0	0	0	0	0	0	0	0	0	0	0	0
Reference	91	C	T,A,G	9	45	9	913274	0	0	0	0	0	0	0	0	0	0	0	0	0.000985	0.004927	0.000985	99.9931
Reference	92	C	T,A,G	16	197	8	910401	0	0	0	0	0	0	0	0	0	0	0	0	0.001757	0.021634	0.000879	99.9757
Reference	93	A	G,C,T	904123	21	124	28	99.9809	0.002322	0.013712	0.003096	0	0	0	0	0	0	0	0	0	0	0	0
Reference	94	G	A,T,C	36	30	911033	14	0	0	0	0	0	0	0	0	0.003951	0.003293	99.9912	0.001537	0	0	0	0
Reference	95	A	G,T,C	911407	12	90	2	99.9886	0.001316	0.009874	0.000219	0	0	0	0	0	0	0	0	0	0	0	0
Reference	96	T	C,A,G	39	907360	11	90	0	0	0	0	0.004298	99.9846	0.001212	0.009917	0	0	0	0	0	0	0	0
Reference	97	G	A,T,C	81	19	909365	5	0	0	0	0	0	0	0	0	0.008906	0.002089	99.9885	0.00055	0	0	0	0
Reference	98	C	T,A,G	17	122	4	910119	0	0	0	0	0	0	0	0	0	0	0	0	0.001868	0.013403	0.000439	99.9843
Reference	99	T	C,A	41	910361	0	125	0	0	0	0	0.004503	99.9818	0	0.013728	0	0	0	0	0	0	0	0
Reference	100	C	T,A,G	40	72	6	913435	0	0	0	0	0	0	0	0	0	0	0	0	0.004379	0.007881	0.000657	99.9871
Reference	101	C	T,A,G	33	574	9	909477	0	0	0	0	0	0	0	0	0	0	0	0	0.003626	0.06307	0.000989	99.9323
Reference	102	A	G,T,C	910296	15	478	8	99.945	0.001647	0.052482	0.000878	0	0	0	0	0	0	0	0	0	0	0	0
Reference	103	C	T,A,G	13	252	3	913804	0	0	0	0	0	0	0	0	0	0	0	0	0.001422	0.027569	0.000328	99.9707
Reference	104	G	A,T,C	184	35	907178	23	0	0	0	0	0	0	0	0	0.020277	0.003857	99.9733	0.002535	0	0	0	0
Reference	105	C	T,A,G	19	62	5	912520	0	0	0	0	0	0	0	0	0	0	0	0	0.002082	0.006794	0.000548	99.9906
Reference	106	C	T,A,G	45	241	8	911945	0	0	0	0	0	0	0	0	0	0	0	0	0.004933	0.026419	0.000877	99.9678
Reference	107	C	T,A,G	36	376	11	912835	0	0	0	0	0	0	0	0	0	0	0	0	0.003942	0.041171	0.001204	99.9537
Reference	108	A	G,C,T	898839	16	107	53	99.9804	0.00178	0.011902	0.005895	0	0	0	0	0	0	0	0	0	0	0	0
Reference	109	G	A,C,T	42	10	911156	17	0	0	0	0	0	0	0	0	0.004609	0.001097	99.9924	0.001866	0	0	0	0
Reference	110	T	C,A,G	63	896804	27	238	0	0	0	0	0.007022	99.9634	0.00301	0.026529	0	0	0	0	0	0	0	0
Reference	111	C	T,A,G	18	664	4	914130	0	0	0	0	0	0	0	0	0	0	0	0	0.001968	0.072583	0.000437	99.925
Reference	112	G	A,T,C	110	33	908151	16	0	0	0	0	0	0	0	0	0.01211	0.003633	99.9825	0.001762	0	0	0	0
Reference	113	C	T,A	17	171	0	912761	0	0	0	0	0	0	0	0	0	0	0	0	0.001862	0.018731	0	99.9794
Reference	114	G	A,T,C	229	20	911715	13	0	0	0	0	0	0	0	0	0.02511	0.002193	99.9713	0.001425	0	0	0	0
Reference	115	T	C,A,G	41	892028	34	364	0	0	0	0	0.004594	99.9508	0.00381	0.040786	0	0	0	0	0	0	0	0
Reference	116	A	G,C,T	894478	12	1405	70	99.834	0.001339	0.156814	0.007813	0	0	0	0	0	0	0	0	0	0	0	0
Reference	117	C	T,A,G	24	170	14	908271	0	0	0	0	0	0	0	0	0	0	0	0	0.002642	0.018713	0.001541	99.9771
Reference	118	C	T,A,G	36	1420	21	909642	0	0	0	0	0	0	0	0	0	0	0	0	0.003951	0.155852	0.002305	99.8379
Reference	119	G	A,T,C	158	20	906958	10	0	0	0	0	0	0	0	0	0.017417	0.002205	99.9793	0.001102	0	0	0	0
Reference	120	T	C,A,G	59	898693	7	145	0	0	0	0	0.006564	99.9765	0.000779	0.016131	0	0	0	0	0	0	0	0
Reference	121	C	T,A,G	31	1115	2	911365	0	0	0	0	0	0	0	0	0	0	0	0	0.003397	0.12219	0.000219	99.8742
Reference	122	T	C,A,G	48	893254	18	67	0	0	0	0	0.005373	99.9851	0.002015	0.0075	0	0	0	0	0	0	0	0
Reference	123	T	C,A,G	45	894808	22	185	0	0	0	0	0.005028	99.9718	0.002458	0.020669	0	0	0	0	0	0	0	0
Reference	124	C	T,A,G	18	1440	7	902771	0	0	0	0	0	0	0	0	0	0	0	0	0.001991	0.15925	0.000774	99.838
Reference	125	A	G,C,T	878142	8	159	104	99.9691	0.000911	0.018101	0.01184	0	0	0	0	0	0	0	0	0	0	0	0
Reference	126	T	G,C,A	51	777274	895	46	0	0	0	0	0.006553	99.8725	0.114999	0.005911	0	0	0	0	0	0	0	0
Reference	127	G	A,T,C	126	45	901666	8	0	0	0	0	0	0	0	0	0.013971	0.00499	99.9802	0.000887	0	0	0	0
Reference	128	G	A,T,C	40	36	904799	21	0	0	0	0	0	0	0	0	0.00442	0.003978	99.9893	0.002321	0	0	0	0
Reference	129	G	A,T,C	40	19	907713	12	0	0	0	0	0	0	0	0	0.004406	0.002093	99.9922	0.001322	0	0	0	0
Reference	130	A	C,G,T	850662	12	84	261	99.9581	0.00141	0.009871	0.030669	0	0	0	0	0	0	0	0	0	0	0	0
Reference	131	G	A,T,C	86	20	907420	9	0	0	0	0	0	0	0	0	0.009476	0.002204	99.9873	0.000992	0	0	0	0
Reference	132	A	G,T,C	891169	18	92	16	99.9859	0.00202	0.010322	0.001795	0	0	0	0	0	0	0	0	0	0	0	0
Reference	133	A	C,G,T	847914	17	71	346	99.9488	0.002004	0.008369	0.040785	0	0	0	0	0	0	0	0	0	0	0	0
Reference	134	A	C,G,T	855230	11	52	298	99.9578	0.001286	0.006078	0.03483	0	0	0	0	0	0	0	0	0	0	0	0
Reference	135	A	C,G,T	875619	12	48	127	99.9786	0.00137	0.005481	0.014501	0	0	0	0	0	0	0	0	0	0	0	0
Reference	136	T	C,G,A	44	874783	65	536	0	0	0	0	0.005026	99.9263	0.007425	0.061227	0	0	0	0	0	0	0	0
Reference	137	A	G,C,T	880785	11	343	155	99.9422	0.001248	0.03892	0.017588	0	0	0	0	0	0	0	0	0	0	0	0
Reference	138	A	G,C,T	883122	8	257	100	99.9587	0.000906	0.029089	0.011319	0	0	0	0	0	0	0	0	0	0	0	0
Reference	139	T	C,A,G	96	874822	37	482	0	0	0	0	0.010966	99.9297	0.004226	0.055058	0	0	0	0	0	0	0	0
Reference	140	A	G,C,T	892630	19	1356	43	99.8414	0.002125	0.15167	0.00481	0	0	0	0	0	0	0	0	0	0	0	0
Reference	141	C	T,A,G	37	98	9	893918	0	0	0	0	0	0	0	0	0	0	0	0	0.004138	0.010961	0.001007	99.9839
Reference	142	T	A,C,G	90	869814	57	69	0	0	0	0	0.010344	99.9752	0.006551	0.007931	0	0	0	0	0	0	0	0
Reference	143	G	A,T,C	85	24	895448	20	0	0	0	0	0	0	0	0	0.009491	0.00268	99.9856	0.002233	0	0	0	0
Reference	144	T	C,A,G	54	887133	37	198	0	0	0	0	0.006085	99.9674	0.004169	0.022312	0	0	0	0	0	0	0	0
Reference	145	T	C,A,G	67	896660	12	70	0	0	0	0	0.007471	99.9834	0.001338	0.007805	0	0	0	0	0	0	0	0
Reference	146	G	A,T,C	130	22	891113	5	0	0	0	0	0	0	0	0	0.014586	0.002468	99.9824	0.000561	0	0	0	0
Reference	147	A	G,T,C	883106	39	55	11	99.9881	0.004416	0.006227	0.001245	0	0	0	0	0	0	0	0	0	0	0	0
Reference	148	T	G,C,A	32	868992	114	51	0	0	0	0	0.003682	99.9773	0.013116	0.005868	0	0	0	0	0	0	0	0
Reference	149	G	A,T	7	3	887894	0	0	0	0	0	0	0	0	0	0.000788	0.000338	99.9989	0	0	0	0	0
Reference	150	G	A,T	5	3	893710	0	0	0	0	0	0	0	0	0	0.000559	0.000336	99.9991	0	0	0	0	0
Reference	151	G	T,C	0	3	891445	2	0	0	0	0	0	0	0	0	0	0.000337	99.9994	0.000224	0	0	0	0
Reference	152	T	C,A,G	1	68673	1	12	0	0	0	0	0.001456	99.9796	0.001456	0.017471	0	0	0	0	0	0	0	0
Reference	153	G	A	8	0	61308	0	0	0	0	0	0	0	0	0	0.013047	0	99.987	0	0	0	0	0
Reference	154	T	C,A,G	3	61868	2	12	0	0	0	0	0.004848	99.9725	0.003232	0.019391	0	0	0	0	0	0	0	0
Reference	155	C	T,G	0	15	1	62792	0	0	0	0	0	0	0	0	0	0	0	0	0	0.023882	0.001592	99.9745
Reference	156	T	C,A	3	58328	0	6	0	0	0	0	0.005143	99.9846	0	0.010285	0	0	0	0	0	0	0	0
Reference	157	G	A,T	9	1	60509	0	0	0	0	0	0	0	0	0	0.014871	0.001652	99.9835	0	0	0	0	0
Reference	158	G	A,C,T	2	1	61554	1	0	0	0	0	0	0	0	0	0.003249	0.001624	99.9935	0.001624	0	0	0	0
Reference	159	T	C,A	2	61993	0	19	0	0	0	0	0.003225	99.9661	0	0.030638	0	0	0	0	0	0	0	0
Reference	160	C	T,A,G	2	42	1	62390	0	0	0	0	0	0	0	0	0	0	0	0	0.003203	0.06727	0.001602	99.9279
[truncated: 3,128 more rows]

## Sheet: eMutaT7(transition)_cycle_20-3
eMutaT7[transition]_cycle_20-3
[truncated: 3,289 more rows]

## Sheet: Transition sub. frequency
Transition substitution frequency at cycle 0 and cycle 20
[truncated: 3,289 more rows]

## Sheet: Adjusted frequency
Adjusted transition substitution frequency (mutation frequency at cycle 20 - mutation frequency at cycle 0)
[truncated: 3,289 more rows]

[truncated: 1 more sheets: Substitution frequency]
